# Supplementary material for: Uncovering nitroxoline activity spectrum, mode of action and resistance across Gram-negative bacteria
Source: Nat Commun. 2025 Apr 22;16:3783. doi: 10.1038/s41467-025-58730-5 (PMC12015411; doi:10.1038/s41467-025-58730-5)
Supplement: Supplementary file 6 — Supplementary Data 1-6 [file 41467_2025_58730_MOESM6_ESM.xlsx]

## Sheet: Summary
Supplementary Data
Supplementary Data 1. The drugs tested in combination with nitroxoline in E. coli BW25113, their chemical class and highest concentration tested.
Supplementary Data 2. All the strains used in this study, their genotype, antibiotic resistance and nitroxoline MIC, except for those shown in Fig. 1b-c and Extended Data Fig. 1a-b (see Source Data).
Supplementary Data 3. 2D-TPP data from E. coli BW25113 whole-cell samples exposed to nitroxoline (Methods).
Supplementary Data 4. Mutant fitness as log(fold change) compared to the plate median, approximating wild-type, and FDR from the chemical genetic screen performed on the E. coli Keio collection with nitroxoline. Significance was obtained from an empirical Bayes’ moderated two-sided t-statistics, Benjamini-Hochberg adjusted (two independent clones per mutant, three replicates per condition, Method…
Supplementary Data 5. Frequency of nitroxoline resistance in A. baumannii, E. coli, K. pneumoniae.
Supplementary Data 6. Proteomics data from nitroxoline-sensitive and resistant strains listed in Supplementary Table 1 and annotated with their orthologous groups (Methods). Limma analysis was performed to determine significance as in Mateus et al. "The functional proteome landscape of Escherichia coli", Nature 2020 Dec;588(7838):473-478. doi: 10.1038/s41586-020-3002-5. Epub 2020 Dec 9. logFC: th…

## Sheet: SuppData_1
Drug	Highest concentration tested (µg/ml)	Broad_class	Class
8-hydroxyquinoline	1	Other metal chelators	Quinoline
Amikacin	0.2	Protein synthesis	Aminoglycoside
Azithromycin	0.45	Protein synthesis	Macrolide
Aztreonam	0.05	Cell wall and outer membrane	Beta-lactam
CCCP	2.5	Other	PMF-inhibitor
Cefepime	0.025	Cell wall and outer membrane	Beta-lactam
Ceftazidime	0.075	Cell wall and outer membrane	Beta-lactam
Ciprofloxacin	0.0038	DNA	Fluoroquinolone
Clarithromycin	6	Protein synthesis	Macrolide
Clioquinol	0.75	Other metal chelators	Quinoline
Colistin	0.5	Cell wall and outer membrane	Polymyxin
Doxycycline	0.52	Protein synthesis	Tetracycline
Ertapenem	0.008	Cell wall and outer membrane	Beta-lactam
Erythromycin	7	Protein synthesis	Macrolide
Fosfomycin	0.5	Cell wall and outer membrane	Phosphonic antibiotic
Gentamicin	0.28	Protein synthesis	Aminoglycoside
Imipenem	0.2	Cell wall and outer membrane	Beta-lactam
Levofloxacin	0.003	DNA	Fluoroquinolone
Mecillinam	0.006	Cell wall and outer membrane	Beta-lactam
Meropenem	0.45	Cell wall and outer membrane	Beta-lactam
Minocycline	0.1	Protein synthesis	Tetracycline
Nitrofurantoin	6	Other	Nitrofuran
Novobiocin	25	DNA	Aminocoumarin
Piperacillin	7	Cell wall and outer membrane	Beta-lactam
Rifampicin	4.5	Other	Ansamycin
Temocillin	3.27	Cell wall and outer membrane	Beta-lactam
Tetracycline	0.45	Protein synthesis	Tetracycline
Thiolutin	0.07	Other metal chelators	Other metal chelator
Tigecycline	0.1	Protein synthesis	Tetracycline
Tobramycin	0.15	Protein synthesis	Aminoglycoside
Trimethoprim	0.14	DNA	Antifolate
Vancomycin	85	Cell wall and outer membrane	Glycopeptide

## Sheet: SuppData_2
Strains used in this study, resistance, MIC and experiment they were used for.
Genotype	Name used	Parental strain	Isolate type	Resistance	Nx S/R	Nx MIC	fold_change_MIC_parent	MIC_titer_steps	Experiment
A. baumannii 1_R1	A. baumannii 1_R1	A. baumannii 1	Experimentally evolved mutant	nitroxoline	R	32	16	4	acrR SNP analysis
A. baumannii 1656	A. baumannii 1656	-	Clinical isolate	nitroxoline	R*	4			acrR SNP analysis
A. baumannii 1703	A. baumannii 1703	-	Clinical isolate	nitroxoline	R*	4			acrR SNP analysis
A. baumannii 2_R1	A. baumannii 2_R1	A. baumannii 2	Experimentally evolved mutant	nitroxoline	R	32	32	5	WGS, proteomics, EPI
A. baumannii 2048	A. baumannii 2048	-	Clinical isolate	nitroxoline	R*	4			adeL SNP analysis
A. baumannii 2127	A. baumannii 2127	-	Clinical isolate	nitroxoline	R*	4			adeL SNP analysis
A. baumannii 2134	A. baumannii 2134	-	Clinical isolate	nitroxoline	R*	8			adeL SNP analysis
A. baumannii 3	A. baumannii 3	-	Clinical isolate	nitroxoline	S	1			SNP, nitroxoline resistance evolution
A. baumannii 3_R1	A. baumannii 3_R1	A. baumannii 3	Experimentally evolved mutant	nitroxoline	R*	8	8	3	acrR SNP analysis
A. baumannii 3_R2	A. baumannii 3_R2	A. baumannii 3	Experimentally evolved mutant	nitroxoline	R*	16	16	4	WGS, adeL SNP analysis
A. baumannii 3048	A. baumannii 3048	-	Clinical isolate	nitroxoline	R*	4			adeL SNP analysis
A. baumannii 4	A. baumannii 4	-	Clinical isolate	NA	S	2			proteomics, SNP
A. baumannii 4_R1	A. baumannii 4_R1	A. baumannii 4	Experimentally evolved mutant	nitroxoline	R*	16	8	3	WGS, proteomics, EPI
A. baumannii 5	A. baumannii 5	-	Clinical isolate	nitroxoline	R*	4			WGS, EPI, proteomics
A. baumannii 5_R1	A. baumannii 5_R1	A. baumannii 5	Experimentally evolved mutant	nitroxoline	R	32	4	2	acrR SNP analysis, EPI
A. baumannii 5138	A. baumannii 5138	-	Clinical isolate	nitroxoline	R*	4			adeL SNP analysis
A. baumannii 5141	A. baumannii 5141	-	Clinical isolate	nitroxoline	R*	4			adeL SNP analysis
A. baumannii 5144	A. baumannii 5144	-	Clinical isolate	nitroxoline	R*	4			adeL SNP analysis
A. baumannii 5655	A. baumannii 5655	-	Clinical isolate	nitroxoline	R*	4			adeL SNP analysis
A. baumannii 5750	A. baumannii 5750	-	Clinical isolate	nitroxoline	R*	4			adeL SNP analysis
A. baumannii 6	A. baumannii 6	-	Clinical isolate	nitroxoline	S	2			WGS, nitroxoline resistance evolution
A. baumannii 7061	A. baumannii 7061	-	Clinical isolate	nitroxoline	R*	4			adeL SNP analysis
A. baumannii AA57	A. baumannii AA57	-	Clinical isolate	nitroxoline	R*	4			adeL SNP analysis
A. baumannii ATCC 17978	A. baumannii ATCC 17978	-	Reference strain	nitroxoline	S	1			EPI, WGS
A. baumannii ATCC 19606T	A. baumannii ATCC 19606T	-	Reference strain	nitroxoline	S	1			Time-kill, microscopy, proteomics, WGS, EPI
A. baumannii SC803	A. baumannii SC803	-	Clinical isolate	nitroxoline	R*	4			acrR SNP analysis, adeL SNP analysis
E. coli 1	E. coli 1	-	Clinical isolate	nitroxoline	S	2			WGS, proteomics, EPI
E. coli 1_R1	E. coli 1_R1	E. coli 1	Experimentally evolved mutant	nitroxoline	R*	16	8	3	WGS
E. coli 1_R2	E. coli 1_R2	E. coli 1	Experimentally evolved mutant	nitroxoline	R*	16	8	3	WGS
E. coli 1_R3	E. coli 1_R3	E. coli 1	Experimentally evolved mutant	nitroxoline	R*	16	8	3	WGS
E. coli 1_R4	E. coli 1_R4	E. coli 1	Experimentally evolved mutant	nitroxoline	R	32	16	4	WGS, EPI
E. coli 1_R5	E. coli 1_R5	E. coli 1	Experimentally evolved mutant	nitroxoline	R*	16	8	3	WGS
E. coli 1_R6	E. coli 1_R6	E. coli 1	Experimentally evolved mutant	nitroxoline	R	32	16	4	WGS
E. coli 2_R1	E. coli 2_R1	E. coli 2	Experimentally evolved mutant	nitroxoline	R	32	16	4	WGS, proteomics, EPI
E. coli 2_R2	E. coli 2_R2	E. coli 2	Experimentally evolved mutant	nitroxoline	R*	8	4	2	WGS
E. coli 2_R3	E. coli 2_R3	E. coli 2	Experimentally evolved mutant	nitroxoline	R	32	16	4	WGS, proteomics, EPI
E. coli 2_R4	E. coli 2_R4	E. coli 2	Experimentally evolved mutant	nitroxoline	R*	16	8	3	WGS, proteomics
E. coli 3	E. coli 3	-	Clinical isolate	nitroxoline	R*	8			WGS
E. coli 3_R1	E. coli 3_R1	E. coli 3	Experimentally evolved mutant	nitroxoline	R	64	8	3	WGS, EPI
E. coli 3424	E. coli 3424	-	Clinical isolate	nitroxoline	R*	8			emrR SNP analysis
E. coli 5	E. coli 5	-	Clinical isolate	nitroxoline	S	4			WGS
E. coli 5_R1	E. coli 5_R1	E. coli 5	Experimentally evolved mutant	nitroxoline	R*	16	4	2	WGS
E. coli 518	E. coli 518	-	Clinical isolate	nitroxoline	R*	8			emrR SNP analysis
E. coli 5335	E. coli 5335	-	Clinical isolate	nitroxoline	R*	8			emrR SNP analysis
E. coli 603	E. coli 603	-	Clinical isolate	nitroxoline	R*	8			emrR SNP analysis
E. coli ATCC 25922	E. coli ATCC 25922	-	Reference strain	NA	S	2			WGS, proteomics, EPI
E. coli B612592	E. coli B612592	-	Clinical isolate	nitroxoline	R*	8			emrR SNP analysis
E. coli BW25113	E. coli BW25113	-	Reference strain	NA	S	2			Time-kill experiments, drug combination screen, 2DTPP, OM follow-up experiments, proteomics, EPI, nitroxoline resistance evolution, SNP
E. coli BW25113 lptD4213::Kan	E. coli lptD4213	E. coli BW25113	Mutant	kanamycin	S	0.5			OM mode of action
E. coli E28-1	E. coli E28-1	-	Clinical isolate	nitroxoline	R*	8			emrR SNP analysis
E. coli J53	E. coli J53	-	Reference strain	NA	S	4			Nitroxoline combination in colistin-resistant strains
E. coli J53 pKP2442 mcr-1	E. coli J53 pKP2442 mcr-1	E. coli J53	Transformant	colistin	S	4			Nitroxoline combination in colistin-resistant strains
E. coli JS275	E. coli JS275	-	Clinical isolate	nitroxoline	R*	8			emrR SNP analysis
E. coli K-12 MG1655	E. coli K-12 MG1655	-	Reference strain	NA	S	4			Nitroxoline combination in colistin-resistant strains
E. coli K-12 MG1655 pmrA (G53E)	E. coli K-12 MG1655 pmrA (G53E)	E. coli MG1655	Mutant	colistin	S	8			Nitroxoline combination in colistin-resistant strains
E. coli K-12 MG1655 pmrB (V88E)	E. coli K-12 MG1655 pmrB (V88E)	E. coli MG1655	Mutant	colistin	S	8			Nitroxoline combination in colistin-resistant strains
E. coli MS09	E. coli MS09	-	Clinical isolate	nitroxoline	R	32			emrR SNP analysis
E. coli MS10	E. coli MS10	-	Clinical isolate	nitroxoline	R*	16			emrR SNP analysis
E. coli SC1077	E. coli SC1077	-	Clinical isolate	nitroxoline	R*	8			emrR SNP analysis
E. coli SC1206	E. coli SC1206	-	Clinical isolate	nitroxoline	R*	8			emrR SNP analysis
E. coli SC1764	E. coli SC1764	-	Clinical isolate	nitroxoline	R*	16			emrR SNP analysis
E. coli SC1768	E. coli SC1768	-	Clinical isolate	nitroxoline	R*	8			emrR SNP analysis
E. coli SC1769	E. coli SC1769	-	Clinical isolate	nitroxoline	R*	16			emrR SNP analysis
K. pneumoniae 10	K. pneumoniae 10	-	Clinical isolate	nitroxoline	R*	16			proteomics
K. pneumoniae 10_R1	K. pneumoniae 10_R1	K. pneumoniae 10	Experimentally evolved mutant	nitroxoline	R	64	4	2	proteomics
K. pneumoniae 1587	K. pneumoniae 1587	-	Clinical isolate	nitroxoline	R	128			oqxR SNP analysis
K. pneumoniae 2_R1	K. pneumoniae 2_R1	K. pneumoniae 2	Experimentally evolved mutant	nitroxoline	R	64	8	3	WGS, proteomics
K. pneumoniae 2_R2	K. pneumoniae 2_R2	K. pneumoniae 2	Experimentally evolved mutant	nitroxoline	R	64	8	3	WGS, proteomics
K. pneumoniae 2394	K. pneumoniae 2394		Clinical isolate	nitroxoline	R	64			oqxR SNP analysis
K. pneumoniae 3	K. pneumoniae 3	-	Clinical isolate	NA	S	8			WGS, proteomics
K. pneumoniae 3_R1	K. pneumoniae 3_R1	K. pneumoniae 3	Experimentally evolved mutant	nitroxoline	R	64	8	3	WGS, proteomics
K. pneumoniae 4	K. pneumoniae 4	-	Clinical isolate	NA	S	8			WGS
K. pneumoniae 4_R1	K. pneumoniae 4_R1	K. pneumoniae 4	Experimentally evolved mutant	nitroxoline	R	64	8	3	WGS, EPI
K. pneumoniae 5	K. pneumoniae 5	-	Clinical isolate	nitroxoline	S	8			WGS, proteomics, EPI
K. pneumoniae 5_R1	K. pneumoniae 5_R1	K. pneumoniae 5	Experimentally evolved mutant	nitroxoline	R	32	4	2	WGS, proteomics, EPI
K. pneumoniae 5502	K. pneumoniae 5502	-	Clinical isolate	nitroxoline	R	32			oqxR SNP analysis
K. pneumoniae 6	K. pneumoniae 6	-	Clinical isolate	nitroxoline	S	8			EPI
K. pneumoniae 6_R1	K. pneumoniae 6_R1	K. pneumoniae 6	Experimentally evolved mutant	nitroxoline	R	64	8	3	WGS, EPI
K. pneumoniae 7	K. pneumoniae 7	-	Clinical isolate	nitroxoline	S	8			WGS
K. pneumoniae 7_R1	K. pneumoniae 7_R1	K. pneumoniae 7	Experimentally evolved mutant	nitroxoline	R	32	4	2	WGS
K. pneumoniae 8	K. pneumoniae 8	-	Clinical isolate	nitroxoline	S	8			WGS
K. pneumoniae 9	K. pneumoniae 9	-	Clinical isolate	NA	S	8			proteomics
K. pneumoniae 9_R1	K. pneumoniae 9_R1	K. pneumoniae 9	Experimentally evolved mutant	nitroxoline	R	64	8	3	proteomics
K. pneumoniae 9_R2	K. pneumoniae 9_R2	K. pneumoniae 9	Experimentally evolved mutant	nitroxoline	R	64	8	3	proteomics
K. pneumoniae ATCC 700603	K. pneumoniae 700603	-	Reference strain	nitroxoline	S	8			oqxR SNP analysis, nitroxoline resistance evolution
K. pneumoniae KLPN241	K. pneumoniae KLPN241	-	Clinical isolate	nitroxoline	R*	16			oqxR SNP analysis
K. pneumoniae LS01	K. pneumoniae LS01	-	Clinical isolate	NA	S	NA			Nitroxoline combination in colistin-resistant strains
K. pneumoniae LS01 pmrB (P95L)	K. pneumoniae LS01 pmrB (P95L)	K. pneumoniae LS01	in vivo evolved mutant	colistin	S	NA			Nitroxoline combination in colistin-resistant strains
K. pneumoniae LS107	K. pneumoniae LS107	-	Clinical isolate	NA	NA	NA			Nitroxoline combination in colistin-resistant strains
K. pneumoniae LS107 mgrB (IS1R)	K. pneumoniae LS107 mgrB (IS1R)	K. pneumoniae LS107	in vivo evolved mutant	colistin	NA	NA			Nitroxoline combination in colistin-resistant strains
K. pneumoniae MS270	K. pneumoniae MS270	-	Clinical isolate	nitroxoline	R	32			oqxR SNP analysis
K. pneumoniae MS289	K. pneumoniae MS289	-	Clinical isolate	nitroxoline	R	32			oqxR SNP analysis
K. pneumoniae MS298	K. pneumoniae MS298	-	Clinical isolate	nitroxoline	R	64			oqxR SNP analysis
K. pneumoniae MS30	K. pneumoniae MS30	-	Clinical isolate	nitroxoline	R	32			oqxR SNP analysis
K. pneumoniae MS444	K. pneumoniae MS444	-	Clinical isolate	nitroxoline	R	32			oqxR SNP analysis
K. pneumoniae MS445	K. pneumoniae MS445	-	Clinical isolate	nitroxoline	R	32			oqxR SNP analysis
K. pneumoniae MS469	K. pneumoniae MS469	-	Clinical isolate	nitroxoline	R	32			oqxR SNP analysis
K. pneumoniae MS510	K. pneumoniae MS510	K. pneumoniae 700603	Experimentally evolved mutant	nitroxoline	R	32			oqxR SNP analysis
K. pneumoniae MS528	K. pneumoniae MS528		Clinical isolate	nitroxoline	R	64			oqxR SNP analysis
K. pneumoniae pKP2442 mcr-1	K. pneumoniae pKP2442 mcr-1	-	Clinical Isolate	colistin	S	8			Nitroxoline combination in colistin-resistant strains, G. mellonella infection
K. pneumoniae PRZ	K. pneumoniae 2	-	Reference strain	NA	S	8			Nitroxoline combination in colistin-resistant strains, WGS, EPI, proteomics
K. pneumoniae PRZ pKP2442 mcr-1	K. pneumoniae PRZ pKP2442 mcr-1	K. pneumoniae PRZ	Transformant	colistin	S	8			Nitroxoline combination in colistin-resistant strains
K. pneumoniae PRZ pTOPO	K. pneumoniae PRZ pTOPO	K. pneumoniae PRZ	Transformant	NA	S	8			Nitroxoline combination in colistin-resistant strains
K. pneumoniae PRZ pTOPO mcr-1	K. pneumoniae PRZ pTOPO mcr-1	K. pneumoniae PRZ	Transformant	colistin	S	8			Nitroxoline combination in colistin-resistant strains
K. pneumoniae SC1761	K. pneumoniae SC1761	-	Clinical isolate	nitroxoline	R	32			In-patient nitroxoline resistance evolution, WGS
K. pneumoniae SC1942	K. pneumoniae SC1942	-	Clinical isolate	nitroxoline	R	32			oqxR SNP analysis
K. pneumoniae SC831	K. pneumoniae SC831	-	Clinical isolate	nitroxoline	R	32			oqxR SNP analysis
S. enterica serovar Typhi 2601	S. Typhi 2601	-	Clinical isolate	NA	S	2			Intracellular killing
S. enterica serovar Typhi 5878	S. Typhi 5878	-	Clinical isolate	NA	S	2			Intracellular killing
EPI, efflux pump inhibitor; OM, outer membrane; SNP, single nucleotide polymorphism; WGS, whole-genome sequencing.
S, Isolates with MIC ≤ median MIC of the species, as measured in this study (Fig. 1b-c, ED Fig. 1a-b).
R, Isolates with MIC > 16 mg/L according to EUCAST clinical breakpoint for E. coli.
R*, experimentally evolved strains with MIC ≥ 4 x MIC of parental strain or clinical isolates with MIC ≥ 2 x median species MIC, as measured in this study (Fig. 1b-c, ED Fig. 1a-b).

## Sheet: SuppData_3
clustername	slopeH1	rssH0	rssH1	score	hit	source	detected_effectH1	FDR	annot	F_statistic
GlpF	-4.46994	29.5441	0.156374	-5.42105	TRUE	whole_cell	expression/solubility	0	other	317.112
SdhA	-6.2417	26.8876	0.14076	-5.17173	TRUE	whole_cell	stability	0	respiration	314.278
SdhB	-7.84058	45.5828	0.27761	-6.73091	TRUE	whole_cell	stability	0	Fe-S cluster biogenesis	299.179
CopA	4.27455	122.33	1.03578	11.0134	TRUE	whole_cell	expression/solubility	0	copper	233.756
CueO	3.61827	54.1259	0.448577	7.32648	TRUE	whole_cell	expression/solubility	0	copper	229.102
PoxB	4.12492	23.8938	0.197928	4.86784	TRUE	whole_cell	expression/solubility	0	other	210.045
NuoG	-4.751	22.2938	0.200207	-4.70038	TRUE	whole_cell	stability	0	respiration	193.944
SdaA	-3.73702	47.2245	0.482914	-6.83678	TRUE	whole_cell	stability	0	other	186.269
AzoR	3.37075	44.2332	0.462919	6.61591	TRUE	whole_cell	expression/solubility	0	respiration	181.435
GlpC	-4.85374	26.5155	0.214292	-5.12847	TRUE	whole_cell	stability	0	Fe-S cluster biogenesis	175.385
NuoC	-5.41212	14.3032	0.134331	-3.76416	TRUE	whole_cell	stability	0	other	172.813
RlmN	-2.86235	25.7679	0.265949	-5.04995	TRUE	whole_cell	stability	0	other	159.439
YqjG	4.96097	31.245	0.372258	5.55633	TRUE	whole_cell	expression/solubility	0	other	156.472
GlpD	-3.09683	10.9139	0.0912016	-3.28978	TRUE	whole_cell	expression/solubility	0	respiration	155.279
NuoI	-5.38292	12.5049	0.11626	-3.51975	TRUE	whole_cell	expression/solubility	0	respiration	149.912
FdoH	-6.68529	10.81	0.120416	-3.26949	TRUE	whole_cell	expression/solubility	0	respiration	142.062
UgpB	2.8797	12.5335	0.14546	3.51966	TRUE	whole_cell	expression/solubility	0	OMPs	141.767
GlpB	-2.67254	11.4091	0.0964513	-3.36343	TRUE	whole_cell	expression/solubility	0	respiration	139.024
HemN	-4.62776	23.4661	0.280291	-4.81516	TRUE	whole_cell	stability	0	other	138.542
GlpA	-3.92067	14.9588	0.155657	-3.84749	TRUE	whole_cell	expression/solubility	0	respiration	127.797
GlpK	-4.19482	11.2091	0.145387	-3.32622	TRUE	whole_cell	expression/solubility	0	zinc homeostasis and zinc binding	126.663
TorA	-3.05072	18.7136	0.272605	-4.29429	TRUE	whole_cell	expression/solubility	0	respiration	123.759
FecI	7.23918	22.2169	0.266814	4.68509	TRUE	whole_cell	expression/solubility	0	other	121.585
SufD	8.25657	29.7018	0.482141	5.40552	TRUE	whole_cell	expression/solubility	0	Fe-S cluster biogenesis	116.617
TsaD	-2.15035	6.84912	0.0587952	-2.60583	TRUE	whole_cell	stability	0	other	114.211
NuoF	-3.89425	17.904	0.285158	-4.19748	TRUE	whole_cell	stability	0	respiration	113.604
RmF	3.97625	39.3492	0.561309	6.22799	TRUE	whole_cell	expression/solubility	0	other	110.209
MntH	3.76715	92.4802	1.38231	9.54452	TRUE	whole_cell	expression/solubility	0	manganese	109.781
RaiA	3.76049	39.2046	0.703584	6.20491	TRUE	whole_cell	expression/solubility	0	other	107.578
NapA	-5.51189	8.12954	0.119611	-2.83018	TRUE	whole_cell	expression/solubility	0	respiration	107.006
UbiE	-3.59944	14.2325	0.211261	-3.74449	TRUE	whole_cell	stability	0	respiration	106.46
TrpB	3.96883	12.6872	0.209845	3.53233	TRUE	whole_cell	expression/solubility	0	other	105.216
FdoG	-7.40276	4.3311	0.0535796	-2.06822	TRUE	whole_cell	expression/solubility	0	respiration	99.8208
SufB	5.95053	31.6698	0.609356	5.57319	TRUE	whole_cell	expression/solubility	0	Fe-S cluster biogenesis	99.4831
NsrR	-3.4473	13.0007	0.24189	-3.57194	TRUE	whole_cell	stability	0	other	95.1295
PpnP	3.2544	9.05638	0.121699	2.98909	TRUE	whole_cell	expression/solubility	0	other	93.0042
TreC	-3.69315	8.01559	0.114576	-2.81088	TRUE	whole_cell	expression/solubility	0	other	85.954
NuoB	-4.59667	17.4554	0.383647	-4.1318	TRUE	whole_cell	stability	0	respiration	84.1701
GlpT	-3.25541	19.0742	0.435151	-4.31729	TRUE	whole_cell	expression/solubility	0	other	81.8265
HisA	-20.0511	2.35546	0.0309452	-1.52464	FALSE	whole_cell	stability	0.00544254	other	81.6155
AmN	2.54597	6.6051	0.117295	2.54712	TRUE	whole_cell	expression/solubility	0	other	78.0024
FrdB	-6.27053	12.8985	0.277757	-3.55257	TRUE	whole_cell	expression/solubility	0	Fe-S cluster biogenesis	76.0072
UbiH	-4.12079	6.36847	0.100329	-2.50363	TRUE	whole_cell	stability	0.00488692	other	74.9518
FumB	-3.2544	5.7488	0.0900479	-2.37881	TRUE	whole_cell	stability	0.00443232	other	72.8799
NmpC	-2.99745	9.14864	0.198946	-2.9916	TRUE	whole_cell	expression/solubility	0	OMPs	71.401
SdaB	-3.06589	27.7021	0.69122	-5.1972	TRUE	whole_cell	expression/solubility	0	other	71.159
SufA	5.92041	29.492	0.663344	5.36923	TRUE	whole_cell	expression/solubility	0.00405349	Fe-S cluster biogenesis	70.0852
UbiF	-3.88546	3.50548	0.0420811	-1.86102	TRUE	whole_cell	stability	0.00373294	other	69.6505
PmbA	5.3073	12.2798	0.321143	3.45813	TRUE	whole_cell	stability	0	other	69.3131
DeoB	5.83895	16.5809	0.45049	4.01627	TRUE	whole_cell	stability	0	manganese	68.5754
GloA	-3.2648	59.8405	1.72955	-7.62306	TRUE	whole_cell	stability	0	other	67.955
TtcA	-3.30708	4.03792	0.0863232	-1.98786	TRUE	whole_cell	stability	0	other	67.2936
HisA	-21.1795	1.94488	0.0308252	-1.38349	FALSE	whole_cell	stability	0.00746673	other	66.8248
AdE	-5.43987	30.4688	0.893802	-5.43829	TRUE	whole_cell	stability	0	other	65.7105
RihA	-4.87748	5.34682	0.131488	-2.28371	TRUE	whole_cell	expression/solubility	0	other	64.697
NrdI	5.95051	35.2874	0.983114	5.85699	TRUE	whole_cell	expression/solubility	0	other	64.6838
HisA	-33.0744	2.18549	0.0399962	-1.46475	FALSE	whole_cell	stability	0.0112014	other	63.5943
TsX	-3.03695	6.83693	0.182022	-2.57971	TRUE	whole_cell	expression/solubility	0	OMPs	63.3173
MalP	-4.01452	9.58118	0.284763	-3.049	TRUE	whole_cell	expression/solubility	0	other	60.0159
FhuE	5.22719	97.9324	3.2278	9.73163	TRUE	whole_cell	expression/solubility	0	OMPs	59.8906
HisA	9.91634	2.21777	0.0451877	1.47397	FALSE	whole_cell	stability	0.0149369	other	58.3548
QueE	-3.03821	30.93	0.951067	-5.4753	TRUE	whole_cell	stability	0	other	58.3489
SufS	8.09535	22.5134	0.748982	4.66524	TRUE	whole_cell	expression/solubility	0	Fe-S cluster biogenesis	57.2913
YhhW	4.18539	106.577	3.72529	10.1416	TRUE	whole_cell	expression/solubility	0	other	56.4375
UbiJ	-3.02566	9.00985	0.261945	-2.95769	TRUE	whole_cell	stability	0	other	55.4083
NadR	4.99536	1.40808	0.0302825	1.1738	FALSE	whole_cell	stability	0.00403316	other	53.1604
ZntA	3.47012	131.866	4.98809	11.264	TRUE	whole_cell	expression/solubility	0	zinc homeostasis and zinc binding	52.1179
TreB	-3.74381	8.00625	0.245139	-2.78588	TRUE	whole_cell	expression/solubility	0.0037126	other	52.0179
NagA	4.36583	7.86611	0.267019	2.75665	TRUE	whole_cell	expression/solubility	0	zinc homeostasis and zinc binding	51.9422
ApaH	-2.14651	17.8312	0.658569	-4.14398	TRUE	whole_cell	stability	0	other	51.0982
SerA	4.43107	9.13311	0.293661	2.97312	TRUE	whole_cell	expression/solubility	0.00343784	other	50.7254
CspB	-5.91005	8.64495	0.281594	-2.89195	TRUE	whole_cell	expression/solubility	0.00319971	other	49.7734
RpoH	3.25246	35.42	1.40749	5.83202	TRUE	whole_cell	expression/solubility	0	other	48.6555
FucI	2.60526	1.28383	0.0345582	1.11771	FALSE	whole_cell	stability	0.00119721	manganese	48.4548
OppA	1.97394	20.8757	0.826973	4.47758	TRUE	whole_cell	stability	0.00116672	OMPs	47.9989
UbiG	-4.56345	4.45739	0.113301	-2.08425	TRUE	whole_cell	stability	0.0138375	other	47.6433
NarH	-5.53276	8.03845	0.302179	-2.78142	TRUE	whole_cell	expression/solubility	0.00113768	respiration	47.363
LldR	-4.34009	13.6224	0.435929	-3.63132	TRUE	whole_cell	expression/solubility	0.0128846	other	47.2689
BlC	3.5131	14.2961	0.580305	3.70349	TRUE	whole_cell	expression/solubility	0.00111	OMPs	46.0048
DeF	2.24541	6.02672	0.225432	2.40859	TRUE	whole_cell	stability	0.00108357	zinc homeostasis and zinc binding	45.9896
AhR	3.43836	6.31178	0.23969	2.46416	TRUE	whole_cell	expression/solubility	0.00105831	zinc homeostasis and zinc binding	45.6363
MoaB	2.97374	4.59125	0.166401	2.10353	TRUE	whole_cell	expression/solubility	0.00103416	other	45.3678
IscR	4.97447	25.4092	1.10181	4.93025	TRUE	whole_cell	expression/solubility	0.00101103	other	44.1234
GsiB	2.49969	4.9022	0.1868	2.1715	TRUE	whole_cell	expression/solubility	0.000988865	OMPs	43.897
YhjX	2.37632	133.177	5.96372	11.2789	TRUE	whole_cell	expression/solubility	0.000967605	other	43.7563
ClpA	3.30631	13.1034	0.456374	3.55627	TRUE	whole_cell	expression/solubility	0.0120509	other	43.4803
HisB	-3.45851	14.1293	0.572202	-3.682	TRUE	whole_cell	stability	0.00299135	other	42.6167
MoeA	10.2627	18.3954	0.682858	4.20863	FALSE	whole_cell	stability	0.0150654	other	42.4628
NadR	-0.0620669	1.3385	0.0390652	-1.13993	FALSE	whole_cell	stability	0.00598351	other	42.4071
YdbK	-6.69819	3.01084	0.0909722	-1.70876	TRUE	whole_cell	stability	0.00561576	other	41.9645
YhbW	3.78327	20.9857	0.786284	4.49437	TRUE	whole_cell	expression/solubility	0.0141457	other	41.8297
RnG	-4.19268	5.92011	0.220138	-2.38746	TRUE	whole_cell	stability	0.00528888	other	41.8228
FrdC	-4.89236	5.45064	0.223983	-2.28619	TRUE	whole_cell	expression/solubility	0.000947196	respiration	41.6662
FrdA	-5.27616	6.03785	0.254964	-2.40476	TRUE	whole_cell	expression/solubility	0.000927587	respiration	41.1721
CspG	-4.26	13.4069	0.582033	-3.58119	TRUE	whole_cell	expression/solubility	0.0049964	other	39.6817
HybA	-6.58609	6.61366	0.293813	-2.51393	TRUE	whole_cell	expression/solubility	0.000908732	other	39.6763
NanA	-4.95828	25.4293	1.22535	-4.91975	TRUE	whole_cell	expression/solubility	0.000890589	LPS biosynthesis and assembly	39.6286
TaS	2.48618	2.87543	0.0787686	1.67232	TRUE	whole_cell	expression/solubility	0.0133283	other	39.3454
NadR	4.71137	1.39957	0.0481847	1.16249	FALSE	whole_cell	stability	0.00749561	other	38.5542
GlpQ	-5.76055	17.8159	0.883273	-4.11493	TRUE	whole_cell	expression/solubility	0.000873118	other	38.0528
FumA	-4.72453	17.8039	0.829358	-4.12002	TRUE	whole_cell	expression/solubility	0.00710071	other	37.6435
MscS	2.87683	4.93807	0.200622	2.17657	TRUE	whole_cell	expression/solubility	0.00674342	other	37.5363
GltA	4.71824	3.90961	0.173914	1.93279	TRUE	whole_cell	expression/solubility	0.000856282	other	36.9234
UbiI	-15.3771	5.69468	0.264504	-2.33027	TRUE	whole_cell	stability	0.00899244	other	36.5063
AspS	-5.71031	3.80781	0.172407	-1.90667	TRUE	whole_cell	stability	0.000840047	other	36.1934
SecD	-7.7036	1.27644	0.0525763	-1.10628	FALSE	whole_cell	stability	0.00168018	other	36.1739
DkgA	3.45156	4.72298	0.17701	2.13213	TRUE	whole_cell	expression/solubility	0.0125969	other	35.4428
YhiN	4.20257	6.09142	0.276928	2.41133	TRUE	whole_cell	stability	0.00855931	other	35.1077
NupG	-4.14007	1.64817	0.03577	-1.2698	TRUE	whole_cell	expression/solubility	0.0119386	other	35.0126
GlcB	7.70135	2.06705	0.0555301	1.41828	TRUE	whole_cell	stability	0.011343	other	34.9504
GatY	-3.77062	6.15065	0.283971	-2.42212	TRUE	whole_cell	expression/solubility	0.00816384	zinc homeostasis and zinc binding	34.6615
AroC	-2.05349	1.44414	0.0356061	-1.18682	TRUE	whole_cell	stability	0.00780132	other	34.3672
NuoJ	-4.91621	4.22375	0.206624	-2.00428	TRUE	whole_cell	expression/solubility	0.00164885	respiration	34.3264
AllE	2.58865	2.27014	0.0669839	1.4843	TRUE	whole_cell	expression/solubility	0.0108016	manganese	34.3063
PncA	-1.69427	60.6573	3.23032	-7.57806	TRUE	whole_cell	stability	0.00746781	other	33.9616
EpmB	-2.92665	8.98809	0.44397	-2.92303	TRUE	whole_cell	expression/solubility	0.00715995	other	33.9201
YagF	-5.74938	7.8802	0.402393	-2.73456	TRUE	whole_cell	expression/solubility	0.0068749	other	32.4533
HdhA	2.73333	4.32918	0.229026	2.02488	TRUE	whole_cell	expression/solubility	0.0016186	other	32.0613
UspA	2.8032	4.8879	0.264231	2.15027	TRUE	whole_cell	expression/solubility	0.00158938	other	31.8988
PrmB	-4.48984	1.03477	0.0349825	-0.999896	FALSE	whole_cell	stability	0.0129634	other	31.6262
GsK	-9.85371	1.93003	0.0922058	-1.35566	FALSE	whole_cell	stability	0.00859478	other	31.602
SdaC	-4.3362	1.23284	0.0434905	-1.09057	TRUE	whole_cell	expression/solubility	0.00156112	other	31.3298
ClpA	-37.6178	0.899155	0.0301113	-0.932225	TRUE	whole_cell	stability	0.0151257	other	30.1502
PotF	2.74987	3.76176	0.18827	1.89037	TRUE	whole_cell	expression/solubility	0.00826387	OMPs	29.8213
BioB	-4.9252	2.67862	0.12291	-1.59866	TRUE	whole_cell	expression/solubility	0.00795578	other	29.692
GlgC	2.25996	3.97572	0.228356	1.93581	TRUE	whole_cell	expression/solubility	0.0015338	other	29.3771
UcpA	-1.78218	4.40332	0.231922	-2.0424	TRUE	whole_cell	expression/solubility	0.00766823	other	29.2987
PflA	-2.82882	3.65995	0.209726	-1.85748	TRUE	whole_cell	stability	0.00150735	other	29.1082
GdhA	3.97504	10.3964	0.609554	3.12839	TRUE	whole_cell	expression/solubility	0.00739923	other	29.006
YehZ	3.37284	5.79148	0.286131	2.34635	TRUE	whole_cell	expression/solubility	0.0144334	other	28.7071
MnmA	-1.40565	1.51423	0.0694175	-1.20201	TRUE	whole_cell	stability	0.00148175	other	28.5943
PrlC	7.99292	11.347	0.682475	3.26566	TRUE	whole_cell	stability	0.00714705	other	28.4336
YjbD	3.37452	6.52557	0.332867	2.48851	TRUE	whole_cell	expression/solubility	0.0137989	other	28.2798
DadX	-5.4183	4.22729	0.256553	-1.99267	TRUE	whole_cell	stability	0.00145695	other	28.1161
HtpX	-2.27869	7.63915	0.495866	-2.67269	TRUE	whole_cell	stability	0.0014329	zinc homeostasis and zinc binding	27.7718
GshB	2.73645	2.92637	0.169968	1.66024	TRUE	whole_cell	expression/solubility	0.00140959	other	27.769
ArgT	1.80533	6.1322	0.392084	2.39585	TRUE	whole_cell	expression/solubility	0.00138698	zinc homeostasis and zinc binding	27.7416
SufC	7.61373	7.35669	0.439617	2.63003	TRUE	whole_cell	expression/solubility	0.00691015	Fe-S cluster biogenesis	27.708
NuoH	-4.88982	2.2396	0.105688	-1.46079	TRUE	whole_cell	expression/solubility	0.00668718	respiration	27.6486
NarG	-7.91984	4.54847	0.285829	-2.06462	TRUE	whole_cell	expression/solubility	0.00136502	respiration	27.4273
YfeX	7.18896	0.675012	0.0233244	0.807272	FALSE	whole_cell	stability	0.0157719	other	27.39
YciI	6.01655	7.23297	0.476187	2.59938	TRUE	whole_cell	expression/solubility	0.00134371	other	27.2807
FldA	3.3431	4.1491	0.261049	1.97181	TRUE	whole_cell	stability	0.001323	other	27.1122
OmpF	-3.37864	4.66721	0.298126	-2.09023	TRUE	whole_cell	expression/solubility	0.00130288	OMPs	27.0739
SrA	3.17242	9.40514	0.635859	2.9613	TRUE	whole_cell	expression/solubility	0.00128332	other	26.9771
SstT	1.90524	3.58892	0.224527	1.83423	TRUE	whole_cell	expression/solubility	0.00126429	other	26.7643
MiaB	-2.97	5.59838	0.371	-2.28635	TRUE	whole_cell	stability	0.00124577	other	26.576
RbN	-3.78749	2.04592	0.115697	-1.38932	TRUE	whole_cell	stability	0.00122775	zinc homeostasis and zinc binding	26.4565
FucO	3.41019	5.042	0.336617	2.16919	TRUE	whole_cell	stability	0.00121021	other	26.1365
RsxB	-3.4852	4.19186	0.277878	-1.97838	TRUE	whole_cell	stability	0.00119312	respiration	25.8242
YgiM	-5.54565	2.44952	0.149766	-1.51649	TRUE	whole_cell	expression/solubility	0.00117647	other	25.704
FabI	6.43704	0.765707	0.0357932	0.85435	FALSE	whole_cell	stability	0.00802569	other	25.3267
FlgH	-4.12707	5.1823	0.329798	-2.20284	TRUE	whole_cell	stability	0.00777339	OMPs	25.1524
LpxC	2.06616	20.1025	1.24491	4.34254	TRUE	whole_cell	expression/solubility	0.0151046	zinc homeostasis and zinc binding	25.1488
UbiI	-2.78255	3.42731	0.224154	-1.78974	TRUE	whole_cell	stability	0.00907017	other	24.9869
IspG	-4.56258	12.7444	0.943373	-3.43526	TRUE	whole_cell	stability	0.00116024	other	24.8912
YbiH	2.61114	2.43612	0.117645	1.52265	TRUE	whole_cell	expression/solubility	0.0144887	other	24.7415
FliY	2.60966	4.42208	0.310315	2.02775	TRUE	whole_cell	expression/solubility	0.00114441	other	24.5797
YbiX	4.91135	64.4142	5.02085	7.70671	TRUE	whole_cell	expression/solubility	0.00112898	other	24.239
PepT	8.96977	14.5541	1.04799	3.67507	TRUE	whole_cell	stability	0.00879213	zinc homeostasis and zinc binding	23.9538
PrmB	2.59031	0.95033	0.0464005	0.950752	FALSE	whole_cell	stability	0.0163016	other	23.9297
HemH	-41.1296	5.72565	0.343239	-2.32	TRUE	whole_cell	stability	0.01566	other	23.92
RoF	3.07315	10.6023	0.671196	3.15137	TRUE	whole_cell	expression/solubility	0.0150641	other	23.8783
OsmY	3.22754	5.52598	0.410377	2.26177	TRUE	whole_cell	expression/solubility	0.00111392	OMPs	23.7075
HexR	-2.70165	1.6297	0.0699606	-1.2489	TRUE	whole_cell	expression/solubility	0.0145094	other	23.6493
PurA	-1.40717	1.49233	0.0884826	-1.18484	TRUE	whole_cell	expression/solubility	0.00109923	other	23.4881
UgpC	1.72415	4.15563	0.243197	1.97799	TRUE	whole_cell	stability	0.0139916	other	23.4577
PurU	1.71802	1.88195	0.103436	1.33361	TRUE	whole_cell	stability	0.00852912	other	23.3964
YdgA	19.3345	0.567629	0.0295574	0.733534	TRUE	whole_cell	stability	0.00164893	other	23.351
EdD	-4.2105	2.31861	0.137626	-1.47682	TRUE	whole_cell	stability	0.00827996	other	23.2826
NfI	15.9761	0.54258	0.0194978	0.723244	FALSE	whole_cell	stability	0.015548	other	23.2631
FdnH	-6.91913	3.76763	0.220305	-1.88343	TRUE	whole_cell	expression/solubility	0.0150097	respiration	23.1153
DppA	6.12296	2.83943	0.201995	1.62402	TRUE	whole_cell	expression/solubility	0.00162741	OMPs	22.9774
GlnS	-12.0232	0.341064	0.00807119	-0.577055	FALSE	whole_cell	stability	0.00946408	other	22.9638
YgiC	-2.40997	1.35088	0.0800107	-1.12733	TRUE	whole_cell	expression/solubility	0.0016064	other	22.8318
FbP	4.81311	4.38845	0.33317	2.01377	TRUE	whole_cell	stability	0.00158588	other	22.7364
FpR	2.94025	2.13305	0.10975	1.42243	TRUE	whole_cell	expression/solubility	0.0145051	other	22.7049
YdjA	5.18425	3.32961	0.221645	1.76294	TRUE	whole_cell	stability	0.00919388	other	22.6748
YeaO	2.72648	7.07076	0.563708	2.55089	TRUE	whole_cell	expression/solubility	0.00156582	other	22.4308
MetN	6.25551	1.07773	0.0662842	1.00571	FALSE	whole_cell	stability	0.0103445	other	22.4296
YhjD	2.29606	2.77477	0.204767	1.60312	TRUE	whole_cell	stability	0.00154623	other	22.1309
ArtJ	2.47628	6.31445	0.507054	2.40985	TRUE	whole_cell	expression/solubility	0.00152707	OMPs	22.112
FabA	-1.42562	1.00242	0.05434	-0.973697	TRUE	whole_cell	expression/solubility	0.00150834	other	21.936
NupC	-3.51437	2.98614	0.22588	-1.6614	TRUE	whole_cell	stability	0.00149003	other	21.8444
YbhC	-2.62384	1.76635	0.121196	-1.28264	TRUE	whole_cell	stability	0.00147211	OMPs	21.7546
CspE	-3.17751	1.71443	0.116899	-1.26393	TRUE	whole_cell	expression/solubility	0.00145457	other	21.723
GcD	3.46918	10.6826	0.895191	3.12848	TRUE	whole_cell	expression/solubility	0.00143741	other	21.7134
GlyQ	-6.70951	0.703982	0.0349179	-0.817963	FALSE	whole_cell	stability	0.0159574	other	21.6736
YceI	1.94762	2.29666	0.168161	1.45894	TRUE	whole_cell	expression/solubility	0.00142061	other	21.6342
AmpD	8.87121	11.6188	0.815428	3.28686	TRUE	whole_cell	stability	0.015436	other	21.6129
RplX	-13.1273	3.36755	0.261747	-1.76233	TRUE	whole_cell	stability	0.00140416	other	21.6065
TrxB	-4.47324	1.67658	0.1145	-1.24983	TRUE	whole_cell	stability	0.00138805	other	21.5823
TsaB	-2.92095	4.42145	0.361654	-2.01489	TRUE	whole_cell	stability	0.00137227	other	21.1266
RimJ	2.32795	2.10103	0.136884	1.40148	TRUE	whole_cell	expression/solubility	0.0100557	other	21.0538
GltI	2.41125	2.99821	0.236292	1.6619	TRUE	whole_cell	expression/solubility	0.0013568	OMPs	21.0181
ThrB	-8.5201	5.58819	0.482144	-2.25966	FALSE	whole_cell	stability	0.00180917	other	20.9038
YdfG	-0.35656	2.4906	0.190559	-1.51659	FALSE	whole_cell	stability	0.0111745	other	20.8689
MoeA	25.6059	1.92589	0.126426	1.34144	FALSE	whole_cell	stability	0.0168411	other	20.8518
AlaS	-3.74424	2.73998	0.215502	-1.58886	TRUE	whole_cell	stability	0.00178896	other	20.8067
AceB	2.99926	4.78755	0.368791	2.10208	TRUE	whole_cell	expression/solubility	0.0108692	other	20.7392
ZnuA	-1.91658	1.93062	0.143851	-1.3367	TRUE	whole_cell	stability	0.00176916	zinc homeostasis and zinc binding	20.6315
YhiI	3.23286	4.39997	0.370606	2.00733	TRUE	whole_cell	expression/solubility	0.00174974	other	20.5052
YffS	2.60983	4.14011	0.347595	1.94744	TRUE	whole_cell	expression/solubility	0.0017307	other	20.4612
MgsA	-28.7009	1.3798	0.110253	-1.12674	FALSE	whole_cell	stability	0.00216349	other	20.3281
YbgI	1.89863	1.95686	0.148711	1.34468	TRUE	whole_cell	expression/solubility	0.00214014	other	20.3257
SpeA	-14.3431	0.905701	0.0672774	-0.915655	TRUE	whole_cell	stability	0.00256831	other	20.3102
MaeA	-4.86392	6.26579	0.510316	-2.39906	TRUE	whole_cell	stability	0.0105785	other	20.1131
GsK	60.9359	1.51782	0.115586	1.18416	FALSE	whole_cell	stability	0.0116379	other	19.7756
DeaD	4.35958	14.5396	1.34733	3.63212	TRUE	whole_cell	stability	0.00254082	other	19.6933
RluD	17.8582	0.89087	0.0539273	0.914846	FALSE	whole_cell	stability	0.0182467	other	19.5944
NuoE	-4.81971	7.54401	0.689382	-2.61813	TRUE	whole_cell	stability	0.00251386	respiration	19.5286
AcnB	-3.9545	6.23526	0.56461	-2.38131	TRUE	whole_cell	stability	0.0024874	other	19.5182
FldB	2.03626	6.46172	0.543474	2.43274	TRUE	whole_cell	stability	0.0113329	other	19.5141
NanK	-4.94306	23.9345	2.25998	-4.65559	TRUE	whole_cell	expression/solubility	0.00246143	zinc homeostasis and zinc binding	19.4876
YjjA	-9.99075	12.6403	1.18922	-3.38395	FALSE	whole_cell	stability	0.00287182	other	19.4217
FolC	28.1001	1.233	0.0821073	1.0728	FALSE	whole_cell	stability	0.0196525	other	19.4184
YbhL	2.71157	6.39321	0.540544	2.41923	TRUE	whole_cell	expression/solubility	0.0110418	other	19.3947
ProP	2.64828	3.93858	0.348256	1.89482	TRUE	whole_cell	expression/solubility	0.00284208	other	19.3369
MetN	4.3521	0.951242	0.0679475	0.939837	FALSE	whole_cell	stability	0.0120472	other	19.1629
HisS	-4.47734	4.29811	0.354814	-1.98577	TRUE	whole_cell	stability	0.0117436	other	19.1567
RfaI	-1.94466	2.31018	0.152821	-1.4688	TRUE	whole_cell	stability	0.0190276	other	18.8939
PepN	7.5186	9.03435	0.801228	2.86934	TRUE	whole_cell	stability	0.0114533	other	18.866
UbiI	2.80455	2.63274	0.223207	1.55227	TRUE	whole_cell	stability	0.0124094	other	18.8402
MetG	6.69372	1.33151	0.116166	1.10243	FALSE	whole_cell	stability	0.00324827	other	18.6392
TruA	-4.48717	3.24765	0.311197	-1.71361	FALSE	whole_cell	stability	0.00365449	other	18.2841
GuaC	-2.34837	3.89855	0.36923	-1.87865	TRUE	whole_cell	expression/solubility	0.00361694	other	18.0217
WrbA	3.28859	1.76805	0.151338	1.2715	TRUE	whole_cell	expression/solubility	0.00358007	other	17.9173
YdfG	5.24122	3.30526	0.300623	1.73339	FALSE	whole_cell	stability	0.0133658	other	17.9002
GlF	-3.74238	2.63559	0.242575	-1.54694	TRUE	whole_cell	stability	0.00354386	LPS biosynthesis and assembly	17.7983
RplM	-5.6662	1.72587	0.148839	-1.2558	TRUE	whole_cell	stability	0.00350828	other	17.7152
YdcH	1.80613	8.2981	0.779204	2.74206	TRUE	whole_cell	expression/solubility	0.0130414	other	17.6904
LldP	-7.07514	15.4856	1.59387	-3.72716	TRUE	whole_cell	expression/solubility	0.00347333	other	17.5982
TreB	6.1675	0.307779	0.0134218	0.542547	TRUE	whole_cell	stability	0.0139748	other	17.5495
MetN	4.90326	0.777019	0.0583458	0.847746	FALSE	whole_cell	stability	0.0149085	other	17.5444
RfbD	-4.42935	0.844803	0.0359628	-0.899356	TRUE	whole_cell	expression/solubility	0.0184384	other	17.5209
IspH	6.54846	2.3887	0.216728	1.47376	TRUE	whole_cell	stability	0.0158424	other	17.4943
RbsA	-1.59538	1.72894	0.11585	-1.27007	TRUE	whole_cell	stability	0.017882	other	17.408
GgT	3.02446	6.69149	0.63059	2.46189	TRUE	whole_cell	expression/solubility	0.0154648	OMPs	17.4027
MltC	7.47487	0.83739	0.0732292	0.874163	TRUE	whole_cell	stability	0.00385946	OMPs	17.3875
MalE	-6.48859	1.91421	0.174619	-1.31894	TRUE	whole_cell	expression/solubility	0.0038213	OMPs	17.1361
PdxB	-2.81608	1.615	0.12473	-1.22077	TRUE	whole_cell	stability	0.0151025	other	17.1268
DsdX	5.95424	2.60779	0.249603	1.53564	TRUE	whole_cell	expression/solubility	0.0037838	other	17.1059
NagE	6.53916	2.92606	0.2584	1.6333	TRUE	whole_cell	expression/solubility	0.0147548	other	17.0949
RsmB	8.1363	0.256917	0.00782566	0.49909	FALSE	whole_cell	stability	0.0191614	other	17.0847
YqjH	7.87776	8.93679	0.932377	2.82921	TRUE	whole_cell	expression/solubility	0.00374694	iron import	17.0751
ManZ	5.36872	1.30032	0.111542	1.09031	TRUE	whole_cell	expression/solubility	0.00371071	other	16.7565
GltD	-5.12374	17.9874	1.94634	-4.00513	TRUE	whole_cell	stability	0.00367508	other	16.7058
RplA	-5.07267	1.10253	0.0908127	-1.00584	TRUE	whole_cell	stability	0.00364005	other	16.6133
IscU	4.59893	2.92552	0.29303	1.62249	TRUE	whole_cell	expression/solubility	0.0036056	copper	16.5663
PstS	-0.797749	1.63477	0.150438	-1.21833	TRUE	whole_cell	expression/solubility	0.00357171	OMPs	16.53
YbhG	2.99988	1.61511	0.149042	1.21081	TRUE	whole_cell	expression/solubility	0.00353837	other	16.4506
RimO	-4.83979	4.74835	0.409904	-2.08289	TRUE	whole_cell	stability	0.0185974	other	16.4447
RfaP	-6.93229	1.16989	0.0921675	-1.03814	FALSE	whole_cell	stability	0.0198395	other	16.3683
UpP	-3.36622	1.12991	0.0961652	-1.01673	TRUE	whole_cell	stability	0.00350557	other	16.2816
KefC	2.75525	2.07909	0.181946	1.37737	TRUE	whole_cell	expression/solubility	0.0144207	other	16.2755
YiiM	5.35017	1.57089	0.160157	1.18774	FALSE	whole_cell	stability	0.00385633	other	16.2559
YidC	-2.83551	0.887073	0.0694664	-0.904216	TRUE	whole_cell	expression/solubility	0.00382083	other	16.1736
FtsH	6.72205	16.4863	1.83622	3.82754	TRUE	whole_cell	stability	0.00378589	zinc homeostasis and zinc binding	16.1551
NlpA	2.23667	3.72799	0.319646	1.84617	TRUE	whole_cell	expression/solubility	0.0192695	other	16.1315
YncE	7.09253	26.4643	2.97993	4.84607	TRUE	whole_cell	expression/solubility	0.00375149	OMPs	16.0724
ClpS	2.97397	1.73462	0.128395	1.26737	TRUE	whole_cell	stability	0.0187287	other	16.0678
FabB	-1.61135	1.38528	0.128353	-1.12113	TRUE	whole_cell	stability	0.00371764	other	15.8919
CbpA	2.59234	1.45404	0.103468	1.16214	TRUE	whole_cell	expression/solubility	0.0182149	other	15.8042
GlgB	2.75128	1.52631	0.127854	1.18256	TRUE	whole_cell	expression/solubility	0.0140995	other	15.7789
MrP	4.61054	1.19474	0.12225	1.03561	FALSE	whole_cell	stability	0.00405582	other	15.7588
YtfE	3.23232	14.5638	1.66164	3.59195	TRUE	whole_cell	expression/solubility	0.00401946	other	15.6917
MltC	-7.87501	0.819105	0.0797877	-0.859836	TRUE	whole_cell	stability	0.00435465	OMPs	15.6614
ZntR	7.9346	5.15672	0.529295	2.15114	TRUE	whole_cell	stability	0.0137903	zinc homeostasis and zinc binding	15.6355
BamB	-5.44089	1.53958	0.150571	-1.17856	TRUE	whole_cell	stability	0.00431586	OMPs	15.4574
YafK	-4.46858	5.24413	0.490275	-2.18033	TRUE	whole_cell	expression/solubility	0.0177262	other	15.3054
PheA	-4.48628	0.620641	0.046144	-0.757956	FALSE	whole_cell	stability	0.0188363	other	15.2936
YbaB	7.36992	2.96978	0.337472	1.62244	FALSE	whole_cell	stability	0.0046481	other	15.1996
YfeX	7.51023	0.697773	0.0538019	0.802478	FALSE	whole_cell	stability	0.0199466	other	15.1673
FumC	3.31411	3.88573	0.356438	1.87864	TRUE	whole_cell	expression/solubility	0.0194228	other	15.1667
YgaP	2.78946	1.97175	0.184607	1.33684	TRUE	whole_cell	stability	0.0134927	other	15.1532
YhbO	2.66423	2.20669	0.234013	1.40452	TRUE	whole_cell	expression/solubility	0.00460696	other	15.1393
MurA	-2.63371	1.04654	0.094865	-0.975539	TRUE	whole_cell	expression/solubility	0.00456645	other	15.1392
HisA	-12.7226	1.88792	0.172234	-1.30984	FALSE	whole_cell	stability	0.0205042	other	15.1366
LpxH	-3.33331	4.84394	0.550796	-2.07199	TRUE	whole_cell	stability	0.00452655	LPS biosynthesis and assembly	15.1254
HscB	5.15167	7.41797	0.860545	2.56075	TRUE	whole_cell	stability	0.00448724	Fe-S cluster biogenesis	15.1106
GrcA	-4.30604	3.9086	0.440921	-1.86217	TRUE	whole_cell	expression/solubility	0.00444852	other	15.0387
DppD	-2.41886	1.65169	0.149818	-1.22551	TRUE	whole_cell	expression/solubility	0.0132058	other	15.0231
RsxC	-6.83529	0.99262	0.0633042	-0.96401	TRUE	whole_cell	expression/solubility	0.0199771	respiration	14.97
MenB	9.46247	0.510804	0.0399879	0.68616	FALSE	whole_cell	stability	0.0139845	other	14.9102
NagB	5.11838	7.83336	0.923293	2.6287	TRUE	whole_cell	expression/solubility	0.00441036	other	14.8804
TorC	4.768	6.58852	0.729214	2.4206	TRUE	whole_cell	stability	0.0147634	respiration	14.8442
RpH	-10.2526	2.63594	0.25081	-1.54439	FALSE	whole_cell	stability	0.0210309	other	14.8437
OsmE	2.37008	3.17736	0.359353	1.67869	TRUE	whole_cell	expression/solubility	0.00437277	OMPs	14.7501
YdeN	7.24616	2.04417	0.174435	1.36738	TRUE	whole_cell	expression/solubility	0.0205011	OMPs	14.7499
YfeX	5.72504	0.558783	0.0416393	0.719127	FALSE	whole_cell	stability	0.0215286	other	14.7125
SerC	4.94387	0.919241	0.0831398	0.914386	TRUE	whole_cell	expression/solubility	0.00433571	other	14.6226
DecR	2.09744	3.85468	0.413716	1.85498	TRUE	whole_cell	expression/solubility	0.0144542	other	14.564
LoiP	-3.71538	1.60313	0.168474	-1.19777	TRUE	whole_cell	expression/solubility	0.00429919	OMPs	14.5595
YejL	4.56188	6.77002	0.77239	2.44901	FALSE	whole_cell	stability	0.015217	other	14.4187
UspD	2.95122	5.23994	0.62943	2.14721	TRUE	whole_cell	expression/solubility	0.0042632	other	14.3207
YajC	-0.995387	0.825847	0.0738385	-0.867184	TRUE	whole_cell	expression/solubility	0.00422771	other	14.2775
DgT	2.39177	3.64403	0.429864	1.79281	TRUE	whole_cell	expression/solubility	0.00419272	other	14.2709
PepA	1.93486	1.72013	0.187176	1.23813	TRUE	whole_cell	stability	0.00415822	other	14.2466
NuoN	-7.86754	1.39348	0.111342	-1.13232	TRUE	whole_cell	expression/solubility	0.0209971	respiration	14.2398
OsmC	3.92456	3.57428	0.422331	1.77537	TRUE	whole_cell	expression/solubility	0.00412421	other	14.2253
YjbJ	3.44088	4.75963	0.578868	2.04469	TRUE	whole_cell	expression/solubility	0.00409066	other	14.0557
GrxD	5.61191	5.16915	0.642922	2.12749	FALSE	whole_cell	stability	0.00438308	other	14.0295
LigA	44.5026	0.469287	0.0351988	0.658853	FALSE	whole_cell	stability	0.0219994	other	14.0213
YdfG	10.7322	4.29783	0.496455	1.94971	FALSE	whole_cell	stability	0.01598	other	13.9752
CydD	6.48609	2.75875	0.298938	1.56838	TRUE	whole_cell	stability	0.0156501	other	13.8983
AtpB	-2.99314	2.22777	0.257972	-1.40349	TRUE	whole_cell	stability	0.00434762	other	13.8802
AccB	-1.269	2.46595	0.289024	-1.47544	TRUE	whole_cell	expression/solubility	0.00431265	other	13.8689
AceF	7.72155	1.3346	0.143116	1.09155	TRUE	whole_cell	stability	0.00427815	other	13.8147
PlaP	7.55359	5.53749	0.68988	2.20173	TRUE	whole_cell	expression/solubility	0.00424411	other	13.8012
AroG	-5.59677	13.6199	1.63828	-3.46145	TRUE	whole_cell	stability	0.0153316	other	13.7925
RluD	19.7996	0.791197	0.0696431	0.849443	FALSE	whole_cell	stability	0.023002	other	13.7921
UxaC	7.81962	2.81013	0.272731	1.59292	TRUE	whole_cell	stability	0.022445	other	13.7919
FucU	2.9329	4.97549	0.617457	2.08759	TRUE	whole_cell	expression/solubility	0.00421053	other	13.7849
RibC	-2.82687	0.234973	0.0103246	-0.473971	TRUE	whole_cell	stability	0.0234236	other	13.7539
SspB	6.24639	2.50465	0.310092	1.4814	FALSE	whole_cell	stability	0.00449147	other	13.7157
RplK	-3.51753	1.00259	0.101143	-0.949447	TRUE	whole_cell	stability	0.00445612	other	13.6782
PpsR	2.8834	1.42403	0.120432	1.14175	TRUE	whole_cell	expression/solubility	0.022867	other	13.6746
GalT	-4.24344	2.32949	0.275628	-1.43313	TRUE	whole_cell	stability	0.00442123	other	13.6495
MaA	-2.99035	2.89738	0.350302	-1.59596	TRUE	whole_cell	expression/solubility	0.0043868	other	13.6453
EutB	2.54168	1.89877	0.219501	1.29587	TRUE	whole_cell	expression/solubility	0.00435282	other	13.6229
FtsY	-5.94604	2.31034	0.274054	-1.42698	TRUE	whole_cell	stability	0.00431928	other	13.6017
MprA	2.29225	3.88349	0.397179	1.86717	TRUE	whole_cell	stability	0.0223336	efflux pumps and regulators	13.5965
GpT	-1.80532	1.09803	0.114909	-0.991523	TRUE	whole_cell	stability	0.00428616	other	13.546
ArgI	3.86969	6.8245	0.732137	2.46827	TRUE	whole_cell	expression/solubility	0.021822	other	13.4972
SspB	5.48051	3.06108	0.389659	1.63445	FALSE	whole_cell	stability	0.00455429	other	13.4271
SodC	3.13034	2.32293	0.279454	1.4295	TRUE	whole_cell	expression/solubility	0.00451955	copper	13.4152
TdH	5.80005	4.16419	0.525431	1.90755	TRUE	whole_cell	stability	0.00448526	zinc homeostasis and zinc binding	13.4003
SpeA	5.69487	0.67264	0.0741766	0.773604	TRUE	whole_cell	stability	0.00474935	other	13.3699
AcpP	-10.5954	3.66976	0.474145	-1.78763	FALSE	whole_cell	stability	0.00501346	other	13.3205
NlpD	-3.9141	0.771496	0.0735032	-0.83546	TRUE	whole_cell	stability	0.00497561	OMPs	13.293
UvrA	4.7154	0.464727	0.0475999	0.645854	FALSE	whole_cell	stability	0.00523776	zinc homeostasis and zinc binding	13.1356
MenA	-8.04012	1.06732	0.12984	-0.968237	TRUE	whole_cell	stability	0.00549994	other	13.0822
MreC	-2.19837	0.812222	0.066879	-0.863332	TRUE	whole_cell	stability	0.0150239	other	13.045
UxuA	-3.19153	6.18855	0.815795	-2.31792	TRUE	whole_cell	stability	0.00545862	manganese	13.0321
GlnS	3.20677	0.297985	0.0212031	0.526101	FALSE	whole_cell	stability	0.0157414	other	12.9187
DppF	-4.67258	2.88471	0.339632	-1.59533	TRUE	whole_cell	expression/solubility	0.0154298	other	12.8537
AsD	4.10171	2.09634	0.260036	1.3551	TRUE	whole_cell	expression/solubility	0.00541782	other	12.8489
KefB	2.6417	2.9983	0.317287	1.63738	TRUE	whole_cell	expression/solubility	0.0213309	other	12.7721
TrpA	2.54135	2.88721	0.342452	1.59523	TRUE	whole_cell	expression/solubility	0.0151283	other	12.7582
YejL	18.267	9.39586	1.20914	2.86124	FALSE	whole_cell	stability	0.0158181	other	12.7396
CysS	23.1399	3.79697	0.503419	1.81481	TRUE	whole_cell	stability	0.00537751	other	12.625
MurE	-2.88632	0.39231	0.0310984	-0.601008	FALSE	whole_cell	stability	0.0222222	other	12.5671
ZntB	1.65366	1.60522	0.154991	1.20426	TRUE	whole_cell	expression/solubility	0.0217306	zinc homeostasis and zinc binding	12.5621
PepQ	-3.82757	0.820851	0.100394	-0.848798	FALSE	whole_cell	stability	0.00563388	manganese	12.547
FusA	-5.31961	0.48418	0.038746	-0.667408	TRUE	whole_cell	stability	0.00559218	other	12.4902
MoeA	5.26542	11.9094	1.418	3.23904	FALSE	whole_cell	stability	0.0226024	other	12.3833
RpH	-5.44917	3.58877	0.414076	-1.78177	FALSE	whole_cell	stability	0.0234744	other	12.3233
LptF	-11.1564	0.519564	0.0593048	-0.678424	TRUE	whole_cell	stability	0.00584668	LPS biosynthesis and assembly	12.3198
LivK	1.63347	2.01767	0.259884	1.32582	TRUE	whole_cell	expression/solubility	0.00580361	OMPs	12.3059
FhuF	4.84227	25.7687	3.47056	4.72209	TRUE	whole_cell	expression/solubility	0.0155131	iron import	12.2854
MglB	-5.33575	4.56302	0.628532	-1.98355	TRUE	whole_cell	expression/solubility	0.00576106	OMPs	12.2374
DadA	5.91451	0.547458	0.064202	0.695166	TRUE	whole_cell	stability	0.00601185	other	12.1258
FabH	-2.19719	1.18546	0.126191	-1.02921	TRUE	whole_cell	stability	0.0152178	other	12.0688
PepQ	-24.3394	1.24837	0.166689	-1.04004	FALSE	whole_cell	stability	0.00626268	manganese	12.0637
DctA	-3.57535	1.41885	0.191574	-1.10782	TRUE	whole_cell	stability	0.00651353	other	12.042
MltB	-3.8792	2.12906	0.228663	-1.37855	TRUE	whole_cell	stability	0.0229638	OMPs	12.003
SecY	-2.49243	0.998515	0.117073	-0.938851	TRUE	whole_cell	stability	0.006466	other	11.972
AcrB	-2.59998	0.759303	0.0826	-0.82262	TRUE	whole_cell	stability	0.00641905	efflux pumps and regulators	11.8892
MenB	-3.30313	0.404573	0.0391025	-0.604541	FALSE	whole_cell	stability	0.0158816	other	11.8465
FkpA	-3.63426	1.05435	0.126895	-0.963042	TRUE	whole_cell	expression/solubility	0.00637265	other	11.8319
LexA	3.7827	1.90581	0.253537	1.28541	TRUE	whole_cell	stability	0.00632679	other	11.8218
YecJ	-9.66891	7.98975	1.16405	-2.6126	FALSE	whole_cell	stability	0.00657048	other	11.8205
RseP	7.42357	3.43125	0.481585	1.71746	TRUE	whole_cell	stability	0.00652342	other	11.7849
RpmB	6.17102	6.79832	0.987586	2.41055	TRUE	whole_cell	stability	0.00647692	other	11.7262
CpxA	10.6675	0.328546	0.0266244	0.549474	FALSE	whole_cell	expression/solubility	0.023817	other	11.7094
YghU	2.32324	5.28978	0.763947	2.1274	TRUE	whole_cell	expression/solubility	0.00643095	other	11.6903
TolA	-3.36116	1.89792	0.256459	-1.28119	TRUE	whole_cell	stability	0.00638552	other	11.6266
FnR	-3.56556	4.34494	0.626524	-1.92832	TRUE	whole_cell	stability	0.00634061	Fe-S cluster biogenesis	11.6005
ArcB	1.95119	2.20103	0.246625	1.398	TRUE	whole_cell	stability	0.0233074	other	11.5794
PaL	-1.90757	0.869984	0.10253	-0.876045	TRUE	whole_cell	stability	0.00629621	OMPs	11.5274
MalQ	-5.16121	2.68653	0.311396	-1.54115	TRUE	whole_cell	expression/solubility	0.0228167	other	11.5028
MetG	4.34425	0.957071	0.1301	0.909379	FALSE	whole_cell	stability	0.00652975	other	11.4938
YlaC	7.67679	2.52495	0.355131	1.47303	TRUE	whole_cell	expression/solubility	0.00648423	other	11.4803
YdfG	-0.169658	2.91021	0.397754	-1.58507	FALSE	whole_cell	stability	0.0165455	other	11.4783
LigA	9.78813	0.91388	0.1009	0.901654	FALSE	whole_cell	stability	0.0236343	other	11.4695
XylB	1.8947	1.52109	0.16084	1.1663	TRUE	whole_cell	expression/solubility	0.0231445	other	11.4451
TyrB	6.8036	1.63206	0.199365	1.19695	TRUE	whole_cell	expression/solubility	0.0162344	other	11.4104
TldD	13.7264	0.270652	0.0224487	0.4982	FALSE	whole_cell	stability	0.0168861	zinc homeostasis and zinc binding	11.3889
FeoA	-4.76733	3.95267	0.480498	-1.86338	TRUE	whole_cell	stability	0.0226721	other	11.3875
PotB	-4.95892	1.19885	0.154584	-1.02189	TRUE	whole_cell	stability	0.00643922	other	11.3748
PheA	-21.0529	0.237193	0.0153741	-0.470977	FALSE	whole_cell	stability	0.0234566	other	11.3729
IlvE	3.61496	1.70454	0.233812	1.21274	TRUE	whole_cell	expression/solubility	0.00639472	other	11.2956
MrcB	-2.87664	0.635976	0.0690204	-0.752965	TRUE	whole_cell	stability	0.00635071	other	11.2635
YaeP	7.33437	5.13673	0.647341	2.11882	FALSE	whole_cell	stability	0.0242412	other	11.2486
PurF	-30.7366	0.298096	0.0318331	-0.516006	TRUE	whole_cell	stability	0.00657787	other	11.2478
Fur	-1.95644	2.00093	0.281087	-1.31143	TRUE	whole_cell	stability	0.0065328	zinc homeostasis and zinc binding	11.2322
InfC	-2.8944	1.92137	0.268785	-1.28553	TRUE	whole_cell	stability	0.00648823	other	11.2302
GstB	2.78541	6.44037	0.97497	2.33782	TRUE	whole_cell	expression/solubility	0.00644414	other	11.1671
MetN	3.90719	0.915435	0.11771	0.893155	FALSE	whole_cell	stability	0.0175379	other	11.1401
RpH	-8.52234	2.8846	0.361279	-1.5885	FALSE	whole_cell	stability	0.0250261	other	11.1097
RluD	5.7384	0.589349	0.0632381	0.725335	FALSE	whole_cell	stability	0.0258111	other	11.0035
LuxS	6.40255	2.91334	0.43114	1.5755	TRUE	whole_cell	stability	0.00640054	other	10.9908
YjdC	2.97075	2.49051	0.335904	1.46786	TRUE	whole_cell	expression/solubility	0.0172122	other	10.9885
MoeA	3.20904	8.07109	1.05613	2.64858	FALSE	whole_cell	stability	0.0265963	other	10.9751
RsxG	-2.99015	1.44935	0.200228	-1.11764	TRUE	whole_cell	expression/solubility	0.00635741	respiration	10.9641
ThrB	-3.57403	4.12149	0.633242	-1.86768	FALSE	whole_cell	stability	0.00657698	other	10.9606
HisA	-7.24209	1.39605	0.170484	-1.10705	FALSE	whole_cell	stability	0.0273816	other	10.9427
AspA	-3.58089	4.08858	0.578225	-1.87359	TRUE	whole_cell	expression/solubility	0.0168964	other	10.9279
CmK	-2.48252	1.18359	0.141094	-1.02103	TRUE	whole_cell	stability	0.01659	other	10.9201
DinJ	2.1214	4.39226	0.672875	1.92857	TRUE	whole_cell	expression/solubility	0.00653284	other	10.8436
YibT	3.38934	36.9358	5.58146	5.59949	TRUE	whole_cell	expression/solubility	0.0162926	other	10.7924
RlmD	-5.74553	0.940967	0.11167	-0.910658	FALSE	whole_cell	stability	0.0281672	other	10.7673
RfaP	-6.09072	0.864002	0.100967	-0.873519	FALSE	whole_cell	stability	0.0289529	other	10.7581
YcbX	-2.492	3.02925	0.459222	-1.60313	TRUE	whole_cell	stability	0.00648918	other	10.7329
PepQ	-2.5293	1.00607	0.148635	-0.92598	FALSE	whole_cell	stability	0.00670584	manganese	10.6035
AroH	-1.44822	1.10569	0.117181	-0.994236	TRUE	whole_cell	stability	0.0283709	other	10.5792
LldD	-4.8438	3.27303	0.507339	-1.66304	TRUE	whole_cell	expression/solubility	0.00666121	respiration	10.525
PliG	3.59645	1.44726	0.189101	1.12168	TRUE	whole_cell	expression/solubility	0.0160038	other	10.4621
TrpR	-20.1922	2.36727	0.346961	-1.42138	FALSE	whole_cell	stability	0.0165988	other	10.4598
TrmJ	-3.74496	0.479068	0.0380542	-0.664089	TRUE	whole_cell	expression/solubility	0.0163079	other	10.4384
DapF	17.2648	0.323224	0.0342979	0.537519	TRUE	whole_cell	stability	0.0168926	other	10.4332
RplE	11.2358	0.851142	0.126081	0.851505	TRUE	whole_cell	stability	0.00687645	other	10.3823
AnsB	7.49462	0.895091	0.133233	0.872845	TRUE	whole_cell	stability	0.00709171	other	10.3192
CcmF	-3.81673	2.02568	0.309078	-1.31019	TRUE	whole_cell	stability	0.0070447	other	10.2986
DapE	7.37811	2.48635	0.386026	1.44925	TRUE	whole_cell	stability	0.00699818	zinc homeostasis and zinc binding	10.2968
HemH	10.8781	0.303527	0.0262301	0.52659	TRUE	whole_cell	stability	0.029141	other	10.2771
MraZ	3.90772	5.12708	0.829876	2.07297	TRUE	whole_cell	expression/solubility	0.00695215	other	10.2535
MurI	5.40095	6.31183	0.868988	2.33299	TRUE	whole_cell	stability	0.0285638	other	10.2495
UxaB	-6.98746	1.07176	0.116983	-0.977126	TRUE	whole_cell	expression/solubility	0.0280061	other	10.2309
TsF	-1.50836	0.690309	0.0870963	-0.776668	TRUE	whole_cell	stability	0.0069066	other	10.2073
LolD	-1.33447	1.22805	0.159372	-1.03377	TRUE	whole_cell	stability	0.0165997	OMPs	10.1871
AtpD	-1.15844	0.61014	0.0738881	-0.732292	TRUE	whole_cell	expression/solubility	0.00686153	other	10.1765
PyrD	2.00317	1.94582	0.275503	1.29241	TRUE	whole_cell	stability	0.0163149	other	10.1304
GapA	-5.51225	1.40909	0.209863	-1.09509	TRUE	whole_cell	stability	0.00681693	other	10.1118
TorC	12.1592	2.4298	0.36969	1.43531	TRUE	whole_cell	stability	0.0168798	respiration	10.1115
DcD	2.7553	0.708329	0.0911761	0.785591	TRUE	whole_cell	expression/solubility	0.00677278	other	10.105
FadR	-1.57677	1.09633	0.122629	-0.986765	TRUE	whole_cell	expression/solubility	0.0274671	other	10.0788
YhiI	-7.33683	0.371008	0.0490553	-0.567409	TRUE	whole_cell	stability	0.00697839	other	10.0439
YeiR	2.03714	1.9534	0.279242	1.29389	TRUE	whole_cell	expression/solubility	0.0165932	zinc homeostasis and zinc binding	10.036
YfgM	-6.61707	1.85938	0.301238	-1.24826	FALSE	whole_cell	stability	0.00718401	other	10.0069
RibC	3.54473	1.95524	0.24955	1.30602	TRUE	whole_cell	stability	0.0269457	other	10.005
TabA	2.29717	0.900893	0.125296	0.88068	TRUE	whole_cell	expression/solubility	0.00713767	other	9.99346
YjjA	6.49704	9.34751	1.57618	2.78771	FALSE	whole_cell	stability	0.00734199	other	9.99232
RlmM	23.2537	0.428911	0.0474596	0.617618	FALSE	whole_cell	stability	0.027658	other	9.94438
PurF	10.6233	0.221942	0.023629	0.445323	TRUE	whole_cell	stability	0.00754633	other	9.92902
RpH	-6.01489	2.95269	0.414311	-1.59323	FALSE	whole_cell	stability	0.0283704	other	9.92728
YahO	7.59858	2.04553	0.313895	1.31592	TRUE	whole_cell	stability	0.0171486	other	9.91956
SpeG	3.05953	2.51876	0.391417	1.45854	FALSE	whole_cell	stability	0.0077507	other	9.90752
FucI	-3.07204	1.13418	0.179933	-0.976857	FALSE	whole_cell	stability	0.00795509	manganese	9.89361
PrmB	-10.1002	0.871879	0.111204	-0.872167	FALSE	whole_cell	stability	0.029083	other	9.87103
RfaY	18.2725	0.337384	0.0341784	0.550642	FALSE	whole_cell	stability	0.0297957	other	9.83148
UidA	-6.26615	1.10106	0.144723	-0.977926	TRUE	whole_cell	stability	0.0168605	other	9.82477
IdI	-3.86468	0.572112	0.0690703	-0.709254	FALSE	whole_cell	stability	0.0305086	zinc homeostasis and zinc binding	9.79865
YdiJ	-8.80179	1.42717	0.215677	-1.10068	TRUE	whole_cell	stability	0.0174067	other	9.79403
BamA	-2.57308	1.54237	0.240105	-1.14117	TRUE	whole_cell	stability	0.00790396	OMPs	9.77272
YjiA	-6.56583	2.5267	0.340923	-1.47844	TRUE	whole_cell	expression/solubility	0.0299373	other	9.77236
PstA	-2.01502	0.881296	0.0949924	-0.886738	TRUE	whole_cell	stability	0.0293842	other	9.76496
ChaB	2.96049	6.49448	1.10658	2.32118	TRUE	whole_cell	expression/solubility	0.00785335	other	9.73934
GalF	36.6486	0.523929	0.0614527	0.680056	FALSE	whole_cell	stability	0.030071	other	9.71645
SsB	-2.08004	0.59021	0.0747107	-0.717983	TRUE	whole_cell	stability	0.00780326	other	9.70927
EutC	1.61585	1.12722	0.169157	0.978808	TRUE	whole_cell	expression/solubility	0.00775367	other	9.69028
DctA	-2.92798	6.47963	1.10885	-2.31749	TRUE	whole_cell	expression/solubility	0.00770457	other	9.6892
AstC	4.59181	0.42017	0.0265699	0.627375	TRUE	whole_cell	expression/solubility	0.0295226	other	9.67148
NudC	36.7642	0.467481	0.0524179	0.644254	FALSE	whole_cell	stability	0.030197	zinc homeostasis and zinc binding	9.65624
AcpP	-21.1696	4.28209	0.735278	-1.8833	FALSE	whole_cell	stability	0.00790254	other	9.63206
YheV	2.52595	5.58884	0.89988	2.1654	TRUE	whole_cell	expression/solubility	0.0171172	other	9.62131
LolE	-1.98002	0.77603	0.0936975	-0.826034	TRUE	whole_cell	stability	0.0168353	OMPs	9.61208
YccS	-2.61238	0.192076	0.0133552	-0.422753	FALSE	whole_cell	stability	0.0308716	other	9.59921
AdD	8.00393	2.97451	0.415295	1.59975	TRUE	whole_cell	stability	0.0303158	zinc homeostasis and zinc binding	9.58658
YobA	-5.66135	0.682514	0.106793	-0.758762	FALSE	whole_cell	stability	0.00810053	copper	9.5317
SseB	-5.15126	0.620708	0.0778588	-0.736783	FALSE	whole_cell	stability	0.0309784	other	9.47013
YgiW	3.61572	1.09427	0.167181	0.962854	TRUE	whole_cell	stability	0.00804943	other	9.46871
GrxD	-0.491404	4.7323	0.826617	-1.97628	FALSE	whole_cell	stability	0.00824619	other	9.46171
YajD	12.4281	3.43657	0.491787	1.71604	TRUE	whole_cell	stability	0.0304277	zinc homeostasis and zinc binding	9.45416
GalS	-4.65904	2.04922	0.312494	-1.31785	TRUE	whole_cell	expression/solubility	0.0165607	other	9.43939
PheA	-7.2474	0.954463	0.128852	-0.908631	FALSE	whole_cell	stability	0.0310786	other	9.43886
CydB	3.82058	0.908339	0.148015	0.871966	FALSE	whole_cell	stability	0.00844298	respiration	9.43611
OppF	-5.86437	1.17932	0.145799	-1.01662	TRUE	whole_cell	expression/solubility	0.0305329	other	9.38755
YfeY	-6.28619	0.765272	0.109434	-0.809838	TRUE	whole_cell	expression/solubility	0.00838991	OMPs	9.37947
YfeX	-1.24171	0.41612	0.0475963	-0.607062	FALSE	whole_cell	stability	0.0311726	other	9.37645
PheA	12.0967	0.336518	0.0343936	0.549659	FALSE	whole_cell	stability	0.0318124	other	9.36272
YhdE	6.66822	0.87661	0.14323	0.856376	FALSE	whole_cell	stability	0.00858547	other	9.3474
NuoL	-5.80705	1.44613	0.233191	-1.10133	TRUE	whole_cell	expression/solubility	0.0085317	respiration	9.3372
YbaK	-42.9724	0.994027	0.136359	-0.926103	FALSE	whole_cell	stability	0.0324523	other	9.33397
ApT	-1.94195	0.809424	0.118126	-0.831443	TRUE	whole_cell	stability	0.00847845	other	9.3248
Zur	6.72256	3.4194	0.553135	1.693	TRUE	whole_cell	stability	0.0162932	zinc homeostasis and zinc binding	9.29791
TusA	3.74176	3.87276	0.68436	1.78561	FALSE	whole_cell	stability	0.0086716	other	9.28341
BtuB	-3.53872	1.6173	0.265796	-1.16254	TRUE	whole_cell	stability	0.00861767	OMPs	9.27551
ArgS	-6.16264	1.20751	0.172441	-1.01739	TRUE	whole_cell	stability	0.0160324	other	9.27026
GrxD	-7.43901	6.59877	1.18025	-2.32777	FALSE	whole_cell	stability	0.00880964	other	9.24864
ChbA	7.21848	1.77629	0.257113	1.23255	FALSE	whole_cell	stability	0.0330924	other	9.2238
CysK	2.63011	1.24751	0.199782	1.02359	TRUE	whole_cell	expression/solubility	0.00875504	other	9.21393
WecB	-1.19956	1.02716	0.15947	-0.931496	TRUE	whole_cell	stability	0.00870098	other	9.21367
DctA	-12.946	0.856942	0.141342	-0.845932	TRUE	whole_cell	stability	0.0088906	other	9.21337
YajL	10.1688	0.152402	0.00902334	0.378654	FALSE	whole_cell	stability	0.0337327	other	9.21234
UdP	2.23204	2.09226	0.356261	1.31757	TRUE	whole_cell	expression/solubility	0.00883588	other	9.15844
YebG	-12.4779	1.61607	0.281627	-1.15518	FALSE	whole_cell	stability	0.00902436	other	9.13034
RssA	-3.07884	1.5447	0.257183	-1.13469	TRUE	whole_cell	stability	0.00896901	other	9.09697
PspB	0.245855	2.35731	0.338116	1.42098	TRUE	whole_cell	stability	0.0331475	other	9.09402
TktB	3.13369	0.489778	0.0756905	0.643497	TRUE	whole_cell	stability	0.00915635	other	9.07324
DacB	-0.327562	0.604377	0.0887757	-0.718054	FALSE	whole_cell	stability	0.0165356	other	9.06773
AcuI	7.68541	0.968418	0.118039	0.92216	TRUE	whole_cell	expression/solubility	0.0325793	other	9.05262
CsrA	-14.3345	1.57901	0.27816	-1.14055	FALSE	whole_cell	stability	0.00934371	other	9.01553
SspB	-14.924	3.9779	0.722918	-1.80416	FALSE	whole_cell	stability	0.00953109	other	9.01025
YejM	7.39342	0.38464	0.046134	0.581812	FALSE	whole_cell	stability	0.0331978	other	8.99943
NanT	-5.40046	19.3762	3.58598	-3.97369	TRUE	whole_cell	expression/solubility	0.00947283	LPS biosynthesis and assembly	8.99781
RplP	-5.73052	3.02827	0.537694	-1.57816	TRUE	whole_cell	stability	0.00941513	other	8.97549
RpsS	-6.23846	3.40627	0.608886	-1.67254	TRUE	whole_cell	stability	0.00935797	other	8.96626
SdhD	-4.67541	2.58264	0.455413	-1.4585	TRUE	whole_cell	expression/solubility	0.00930134	other	8.95268
MurB	-4.93282	0.331063	0.0381439	-0.54122	FALSE	whole_cell	stability	0.0338164	other	8.94779
FsaB	9.43508	1.19176	0.172555	1.00956	FALSE	whole_cell	stability	0.0344352	other	8.93253
QorA	6.93743	2.49788	0.423586	1.44024	TRUE	whole_cell	stability	0.017039	other	8.88352
GatA	-4.53424	8.701	1.52143	-2.67947	TRUE	whole_cell	expression/solubility	0.0167688	other	8.88168
CpxR	3.08671	0.947416	0.133897	0.901953	TRUE	whole_cell	stability	0.0165052	other	8.86686
RfaP	5.1216	1.01707	0.146911	0.932825	FALSE	whole_cell	stability	0.0350541	other	8.83938
YobA	-8.21991	0.648123	0.107951	-0.734964	FALSE	whole_cell	stability	0.00948422	copper	8.83799
FadI	-4.88249	1.29778	0.175017	-1.0596	TRUE	whole_cell	expression/solubility	0.0344602	other	8.83353
YccS	-25.7919	0.286997	0.0305218	-0.506434	FALSE	whole_cell	stability	0.0350688	other	8.83072
YfdI	-9.26076	0.374603	0.0504889	-0.56931	TRUE	whole_cell	stability	0.016993	other	8.81256
NrdF	7.06754	36.8417	6.60067	5.49918	TRUE	whole_cell	expression/solubility	0.0167283	other	8.81251
FadE	9.65633	2.21429	0.363511	1.36043	TRUE	whole_cell	stability	0.0164699	other	8.79913
DgkA	0.204271	0.947662	0.165159	0.884592	FALSE	whole_cell	expression/solubility	0.00966713	other	8.78697
PepD	8.12552	64.0506	12.1526	7.20403	TRUE	whole_cell	stability	0.00960883	zinc homeostasis and zinc binding	8.7861
SthA	-4.64111	1.93002	0.339368	-1.26121	TRUE	whole_cell	stability	0.00955107	other	8.77047
LnT	-2.93734	0.700267	0.0912036	-0.780425	TRUE	whole_cell	stability	0.0162177	OMPs	8.73849
RpsQ	-6.73452	1.54002	0.266056	-1.1287	TRUE	whole_cell	stability	0.00949384	other	8.73579
TnaA	10.2188	0.980147	0.159123	0.906104	TRUE	whole_cell	expression/solubility	0.00943715	other	8.73378
MgsA	-5.39028	1.26122	0.226347	-1.01729	FALSE	whole_cell	stability	0.00961572	other	8.71015
CdH	0.00543767	0.537348	0.0885478	0.669925	FALSE	whole_cell	stability	0.00979431	other	8.70972
GstA	3.34142	4.09788	0.756987	1.82781	TRUE	whole_cell	expression/solubility	0.009736	other	8.70543
GrxD	6.11031	5.34994	1.00864	2.08358	FALSE	whole_cell	stability	0.00991355	other	8.66481
AtpA	-1.4851	0.749608	0.116338	-0.795782	TRUE	whole_cell	expression/solubility	0.00985473	other	8.64307
TyrS	-1.38258	0.881777	0.125755	-0.869496	TRUE	whole_cell	stability	0.0159715	other	8.63598
HisD	2.2038	1.27987	0.218939	1.03001	TRUE	whole_cell	expression/solubility	0.00979644	other	8.62569
MazF	13.3743	1.55053	0.264609	1.13399	FALSE	whole_cell	stability	0.01643	other	8.61919
GabD	1.9222	0.879349	0.126162	0.867864	TRUE	whole_cell	expression/solubility	0.0161826	other	8.58299
ProS	-2.58289	3.61426	0.629927	-1.72752	TRUE	whole_cell	stability	0.0159408	other	8.5774
RsgA	-14.849	1.12242	0.168055	-0.976916	FALSE	whole_cell	stability	0.0356775	other	8.5735
PyrE	7.67162	0.68134	0.117068	0.75118	FALSE	whole_cell	stability	0.0099719	other	8.5559
GlpX	-4.38039	1.34539	0.212638	-1.06431	TRUE	whole_cell	expression/solubility	0.0157046	manganese	8.55457
MenD	7.33801	4.79771	0.904287	1.97318	TRUE	whole_cell	stability	0.00991311	manganese	8.55393
UbiI	-3.94893	18.7046	3.42221	-3.90927	TRUE	whole_cell	stability	0.0154737	other	8.53748
YajG	-5.13821	1.59425	0.282309	-1.1454	TRUE	whole_cell	expression/solubility	0.00985484	OMPs	8.53518
RibF	5.61641	2.89873	0.500976	1.54847	TRUE	whole_cell	stability	0.0152478	other	8.52288
AcnA	3.22996	1.80555	0.324354	1.21704	TRUE	whole_cell	expression/solubility	0.0097971	respiration	8.50833
YibF	3.05212	2.2866	0.388556	1.37769	TRUE	whole_cell	expression/solubility	0.015027	other	8.50108
YecJ	6.0941	6.78144	1.30055	2.34113	FALSE	whole_cell	stability	0.00996951	other	8.49981
YgiN	3.1518	1.7048	0.306758	1.18239	TRUE	whole_cell	expression/solubility	0.00991127	other	8.44438
YeaY	-3.54474	1.92923	0.351287	-1.25616	TRUE	whole_cell	stability	0.00985356	OMPs	8.43186
HchA	3.84985	1.46387	0.260015	1.0972	TRUE	whole_cell	expression/solubility	0.00979635	zinc homeostasis and zinc binding	8.42415
Inse3	-10.5537	4.45406	0.856459	-1.89673	TRUE	whole_cell	stability	0.00996578	other	8.41796
ProA	1.66882	0.276997	0.039891	0.486936	FALSE	whole_cell	stability	0.0101352	other	8.4165
QorA	8.37845	2.75383	0.495762	1.50269	TRUE	whole_cell	stability	0.0154465	other	8.31345
RpoB	13.2537	0.280058	0.0413675	0.48856	TRUE	whole_cell	stability	0.0103047	other	8.30908
PpK	1.38363	1.19492	0.168871	1.01294	TRUE	whole_cell	expression/solubility	0.0350799	other	8.30643
NanR	37.2327	1.31798	0.206804	1.05412	FALSE	whole_cell	stability	0.0356786	other	8.27856
AcpP	3.77098	3.27298	0.637665	1.62337	FALSE	whole_cell	stability	0.0104742	other	8.24395
TpiA	-2.96003	0.404809	0.0670583	-0.581163	TRUE	whole_cell	stability	0.0106437	other	8.24045
RraA	3.69377	0.669753	0.106373	0.750587	TRUE	whole_cell	stability	0.0105821	other	8.23184
SpeA	-3.46357	3.58773	0.691607	-1.7018	TRUE	whole_cell	stability	0.010521	other	8.22569
ThrS	7.62723	2.19318	0.423929	1.33013	TRUE	whole_cell	stability	0.0106886	other	8.21579
HnS	7.04362	1.93303	0.374173	1.24854	FALSE	whole_cell	stability	0.0108562	other	8.15078
YghG	-5.84947	1.3039	0.235645	-1.03356	TRUE	whole_cell	stability	0.0107937	OMPs	8.14881
RlmM	10.488	0.215661	0.0232776	0.438616	FALSE	whole_cell	stability	0.0362774	other	8.1432
PhoP	2.68336	0.858171	0.11372	0.862815	TRUE	whole_cell	expression/solubility	0.0356766	other	8.14287
TrmL	-0.0669035	1.20024	0.227471	-0.986289	FALSE	whole_cell	stability	0.0109603	other	8.13209
LptE	-4.69667	1.28236	0.231748	-1.02499	TRUE	whole_cell	stability	0.0108975	LPS biosynthesis and assembly	8.1314
LpoA	-4.35551	0.565788	0.0868384	-0.692062	TRUE	whole_cell	expression/solubility	0.0108351	OMPs	8.12171
MazF	6.28642	1.11446	0.196364	0.958172	FALSE	whole_cell	stability	0.0158661	other	8.08723
ElbB	4.15982	1.80529	0.339412	1.21073	TRUE	whole_cell	expression/solubility	0.0107733	other	8.08155
IaaA	3.02398	2.55354	0.459019	1.44725	TRUE	whole_cell	expression/solubility	0.015638	other	8.06633
MgsA	7.91954	0.9262	0.174225	0.867165	FALSE	whole_cell	expression/solubility	0.0109372	other	8.04341
CysQ	2.91945	1.64364	0.28391	1.16608	TRUE	whole_cell	expression/solubility	0.0154148	other	8.03505
SpeC	-3.02257	0.639074	0.0889787	-0.741684	TRUE	whole_cell	expression/solubility	0.0151963	other	8.02475
LtaE	-13.2216	0.568163	0.10221	-0.682608	FALSE	whole_cell	stability	0.011101	other	7.99103
GltP	3.30972	1.89319	0.36131	1.23769	TRUE	whole_cell	expression/solubility	0.0110379	other	7.97859
YejB	3.41564	2.64212	0.481105	1.47004	TRUE	whole_cell	stability	0.0149825	other	7.9722
AcpP	5.23832	2.89923	0.579907	1.52293	FALSE	whole_cell	stability	0.0112008	other	7.94312
MsrC	12.6467	0.44145	0.0763417	0.604242	TRUE	whole_cell	stability	0.0113637	other	7.91213
ThrB	3.64605	4.43804	0.901114	1.88067	FALSE	whole_cell	stability	0.0115267	other	7.88751
DapF	10.8652	0.62744	0.106663	0.721649	TRUE	whole_cell	stability	0.0153788	other	7.86282
AmiA	-0.0771136	0.220951	0.0238876	-0.443919	FALSE	whole_cell	stability	0.0362656	zinc homeostasis and zinc binding	7.85212
GpsA	-3.5817	0.988773	0.160539	-0.910074	TRUE	whole_cell	expression/solubility	0.0151639	other	7.84997
WecE	-6.30869	0.758836	0.100816	-0.811185	TRUE	whole_cell	stability	0.0356716	other	7.84176
PgL	2.72103	3.06137	0.610686	1.56546	TRUE	whole_cell	expression/solubility	0.0114613	other	7.83307
MdaB	2.99496	0.57945	0.0932852	0.697255	TRUE	whole_cell	expression/solubility	0.0113965	other	7.82924
YeeZ	5.6227	0.35119	0.0472378	0.551319	FALSE	whole_cell	stability	0.0362511	other	7.82377
ArgP	2.81734	0.613314	0.0749928	0.733704	TRUE	whole_cell	stability	0.0356638	other	7.81512
AcS	9.37051	0.518482	0.0584507	0.678256	TRUE	whole_cell	expression/solubility	0.0350921	other	7.76377
RluD	9.12758	0.528418	0.0786792	0.670626	FALSE	whole_cell	stability	0.0356532	other	7.76091
QorA	6.83621	4.58127	0.887224	1.92199	TRUE	whole_cell	stability	0.0155548	other	7.75457
IlvD	-7.63847	4.31847	0.880276	-1.85424	TRUE	whole_cell	stability	0.0113323	Fe-S cluster biogenesis	7.75197
DtpA	-2.6535	0.856736	0.152612	-0.839121	TRUE	whole_cell	expression/solubility	0.0112685	other	7.75044
TreA	3.13362	2.98309	0.602695	1.54285	TRUE	whole_cell	stability	0.0112054	OMPs	7.70378
GuaA	-0.120759	0.544245	0.0919608	-0.672521	FALSE	whole_cell	stability	0.0159458	other	7.70056
TorC	7.957	2.11184	0.403028	1.30722	TRUE	whole_cell	stability	0.016337	respiration	7.69912
GutQ	-5.44402	0.544285	0.0826596	-0.67943	FALSE	whole_cell	stability	0.0362145	other	7.69539
RlmI	-16.1351	0.221331	0.032809	-0.434191	TRUE	whole_cell	stability	0.0113638	other	7.67719
MetB	3.01446	0.853425	0.137307	0.846237	TRUE	whole_cell	expression/solubility	0.0161102	other	7.65821
AmiA	16.6506	0.315098	0.0416035	0.522967	FALSE	whole_cell	stability	0.0367758	zinc homeostasis and zinc binding	7.65748
NudI	2.51844	1.70468	0.277996	1.19444	TRUE	whole_cell	stability	0.0361925	other	7.62764
SecD	5.58185	1.08827	0.216576	0.933644	FALSE	whole_cell	stability	0.0115222	other	7.61658
GlyQ	37.3943	0.265915	0.0332369	0.482367	FALSE	whole_cell	stability	0.0367451	other	7.61229
AmiC	4.99475	0.358911	0.0561268	0.550258	FALSE	whole_cell	stability	0.016496	OMPs	7.6097
ObgE	22.3644	0.351213	0.0495598	0.549229	TRUE	whole_cell	stability	0.0372978	other	7.60329
DegQ	1.80271	1.05825	0.198715	0.92711	TRUE	whole_cell	expression/solubility	0.0114578	other	7.59342
IvY	2.59121	2.68234	0.546174	1.46156	TRUE	whole_cell	expression/solubility	0.0113939	OMPs	7.58591
PpnN	2.32807	0.891615	0.146448	0.86323	TRUE	whole_cell	stability	0.0162685	other	7.58588
HrpA	-8.19037	0.209342	0.0217076	-0.433168	FALSE	whole_cell	stability	0.0378506	other	7.57869
LpxA	-5.85245	0.461861	0.0850474	-0.613852	TRUE	whole_cell	stability	0.0115506	LPS biosynthesis and assembly	7.54994
MltC	7.45311	0.681854	0.132024	0.741506	TRUE	whole_cell	stability	0.0117073	OMPs	7.54349
TruA	-6.79108	3.22796	0.675025	-1.59779	FALSE	whole_cell	stability	0.0118641	other	7.54065
AaS	-6.39877	0.946581	0.175103	-0.878338	FALSE	whole_cell	stability	0.0166491	other	7.53458
AaS	5.85575	0.839983	0.153626	0.828467	FALSE	whole_cell	stability	0.0170297	other	7.53271
YeeA	4.48807	0.561347	0.106704	0.674272	FALSE	whole_cell	stability	0.0120208	other	7.51363
TatD	-1.7624	0.542304	0.0656861	-0.690375	TRUE	whole_cell	expression/solubility	0.0372564	other	7.50995
KdsA	2.68932	0.86291	0.159669	0.838595	FALSE	whole_cell	stability	0.0174105	other	7.50977
YejM	-0.166838	0.249621	0.0312837	-0.467266	FALSE	whole_cell	stability	0.0378007	other	7.50006
QueE	-7.34797	0.673706	0.121123	-0.74336	TRUE	whole_cell	stability	0.0177914	other	7.49268
YecJ	-2.67424	6.839	1.4533	-2.32071	FALSE	whole_cell	stability	0.0121776	other	7.48864
YecS	1.77666	3.812	0.677323	1.7705	TRUE	whole_cell	expression/solubility	0.0372133	other	7.47289
YdfG	5.88577	3.34159	0.662203	1.63688	FALSE	whole_cell	stability	0.0181724	other	7.46865
UvrA	11.5649	0.84333	0.167594	0.822031	FALSE	whole_cell	stability	0.0123344	zinc homeostasis and zinc binding	7.45705
YaiW	-2.30596	1.15046	0.222429	-0.963343	TRUE	whole_cell	stability	0.0122658	OMPs	7.44284
ProB	-6.80641	0.325345	0.0458016	-0.528718	FALSE	whole_cell	stability	0.0377492	other	7.43498
YccJ	19.2513	7.35243	1.48627	2.42202	TRUE	whole_cell	expression/solubility	0.0179234	other	7.42365
YeaK	4.95737	2.91012	0.569813	1.52981	TRUE	whole_cell	stability	0.0176794	other	7.3854
ApbE	-2.99348	0.383895	0.056648	-0.572055	TRUE	whole_cell	expression/solubility	0.0121978	other	7.38053
NfsB	3.01526	2.00469	0.382824	1.27353	TRUE	whole_cell	stability	0.0174403	other	7.36174
RplI	-8.28667	2.10995	0.434879	-1.29424	TRUE	whole_cell	stability	0.0121303	other	7.35791
CyoB	-1.85779	0.388785	0.0579573	-0.575176	TRUE	whole_cell	expression/solubility	0.0120634	copper	7.35602
RlmE	-2.94906	1.55934	0.290543	-1.12641	TRUE	whole_cell	expression/solubility	0.0172058	other	7.34896
OsmC	6.38291	0.398908	0.0732583	0.570657	TRUE	whole_cell	stability	0.0122168	other	7.3458
YecC	4.49927	0.940053	0.14321	0.892661	TRUE	whole_cell	stability	0.0371684	other	7.3382
BetB	2.22038	0.567382	0.072541	0.703449	TRUE	whole_cell	expression/solubility	0.0366021	other	7.33587
MrP	16.6776	1.19078	0.246601	0.971688	FALSE	whole_cell	stability	0.0123701	other	7.32664
GuaA	42.5197	0.651487	0.119007	0.729712	FALSE	whole_cell	stability	0.0175666	other	7.3243
RplV	4.73981	0.336852	0.0606358	0.525562	TRUE	whole_cell	stability	0.0125235	other	7.31881
LepB	-3.5376	1.23321	0.24419	-0.994497	TRUE	whole_cell	expression/solubility	0.0124546	other	7.3134
CpdB	-8.27038	0.344329	0.0622979	-0.531066	TRUE	whole_cell	stability	0.0126072	OMPs	7.29496
GuaB	-5.1627	0.640427	0.114218	-0.725402	TRUE	whole_cell	stability	0.012538	other	7.28401
PykA	-4.00588	1.70635	0.349734	-1.16474	TRUE	whole_cell	expression/solubility	0.0124694	other	7.27844
SpeA	9.30473	0.550016	0.107646	0.665109	TRUE	whole_cell	stability	0.0126203	other	7.27372
PtH	-3.02479	1.21361	0.220589	-0.996505	TRUE	whole_cell	stability	0.0173319	other	7.27371
YobA	6.9551	0.485414	0.0925093	0.626821	FALSE	whole_cell	stability	0.0127713	copper	7.27269
FolP	-1.0342	1.52269	0.30952	-1.10144	TRUE	whole_cell	expression/solubility	0.0127016	other	7.26892
PrS	-6.85887	0.273273	0.0469289	-0.475756	TRUE	whole_cell	stability	0.0128517	other	7.26574
YceD	-3.2318	0.907462	0.173678	-0.856612	TRUE	whole_cell	stability	0.0127817	other	7.2609
LptB	-0.907016	0.635828	0.0994099	-0.732406	TRUE	whole_cell	stability	0.0171017	LPS biosynthesis and assembly	7.25504
TktB	11.2876	0.725638	0.146313	0.761134	TRUE	whole_cell	stability	0.012931	other	7.25009
YddB	5.26151	4.71148	1.017	1.9221	TRUE	whole_cell	expression/solubility	0.0128608	OMPs	7.24708
NhaA	6.98145	1.09557	0.228081	0.931394	FALSE	whole_cell	stability	0.0130093	other	7.23644
FdhD	-7.8357	0.526012	0.0896141	-0.660604	TRUE	whole_cell	expression/solubility	0.0129389	other	7.2351
RpsE	-6.40032	2.25619	0.473554	-1.33515	TRUE	whole_cell	stability	0.012869	other	7.23471
PrmB	-8.96702	0.781991	0.132701	-0.805786	FALSE	whole_cell	stability	0.0371219	other	7.2297
CpdB	-3.34811	2.12389	0.445008	-1.29572	TRUE	whole_cell	stability	0.0127997	OMPs	7.21901
YghA	3.42845	1.07109	0.192033	0.937581	TRUE	whole_cell	expression/solubility	0.0168758	other	7.21877
YejM	-0.459577	0.330601	0.0483242	-0.531297	FALSE	whole_cell	stability	0.0376418	other	7.21755
YtfE	12.3608	1.99848	0.427871	1.25324	TRUE	whole_cell	stability	0.0129458	other	7.21597
PdxH	4.07271	0.20726	0.0327471	0.417747	TRUE	whole_cell	stability	0.013092	other	7.20437
TrpS	-0.0513996	1.14935	0.24072	-0.953219	FALSE	whole_cell	stability	0.0132381	other	7.20336
RsmB	17.0753	0.311918	0.0442354	0.517381	FALSE	whole_cell	stability	0.0381618	other	7.20332
RlmI	-7.80481	0.15429	0.0203339	-0.365999	TRUE	whole_cell	stability	0.0133843	other	7.19046
ChrR	2.68865	2.67869	0.535389	1.464	TRUE	whole_cell	expression/solubility	0.0166542	other	7.16573
HslO	-4.05683	2.74451	0.586942	-1.46887	TRUE	whole_cell	expression/solubility	0.0133124	zinc homeostasis and zinc binding	7.15955
SlT	1.55063	1.47192	0.251546	1.1047	TRUE	whole_cell	expression/solubility	0.037586	OMPs	7.1098
PgM	-0.598583	1.24168	0.252787	-0.994431	TRUE	whole_cell	stability	0.013241	other	7.09386
DgkA	-3.17652	0.682892	0.139669	-0.737037	FALSE	whole_cell	expression/solubility	0.0133857	other	7.06827
KgtP	1.12478	1.05053	0.210515	0.916524	TRUE	whole_cell	expression/solubility	0.0133141	other	7.0641
TonB	6.91306	2.45014	0.527219	1.38669	TRUE	whole_cell	stability	0.013243	OMPs	7.05894
WecG	2.84998	0.424244	0.0667698	0.597892	TRUE	whole_cell	stability	0.0380983	other	7.05453
FadD	-7.25335	0.246969	0.0340752	-0.461404	FALSE	whole_cell	stability	0.0386107	other	7.03059
AsnS	-1.11563	1.16415	0.237313	-0.962726	TRUE	whole_cell	stability	0.0131726	other	7.02678
EntB	5.67356	30.1004	5.89802	4.91959	TRUE	whole_cell	expression/solubility	0.0380336	other	6.99849
QorA	0.715996	2.94597	0.61569	1.52652	TRUE	whole_cell	stability	0.0169964	other	6.99575
PspA	-7.73977	3.57634	0.797533	-1.66698	FALSE	whole_cell	stability	0.0133149	other	6.98008
FtsI	0.850566	0.306367	0.0453971	0.510852	FALSE	whole_cell	stability	0.0385384	other	6.97632
EfeO	-5.268	2.83442	0.620338	-1.48798	TRUE	whole_cell	stability	0.0132442	OMPs	6.97258
MalK	-5.4243	1.27105	0.242105	-1.01437	TRUE	whole_cell	expression/solubility	0.0167745	other	6.96952
EpmA	-7.07872	0.935731	0.150333	-0.886227	TRUE	whole_cell	stability	0.0379678	other	6.96679
RsmG	-4.46294	1.55218	0.328095	-1.10639	TRUE	whole_cell	stability	0.0131741	other	6.95899
GyrB	60.0177	0.735636	0.154122	0.76257	TRUE	whole_cell	stability	0.0133149	other	6.95829
DacB	7.35845	0.577018	0.109038	0.684091	FALSE	whole_cell	stability	0.0171123	other	6.9568
SufC	-5.12101	0.446697	0.0804293	-0.6052	TRUE	whole_cell	stability	0.0174502	Fe-S cluster biogenesis	6.95626
RplE	-1.01338	0.444818	0.0876254	-0.597656	TRUE	whole_cell	stability	0.0134558	other	6.95604
EttA	-4.96156	0.994948	0.178726	-0.90345	FALSE	whole_cell	stability	0.0384653	other	6.95603
RseB	-2.1418	1.05668	0.195906	-0.927779	TRUE	whole_cell	stability	0.0172236	OMPs	6.9544
SecD	-0.161556	1.028	0.22054	-0.89859	FALSE	whole_cell	stability	0.0135967	other	6.95437
GsS	3.31139	0.514478	0.077856	0.660774	TRUE	whole_cell	expression/solubility	0.0170012	other	6.95198
FtsK	7.58745	0.304031	0.0556458	0.498383	TRUE	whole_cell	stability	0.0137376	other	6.94129
SecD	5.6217	1.02163	0.219502	0.895618	FALSE	whole_cell	stability	0.0138785	other	6.93927
RplQ	8.50229	0.301941	0.0553761	0.496553	TRUE	whole_cell	stability	0.0140195	other	6.93602
YtfJ	-3.16273	1.04257	0.212199	-0.911246	TRUE	whole_cell	expression/solubility	0.0139454	other	6.93537
SodB	-6.55299	1.54255	0.327164	-1.10244	TRUE	whole_cell	expression/solubility	0.0138719	other	6.92725
GrxB	1.76134	1.95541	0.366594	1.26048	FALSE	whole_cell	stability	0.0389629	other	6.92169
GlcG	5.82804	1.44681	0.31737	1.06275	FALSE	whole_cell	stability	0.0140113	other	6.90496
FabZ	-1.36177	0.358541	0.0689542	-0.538133	TRUE	whole_cell	stability	0.0141508	other	6.89871
DcyD	2.86462	3.86933	0.864349	1.73349	TRUE	whole_cell	expression/solubility	0.0140764	other	6.89522
ProA	-14.429	0.324621	0.0608961	-0.513542	FALSE	whole_cell	stability	0.0142152	other	6.88717
SpeG	4.16202	2.74228	0.579966	1.47048	FALSE	whole_cell	stability	0.0143539	other	6.88655
YbaB	6.61779	3.97048	0.898288	1.75277	FALSE	whole_cell	stability	0.0144927	other	6.87312
KefB	-36.7501	0.29353	0.0442788	-0.49925	TRUE	whole_cell	stability	0.0394606	other	6.86121
GlnH	1.85064	0.721044	0.140027	0.762245	TRUE	whole_cell	expression/solubility	0.0144167	OMPs	6.85566
CysB	2.38879	0.699881	0.105769	0.770787	TRUE	whole_cell	stability	0.0388816	other	6.84498
MioC	5.42532	0.845049	0.181707	0.814458	FALSE	whole_cell	stability	0.0145548	other	6.82005
RacR	8.93469	2.09831	0.44363	1.28634	FALSE	whole_cell	stability	0.0173305	other	6.80995
MltC	5.60598	0.768113	0.164492	0.776931	TRUE	whole_cell	stability	0.0146929	OMPs	6.79598
HybO	4.2798	6.85162	1.48742	2.31608	TRUE	whole_cell	stability	0.0171079	other	6.78332
PepQ	-5.30244	0.593535	0.124646	-0.684755	FALSE	whole_cell	stability	0.014831	manganese	6.78205
YfhH	-8.21474	0.78209	0.123547	-0.811507	TRUE	whole_cell	stability	0.0383162	other	6.7791
FdnG	-3.79009	1.88692	0.413796	-1.21372	TRUE	whole_cell	expression/solubility	0.0147533	respiration	6.77494
TcdA	-19.829	0.291921	0.0440125	-0.497904	FALSE	whole_cell	expression/solubility	0.0387996	other	6.7678
IlvB	-7.74954	1.11945	0.215417	-0.950806	TRUE	whole_cell	expression/solubility	0.0168893	other	6.75403
TktA	-2.11613	0.499498	0.10299	-0.629689	TRUE	whole_cell	stability	0.0148907	other	6.7474
GadB	2.44466	0.665017	0.129363	0.731884	TRUE	whole_cell	stability	0.014813	other	6.73087
TaM	2.94555	1.58328	0.287731	1.13822	TRUE	whole_cell	expression/solubility	0.0382405	other	6.72282
YgeA	-0.351359	1.40083	0.279666	-1.05885	TRUE	whole_cell	stability	0.0166746	other	6.71221
RuvA	-6.75691	1.08072	0.227521	-0.923688	TRUE	whole_cell	stability	0.0147358	other	6.70988
MnmG	-9.53372	0.182426	0.0229244	-0.399377	FALSE	whole_cell	stability	0.038717	other	6.69965
LptD	-2.13165	1.06544	0.224341	-0.917112	TRUE	whole_cell	stability	0.0146592	LPS biosynthesis and assembly	6.69585
MalP	-10.0177	0.391531	0.0787122	-0.559302	TRUE	whole_cell	stability	0.0147944	other	6.67664
LrP	0.354873	3.17968	0.73383	1.56392	TRUE	whole_cell	stability	0.0149297	other	6.67379
YbaL	3.3367	3.92361	0.900345	1.73875	TRUE	whole_cell	expression/solubility	0.0148523	other	6.67016
FecA	7.93516	9.36605	2.18782	2.67922	TRUE	whole_cell	expression/solubility	0.0147754	OMPs	6.66349
DacB	-19.1328	0.555517	0.108214	-0.668807	FALSE	whole_cell	stability	0.0169915	other	6.66109
PheA	-1.38273	0.694368	0.125244	-0.754403	FALSE	whole_cell	stability	0.0391937	other	6.63945
YhdE	6.03645	0.691707	0.150266	0.735827	FALSE	whole_cell	stability	0.0149093	other	6.63199
AlsB	-12.4671	0.442144	0.0912308	-0.592379	TRUE	whole_cell	stability	0.0150433	OMPs	6.62902
YbaB	7.33381	2.33818	0.538392	1.34156	FALSE	whole_cell	stability	0.0151772	other	6.62712
SelA	5.81058	0.138548	0.0166425	0.349149	FALSE	whole_cell	stability	0.0173085	other	6.6233
IlvN	-0.568934	1.48384	0.271277	-1.10116	TRUE	whole_cell	stability	0.0386337	other	6.62126
NfO	1.02259	1.37822	0.300884	1.03795	TRUE	whole_cell	stability	0.0150988	other	6.62111
HldE	-1.9057	0.894052	0.168708	-0.851671	TRUE	whole_cell	stability	0.0170896	LPS biosynthesis and assembly	6.61043
UgpQ	5.9043	0.37876	0.0611026	0.563611	FALSE	whole_cell	stability	0.0391037	other	6.60877
RplN	-6.4286	0.929968	0.206973	-0.850291	FALSE	whole_cell	stability	0.0152321	other	6.60648
YhbW	-6.26161	0.773007	0.141737	-0.794525	TRUE	whole_cell	stability	0.0395737	other	6.59952
PabC	-29.7642	0.531308	0.0930607	-0.662003	FALSE	whole_cell	stability	0.0400439	other	6.59637
PyrG	-2.31171	0.823161	0.153735	-0.818185	TRUE	whole_cell	stability	0.0168746	other	6.56337
UspE	2.88863	1.7956	0.375548	1.19166	TRUE	whole_cell	expression/solubility	0.0166632	other	6.55755
NarL	2.9841	1.11628	0.197451	0.958556	TRUE	whole_cell	stability	0.0394767	other	6.5556
Inse3	-11.8465	2.24722	0.521969	-1.31349	TRUE	whole_cell	stability	0.0153653	other	6.55287
YcaC	-0.0391657	0.260017	0.0492305	-0.459115	FALSE	whole_cell	stability	0.0154986	other	6.5474
TktA	-0.965333	2.40858	0.551693	-1.36268	TRUE	whole_cell	expression/solubility	0.0154188	other	6.53208
PurF	4.77384	0.232125	0.0419094	0.436137	TRUE	whole_cell	stability	0.0155514	other	6.52396
ArgE	2.15447	9.07449	2.15569	2.63036	TRUE	whole_cell	expression/solubility	0.0154714	zinc homeostasis and zinc binding	6.51686
AtpC	-0.867943	0.544227	0.0909592	-0.673252	TRUE	whole_cell	expression/solubility	0.0164556	other	6.51501
TktB	-11.9337	0.879026	0.196997	-0.825851	TRUE	whole_cell	stability	0.0156034	other	6.50847
YhjX	0.0272482	5.02966	1.19091	1.95927	TRUE	whole_cell	expression/solubility	0.0157353	other	6.50547
GlpR	-15.6008	0.243948	0.0355237	-0.456535	FALSE	whole_cell	stability	0.0399403	other	6.49766
LtaE	-6.81827	0.60807	0.132303	-0.689759	FALSE	whole_cell	stability	0.0158673	other	6.49427
QueD	-5.04484	0.323413	0.0516412	-0.521317	TRUE	whole_cell	expression/solubility	0.0157859	zinc homeostasis and zinc binding	6.48425
YciA	-6.2278	0.503111	0.0951018	-0.638756	TRUE	whole_cell	expression/solubility	0.0157051	other	6.47875
TruB	8.38635	0.28111	0.0434149	0.487539	FALSE	whole_cell	stability	0.040404	other	6.47431
GcvT	5.08793	1.82108	0.348122	1.21366	TRUE	whole_cell	expression/solubility	0.0398366	other	6.46434
AmiA	-0.552636	0.205153	0.0280773	-0.420804	FALSE	whole_cell	stability	0.0402939	zinc homeostasis and zinc binding	6.4605
GuaA	-8.76798	0.224898	0.0356644	-0.43501	FALSE	whole_cell	stability	0.016757	other	6.4569
MdoD	-3.24141	1.19413	0.241924	-0.975812	TRUE	whole_cell	expression/solubility	0.0165492	other	6.45389
YqgF	-2.42777	0.517791	0.0858771	-0.657201	TRUE	whole_cell	expression/solubility	0.0163448	other	6.45148
TktB	3.40538	2.7897	0.650379	1.46264	TRUE	whole_cell	expression/solubility	0.0156249	other	6.44177
DsbB	5.99615	2.98806	0.665914	1.52386	FALSE	whole_cell	expression/solubility	0.0166389	respiration	6.43954
YedE	-6.28962	0.220359	0.0319132	-0.434103	FALSE	whole_cell	stability	0.0407513	other	6.43652
PepQ	-6.76238	0.826597	0.186485	-0.80007	FALSE	whole_cell	stability	0.0157548	manganese	6.42693
FadD	0.0066013	0.217889	0.0315214	0.431703	FALSE	whole_cell	stability	0.0412088	other	6.41698
GyrB	7.2129	0.779168	0.175018	0.777271	TRUE	whole_cell	stability	0.0158848	other	6.41394
SfsA	1.22617	0.392451	0.0750378	0.563395	FALSE	whole_cell	stability	0.0169331	other	6.40594
ArgH	3.46341	1.81981	0.388884	1.19621	TRUE	whole_cell	expression/solubility	0.016725	other	6.40407
PurK	-10.3536	1.33389	0.310612	-1.01157	TRUE	whole_cell	stability	0.0160148	other	6.39616
YibN	-1.18058	1.01818	0.222002	-0.892287	TRUE	whole_cell	expression/solubility	0.0159332	other	6.39597
YjjA	3.89944	9.96627	2.40206	2.75031	FALSE	whole_cell	stability	0.0160625	other	6.38899
SpeG	0.151589	1.5627	0.345568	1.10323	FALSE	whole_cell	stability	0.0161919	other	6.38643
YeeZ	-21.1007	0.985514	0.190237	-0.891783	FALSE	whole_cell	stability	0.0416665	other	6.3772
HemH	-4.61999	0.269375	0.0417376	-0.477113	TRUE	whole_cell	stability	0.0421242	other	6.36112
GsK	-5.63593	1.1054	0.239746	-0.930406	FALSE	whole_cell	stability	0.0170156	other	6.35929
AlaC	9.64436	0.487103	0.0976731	0.624043	TRUE	whole_cell	stability	0.0173064	other	6.35915
UspF	-6.87006	0.504866	0.110415	-0.628054	FALSE	whole_cell	stability	0.0163213	other	6.33901
YahO	3.23368	11.2452	2.59773	2.94065	TRUE	whole_cell	expression/solubility	0.0170946	other	6.33872
BtuR	-1.80758	0.809656	0.172899	-0.79797	TRUE	whole_cell	stability	0.0162383	other	6.32441
AccD	-2.73883	0.506204	0.0983215	-0.638657	TRUE	whole_cell	expression/solubility	0.0161558	zinc homeostasis and zinc binding	6.32014
TusA	-0.0290269	2.09355	0.499571	-1.26253	FALSE	whole_cell	stability	0.0162839	other	6.3177
PflB	-3.6092	1.78458	0.413254	-1.17104	TRUE	whole_cell	stability	0.0162014	other	6.31441
DctA	-3.96495	1.03502	0.240805	-0.891186	TRUE	whole_cell	stability	0.0163289	other	6.30334
RsmA	-1.37689	0.245149	0.0184554	-0.476123	TRUE	whole_cell	expression/solubility	0.0415375	other	6.30162
AcpS	-2.10146	2.57661	0.582302	-1.4122	FALSE	whole_cell	stability	0.0173819	other	6.30017
YebG	25.0126	1.75713	0.418949	1.1568	FALSE	whole_cell	stability	0.0164563	other	6.27413
GluQ	15.9349	0.190834	0.0270275	0.40473	FALSE	whole_cell	stability	0.0419889	zinc homeostasis and zinc binding	6.26996
PotA	-4.08305	0.6188	0.127064	-0.701239	TRUE	whole_cell	expression/solubility	0.0163731	other	6.26676
YfeX	6.65812	0.253369	0.0391079	0.462884	FALSE	whole_cell	stability	0.0424405	other	6.26294
YjjA	11.1116	15.6114	3.82793	3.4327	FALSE	whole_cell	stability	0.0165	other	6.25354
YrdA	9.69116	0.498016	0.0973973	0.632944	TRUE	whole_cell	expression/solubility	0.0164167	zinc homeostasis and zinc binding	6.25097
AroB	11.0137	3.89183	0.940245	1.71802	TRUE	whole_cell	stability	0.0163341	zinc homeostasis and zinc binding	6.24556
MscM	-12.2619	0.815026	0.175144	-0.799926	FALSE	whole_cell	stability	0.0176692	other	6.24105
AccC	-3.764	2.35198	0.558348	-1.33927	TRUE	whole_cell	stability	0.016252	other	6.23879
ElaB	2.58389	8.63504	2.12296	2.55188	TRUE	whole_cell	expression/solubility	0.0161705	other	6.22682
YecD	2.74468	1.83509	0.43097	1.18496	TRUE	whole_cell	expression/solubility	0.0160896	other	6.21951
AmiD	-2.85857	0.613062	0.0987596	-0.717149	TRUE	whole_cell	stability	0.0418542	zinc homeostasis and zinc binding	6.21771
CrP	4.06946	1.72293	0.376022	1.16057	TRUE	whole_cell	stability	0.0174539	other	6.21277
YidA	-8.2103	0.657387	0.125103	-0.729578	TRUE	whole_cell	stability	0.0422996	other	6.21122
ManY	2.0038	1.1983	0.225971	0.986067	TRUE	whole_cell	expression/solubility	0.0417199	other	6.20264
CorA	-7.58604	2.39279	0.581733	-1.34576	FALSE	whole_cell	stability	0.0162133	other	6.19329
PckA	-7.29038	0.892342	0.208694	-0.82683	TRUE	whole_cell	stability	0.016337	other	6.1864
Inse1	3.92823	15.0731	3.74843	3.36522	TRUE	whole_cell	stability	0.0162554	other	6.17613
Inse2	3.92823	15.0731	3.74843	3.36522	TRUE	whole_cell	stability	0.0161744	other	6.17613
Inse3	3.92823	15.0731	3.74843	3.36522	TRUE	whole_cell	stability	0.0160939	other	6.17613
Inse4	3.92823	15.0731	3.74843	3.36522	TRUE	whole_cell	stability	0.016014	other	6.17613
Inse5	3.92823	15.0731	3.74843	3.36522	TRUE	whole_cell	stability	0.0159346	other	6.17613
DcuA	-6.68393	0.671184	0.142091	-0.727388	TRUE	whole_cell	expression/solubility	0.0158558	other	6.17014
LsrF	3.00441	0.571097	0.117088	0.673802	TRUE	whole_cell	expression/solubility	0.0157776	other	6.1659
TesA	1.68695	4.36732	1.06964	1.81595	TRUE	whole_cell	expression/solubility	0.0156998	OMPs	6.16041
Inse3	5.66908	3.07082	0.753248	1.52236	TRUE	whole_cell	stability	0.0158187	other	6.15974
MalY	-3.58203	0.746418	0.145228	-0.775365	TRUE	whole_cell	stability	0.0172421	other	6.15972
TpiA	-2.12531	2.0118	0.47928	-1.23795	TRUE	whole_cell	stability	0.0157409	other	6.15036
DegS	-5.50241	0.438276	0.0716941	-0.60546	TRUE	whole_cell	expression/solubility	0.0170338	OMPs	6.14833
SpeG	0.547089	1.57314	0.358957	1.1019	FALSE	whole_cell	stability	0.0158592	other	6.14378
YdfG	11.332	3.2341	0.751129	1.57574	FALSE	whole_cell	stability	0.0173109	other	6.12359
AccA	-9.71648	0.236267	0.0409883	-0.441903	TRUE	whole_cell	stability	0.0175881	other	6.11256
YhfA	3.29971	2.48023	0.600013	1.37121	TRUE	whole_cell	expression/solubility	0.0157814	other	6.11072
DeoC	-1.53912	1.10872	0.254795	-0.924081	TRUE	whole_cell	stability	0.015704	other	6.0832
SecD	-0.879909	0.904239	0.215519	-0.829892	FALSE	whole_cell	stability	0.0158212	other	6.06684
YebF	2.6489	3.6143	0.891548	1.65008	TRUE	whole_cell	expression/solubility	0.0157438	OMPs	6.06419
QueG	-8.85795	0.608514	0.100662	-0.712637	TRUE	whole_cell	expression/solubility	0.0411528	other	6.05861
LolC	7.47072	0.955885	0.228487	0.852876	FALSE	whole_cell	stability	0.0158604	OMPs	6.04898
SlyD	5.55085	1.23558	0.288638	0.973108	TRUE	whole_cell	stability	0.015783	copper	6.04005
YaeP	6.92557	2.80904	0.595867	1.48768	FALSE	whole_cell	stability	0.0415862	other	6.03963
MazF	-0.0205789	1.14943	0.261233	-0.942442	FALSE	whole_cell	stability	0.0178653	other	6.03923
YdiE	7.44919	12.2533	3.09602	3.02609	TRUE	whole_cell	expression/solubility	0.015706	other	6.03472
AcpS	-7.52133	3.77305	0.88771	-1.69863	FALSE	whole_cell	stability	0.0181426	other	6.03253
PabC	6.1157	0.403319	0.0736439	0.574174	FALSE	whole_cell	stability	0.0420198	other	6.02796
YbhB	-8.39277	0.109624	0.0105005	-0.314839	FALSE	whole_cell	stability	0.0424534	other	6.02461
LeuS	-4.21936	3.19617	0.791358	-1.55075	TRUE	whole_cell	stability	0.0156296	other	6.0056
RpsM	-3.46898	2.13834	0.521699	-1.27147	TRUE	whole_cell	stability	0.0155537	other	5.99344
PrS	-5.60641	0.353399	0.0776833	-0.525086	TRUE	whole_cell	stability	0.0156681	other	5.98253
RplJ	-2.86389	0.743213	0.176723	-0.752655	FALSE	whole_cell	stability	0.0157825	other	5.98119
PheS	3.76504	0.741417	0.175986	0.751952	TRUE	whole_cell	stability	0.0158969	other	5.97992
YdfZ	1.67387	2.3292	0.571689	1.32571	TRUE	whole_cell	stability	0.0158198	other	5.97868
PanC	0.710171	1.91231	0.393246	1.2325	TRUE	whole_cell	stability	0.0418807	other	5.97764
YobA	-4.90544	0.528047	0.121871	-0.637319	FALSE	whole_cell	stability	0.0159336	copper	5.97627
RpoZ	-9.3792	3.1832	0.801516	-1.54327	FALSE	whole_cell	stability	0.0160475	other	5.95043
RlmM	43.7758	0.441255	0.0827458	0.598756	FALSE	whole_cell	stability	0.0423086	other	5.95009
DacB	7.43968	0.574089	0.123957	0.670918	FALSE	whole_cell	stability	0.01842	other	5.94959
ClsA	-7.22688	0.107634	0.0106862	-0.311364	TRUE	whole_cell	expression/solubility	0.0427366	other	5.94781
MnmG	7.65997	0.185226	0.02654	0.398354	FALSE	whole_cell	stability	0.0431647	other	5.94656
HemD	7.93566	0.364342	0.065827	0.546366	FALSE	whole_cell	stability	0.0435929	other	5.94527
TrxA	6.35945	1.58863	0.394015	1.09298	FALSE	whole_cell	stability	0.0161614	OMPs	5.94371
FrdB	11.5355	0.413402	0.0854791	0.572645	TRUE	whole_cell	stability	0.0186974	Fe-S cluster biogenesis	5.9415
QorA	3.46137	3.10628	0.741582	1.53776	TRUE	whole_cell	stability	0.018975	other	5.93891
ClpB	6.94351	1.17424	0.255815	0.958347	TRUE	whole_cell	expression/solubility	0.0187466	other	5.93627
AceA	-6.04165	1.89133	0.472351	-1.19121	TRUE	whole_cell	stability	0.0162753	other	5.92984
SpeB	-4.78865	0.278965	0.0462287	-0.482428	TRUE	whole_cell	expression/solubility	0.0161965	manganese	5.92367
PlsX	-1.11494	1.21386	0.287907	-0.962265	TRUE	whole_cell	stability	0.0161182	other	5.91956
PrmB	-7.26695	0.885367	0.180783	-0.839395	FALSE	whole_cell	stability	0.0440212	other	5.91267
PurK	8.73702	0.775137	0.186796	0.767034	TRUE	whole_cell	stability	0.016231	other	5.91223
ArcA	14.7386	0.930938	0.215094	0.846076	TRUE	whole_cell	expression/solubility	0.0161528	other	5.90959
ValS	-2.96619	2.22898	0.517568	-1.30821	TRUE	whole_cell	stability	0.018522	other	5.90343
YhdE	3.26414	0.471519	0.108893	0.602184	FALSE	whole_cell	stability	0.016265	other	5.8981
IspH	-38.6242	2.25597	0.536242	-1.31138	TRUE	whole_cell	stability	0.018793	other	5.89602
FtsZ	-3.75208	2.03697	0.5026	-1.2387	TRUE	whole_cell	stability	0.0161867	other	5.89061
AroE	5.39825	0.693842	0.166222	0.726375	TRUE	whole_cell	stability	0.0162984	other	5.88472
RplC	13.3399	0.589829	0.139438	0.671112	TRUE	whole_cell	stability	0.0164102	other	5.88303
YcfL	-2.658	0.977364	0.224119	-0.867897	TRUE	whole_cell	stability	0.019064	OMPs	5.87439
GcvP	-14.4181	0.644922	0.15407	-0.700609	TRUE	whole_cell	stability	0.016522	other	5.86516
TrpS	-0.0838386	0.977824	0.240598	-0.858619	FALSE	whole_cell	stability	0.0166337	other	5.85252
ThiI	5.11636	0.131434	0.0174341	0.337639	TRUE	whole_cell	stability	0.0193351	other	5.85122
YhbY	2.00405	3.09383	0.780878	1.52084	TRUE	whole_cell	stability	0.0165538	other	5.8504
YdgA	13.0319	0.169246	0.0309236	0.371917	TRUE	whole_cell	stability	0.016665	other	5.8487
YdcS	3.77132	1.93349	0.478697	1.20615	TRUE	whole_cell	expression/solubility	0.016585	OMPs	5.84506
YtfE	0.00283507	1.62103	0.408017	1.10137	TRUE	whole_cell	stability	0.0166958	other	5.83892
IspU	-6.72595	0.437054	0.0659971	-0.609145	TRUE	whole_cell	expression/solubility	0.0434319	other	5.83002
YhbW	-6.59995	0.77993	0.159954	-0.787385	TRUE	whole_cell	stability	0.0438546	other	5.82473
OppD	-9.2558	1.26757	0.283459	-0.992025	TRUE	whole_cell	stability	0.0191043	other	5.82343
YhdE	4.63832	0.705645	0.170424	0.731588	FALSE	whole_cell	stability	0.0168065	other	5.82051
MpaA	4.73239	1.21612	0.270942	0.972204	TRUE	whole_cell	expression/solubility	0.0188772	zinc homeostasis and zinc binding	5.81551
MpL	6.95512	2.50587	0.631018	1.36925	TRUE	whole_cell	stability	0.016726	other	5.80959
LpxM	-7.38788	0.370105	0.051014	-0.564881	TRUE	whole_cell	stability	0.043272	LPS biosynthesis and assembly	5.80959
YbeL	3.65657	5.22843	1.34922	1.96957	TRUE	whole_cell	expression/solubility	0.016646	other	5.78293
ErA	-3.81804	0.957356	0.186016	-0.87826	TRUE	whole_cell	stability	0.0427014	other	5.77766
CspD	9.10427	0.439074	0.0855614	0.594569	FALSE	whole_cell	stability	0.043113	other	5.76645
AtpE	-1.17923	2.47601	0.590654	-1.37308	TRUE	whole_cell	stability	0.0186536	other	5.75424
YggU	-0.313942	0.397126	0.057975	-0.582367	TRUE	whole_cell	stability	0.0425487	other	5.75061
MutS	5.57732	0.752763	0.156167	0.772396	FALSE	whole_cell	stability	0.042955	other	5.74889
LptG	-4.352	1.81358	0.45414	-1.16595	TRUE	whole_cell	stability	0.0165665	LPS biosynthesis and assembly	5.73628
GlcG	-11.468	1.50386	0.382979	-1.05872	FALSE	whole_cell	stability	0.0166757	other	5.73063
DedA	-4.81679	0.816828	0.191137	-0.791007	TRUE	whole_cell	expression/solubility	0.0165962	other	5.71296
TrpS	19.2005	0.985757	0.247501	0.859219	FALSE	whole_cell	stability	0.0167048	other	5.70581
YaeP	2.34665	3.84006	0.865436	1.72471	FALSE	whole_cell	stability	0.0433615	other	5.70325
YfaZ	7.32969	0.548129	0.11097	0.66118	FALSE	whole_cell	stability	0.043768	OMPs	5.70217
NnR	3.8632	1.71163	0.363077	1.16127	TRUE	whole_cell	expression/solubility	0.0431992	other	5.70057
GrxA	4.15327	1.38318	0.352805	1.01508	FALSE	whole_cell	stability	0.0168135	other	5.69878
RplW	-5.74487	1.84692	0.465584	-1.1753	TRUE	whole_cell	stability	0.0167335	other	5.69534
DcP	2.55255	6.88316	1.80617	2.25322	TRUE	whole_cell	stability	0.016654	OMPs	5.68994
DgkA	-3.96843	0.730045	0.180667	-0.7412	FALSE	whole_cell	expression/solubility	0.0167616	other	5.68922
SecB	-2.8459	0.711327	0.164144	-0.739718	TRUE	whole_cell	expression/solubility	0.0166821	other	5.67389
HmP	6.23835	1.32942	0.276038	1.02635	TRUE	whole_cell	expression/solubility	0.0426418	other	5.66636
ObgE	-3.872	1.0509	0.21134	-0.916274	TRUE	whole_cell	stability	0.0420954	other	5.66336
UbiA	15.8995	0.212554	0.0389462	0.416662	FALSE	whole_cell	stability	0.0189152	other	5.65256
IadA	-1.87652	0.429303	0.0892815	-0.583114	TRUE	whole_cell	expression/solubility	0.0166031	zinc homeostasis and zinc binding	5.65237
IlvC	1.4979	0.950468	0.188469	0.872926	TRUE	whole_cell	stability	0.0415598	other	5.6473
RimK	3.28657	3.57847	0.932661	1.62659	TRUE	whole_cell	expression/solubility	0.0165246	other	5.64241
GlcG	-9.04196	1.07403	0.27349	-0.894728	FALSE	whole_cell	stability	0.0166307	other	5.63741
YhbW	-6.97977	0.76242	0.160386	-0.775909	TRUE	whole_cell	stability	0.0419459	other	5.63664
TopA	-5.20564	0.619841	0.152295	-0.683773	FALSE	whole_cell	stability	0.0167368	other	5.63408
PotC	-5.11218	0.984854	0.238583	-0.86387	TRUE	whole_cell	expression/solubility	0.0166578	other	5.63151
MltA	-2.97698	2.16405	0.554995	-1.26848	TRUE	whole_cell	stability	0.0165793	OMPs	5.62858
LpxA	-14.4362	0.486142	0.117496	-0.607162	TRUE	whole_cell	stability	0.0166844	LPS biosynthesis and assembly	5.62124
DhaM	-12.3252	0.277699	0.0504595	-0.476696	FALSE	whole_cell	stability	0.0423321	other	5.62026
NusB	-5.16474	2.98322	0.784348	-1.48286	FALSE	whole_cell	stability	0.0167896	other	5.61739
GhrB	1.95463	1.09678	0.223957	0.93425	TRUE	whole_cell	expression/solubility	0.0417971	other	5.60985
MurB	0.356906	0.463316	0.0925415	0.608913	FALSE	whole_cell	stability	0.0421785	other	5.60908
HisC	12.8453	0.384803	0.0835223	0.548891	TRUE	whole_cell	stability	0.0191769	other	5.60157
HemN	-7.61029	0.207501	0.0379187	-0.411803	TRUE	whole_cell	stability	0.0194387	other	5.5998
RplD	5.55947	0.479674	0.115786	0.603231	TRUE	whole_cell	stability	0.0168948	other	5.59418
PurD	-1.06082	0.363275	0.0696153	-0.541903	FALSE	whole_cell	stability	0.04256	other	5.58807
TalB	-1.67341	0.629055	0.144431	-0.696149	TRUE	whole_cell	stability	0.0168153	other	5.57777
MelA	9.46317	2.00177	0.526126	1.21476	FALSE	whole_cell	expression/solubility	0.01692	other	5.55204
HemG	7.42949	0.865223	0.186645	0.823759	FALSE	whole_cell	stability	0.0429415	respiration	5.54931
LrhA	-9.07199	1.73101	0.453462	-1.13029	TRUE	whole_cell	stability	0.0170247	other	5.54791
WaaA	-15.4742	0.511633	0.0880278	-0.65085	TRUE	whole_cell	stability	0.0424025	LPS biosynthesis and assembly	5.53956
RpsO	-5.36915	1.01786	0.250931	-0.875743	TRUE	whole_cell	stability	0.0169446	other	5.53729
RplB	-4.06667	1.46302	0.371911	-1.04456	TRUE	whole_cell	stability	0.0168651	other	5.53476
LysU	6.87891	0.861566	0.20562	0.809905	FALSE	whole_cell	stability	0.0197005	other	5.53146
AdD	21.1669	0.504232	0.103222	0.633253	TRUE	whole_cell	stability	0.0427793	zinc homeostasis and zinc binding	5.52719
TufA	-1.80041	0.273747	0.0386193	-0.4849	TRUE	whole_cell	expression/solubility	0.019468	other	5.52707
GpmB	-4.61432	1.07561	0.246951	-0.910306	TRUE	whole_cell	expression/solubility	0.0192391	other	5.51935
RimP	-3.45468	0.669997	0.142427	-0.72634	FALSE	whole_cell	stability	0.0431563	other	5.51208
NudC	5.29649	0.348012	0.0669751	0.530129	FALSE	whole_cell	stability	0.0435333	zinc homeostasis and zinc binding	5.51106
IhfA	3.14582	1.80061	0.466059	1.15523	TRUE	whole_cell	stability	0.0167861	other	5.49726
PrS	-4.4328	0.245191	0.0538699	-0.437403	TRUE	whole_cell	stability	0.0168893	other	5.49188
RluD	4.58595	0.476165	0.0978014	0.615113	FALSE	whole_cell	stability	0.0439105	other	5.49175
ZnuC	-6.08047	0.977218	0.241796	-0.857568	TRUE	whole_cell	expression/solubility	0.0168103	zinc homeostasis and zinc binding	5.48519
LptF	-7.5047	1.16533	0.29333	-0.933809	TRUE	whole_cell	stability	0.0167317	LPS biosynthesis and assembly	5.4825
YdhR	2.90761	6.224	1.67777	2.13219	TRUE	whole_cell	expression/solubility	0.0166537	other	5.47711
FrdA	-3.9322	0.33674	0.0794216	-0.507266	TRUE	whole_cell	stability	0.0167555	respiration	5.47696
CspA	-4.10634	1.40391	0.358954	-1.02223	TRUE	whole_cell	expression/solubility	0.0166774	other	5.47505
MelA	0.0138214	1.58965	0.420863	1.0811	FALSE	whole_cell	expression/solubility	0.0167788	other	5.46199
DinJ	-5.62996	0.556144	0.138786	-0.646033	TRUE	whole_cell	stability	0.0168802	other	5.46119
GlyS	1.83168	0.412783	0.0924111	0.566014	TRUE	whole_cell	stability	0.0194949	other	5.45244
SohB	3.5649	3.37704	0.90217	1.57317	TRUE	whole_cell	stability	0.0168016	other	5.44962
YahO	5.35618	2.06516	0.521008	1.24264	TRUE	whole_cell	stability	0.0197507	other	5.44752
Inse2	-0.696007	3.7188	1.00427	-1.64758	TRUE	whole_cell	stability	0.0169025	other	5.4465
GyrA	8.3417	0.37775	0.0908177	0.53566	TRUE	whole_cell	stability	0.0170034	other	5.44115
YidA	6.13317	0.662969	0.142517	0.721424	TRUE	whole_cell	stability	0.0442877	other	5.44015
CsrA	-4.26225	1.0057	0.262404	-0.862149	FALSE	whole_cell	stability	0.0171044	other	5.43864
YddW	-5.87495	1.44811	0.315199	-1.06438	TRUE	whole_cell	stability	0.0437354	OMPs	5.42852
MlaD	1.47907	0.634914	0.161491	0.688057	FALSE	whole_cell	stability	0.0172053	other	5.42553
GalK	-5.39981	1.78652	0.396987	-1.17879	TRUE	whole_cell	expression/solubility	0.0431934	other	5.42149
AceE	-14.3286	0.327393	0.0775534	-0.499839	TRUE	whole_cell	stability	0.0173063	other	5.41363
GmhB	20.2792	0.555745	0.117847	0.661739	FALSE	whole_cell	stability	0.0435614	other	5.39672
RplN	-0.0234852	0.519653	0.130665	-0.623689	FALSE	whole_cell	stability	0.0174072	other	5.38098
RfaI	0.11531	0.117623	0.0138926	0.322072	TRUE	whole_cell	stability	0.0439295	other	5.37104
MazF	-0.097375	1.17784	0.293624	-0.940329	FALSE	whole_cell	stability	0.0200067	other	5.3678
AidB	-7.19172	0.304413	0.0655735	-0.488712	TRUE	whole_cell	stability	0.0202627	other	5.36709
FabF	-1.8899	0.384312	0.081571	-0.550219	TRUE	whole_cell	expression/solubility	0.0173264	other	5.36599
FfH	-4.61804	0.753458	0.182411	-0.755677	FALSE	whole_cell	stability	0.0205187	other	5.36511
DeR	-2.50308	0.615514	0.11651	-0.706402	TRUE	whole_cell	stability	0.0433887	other	5.3629
NudK	6.35427	0.299482	0.0578756	0.491534	FALSE	whole_cell	stability	0.0437523	other	5.35866
GyrA	2.51978	0.823427	0.215147	0.779923	TRUE	whole_cell	stability	0.0174269	other	5.35429
ChaB	-28.3891	1.03318	0.273106	-0.871824	TRUE	whole_cell	stability	0.0175274	other	5.35415
RutR	2.15312	0.70852	0.139315	0.754457	TRUE	whole_cell	stability	0.043217	other	5.35362
GrxA	-11.4236	2.71217	0.73805	-1.40503	FALSE	whole_cell	stability	0.0176279	other	5.344
YqjD	5.16468	0.729748	0.189775	0.734829	TRUE	whole_cell	stability	0.0177285	other	5.34359
YbjP	2.64939	1.92473	0.511214	1.18892	TRUE	whole_cell	expression/solubility	0.0176462	OMPs	5.34105
RnR	1.50404	0.508559	0.0911219	0.646093	TRUE	whole_cell	expression/solubility	0.0426915	other	5.33329
DadA	11.815	0.514175	0.130429	0.619472	TRUE	whole_cell	stability	0.0177463	other	5.33221
GmK	3.67417	2.00582	0.502687	1.22602	TRUE	whole_cell	stability	0.0202783	other	5.32621
RfaP	-19.3369	0.814605	0.181374	-0.795759	FALSE	whole_cell	stability	0.0430464	other	5.32432
AtpG	-1.23396	0.8718	0.218459	-0.808295	TRUE	whole_cell	stability	0.0176641	other	5.32194
DuT	13.8417	1.10987	0.295894	0.902204	FALSE	whole_cell	stability	0.0177637	other	5.31961
AhpC	-1.60757	1.19115	0.307932	-0.939796	TRUE	whole_cell	stability	0.0176815	iron import	5.31647
SecD	4.67023	1.02477	0.272623	0.867264	FALSE	whole_cell	stability	0.0177807	other	5.3146
MdoH	5.79305	0.198454	0.0429637	0.394323	TRUE	whole_cell	stability	0.0178799	other	5.30466
YfbU	6.84995	5.71114	1.57562	2.0336	TRUE	whole_cell	stability	0.0177973	other	5.29831
GlyQ	-40.8841	0.714401	0.158788	-0.745395	FALSE	whole_cell	stability	0.0434014	other	5.28628
YjgR	1.92935	1.42671	0.317484	1.0532	TRUE	whole_cell	stability	0.0428769	other	5.28139
PpC	13.397	1.16487	0.253244	0.954791	TRUE	whole_cell	stability	0.0423619	other	5.28066
RlmM	8.04976	0.422203	0.087133	0.578852	FALSE	whole_cell	stability	0.0427084	other	5.27985
SspA	-1.83698	1.16823	0.303372	-0.929977	TRUE	whole_cell	stability	0.0177151	other	5.27615
LpdA	-1.20075	0.737903	0.182468	-0.745275	TRUE	whole_cell	stability	0.0176335	other	5.27379
NdK	-3.72377	4.74619	1.31383	-1.85266	TRUE	whole_cell	stability	0.0175524	other	5.25102
YgeR	-4.6529	1.11088	0.28841	-0.906902	TRUE	whole_cell	stability	0.0174717	OMPs	5.24982
XthA	17.2883	0.37384	0.0766418	0.545159	FALSE	whole_cell	stability	0.043055	other	5.23843
SpeA	-18.9584	0.571771	0.148492	-0.650599	TRUE	whole_cell	stability	0.0175686	other	5.2256
ArcB	21.6125	0.220163	0.040841	0.423464	TRUE	whole_cell	stability	0.0434018	other	5.21827
RpoZ	-23.4883	5.69744	1.59529	-2.02538	FALSE	whole_cell	stability	0.0176656	other	5.21445
DsbC	-0.352447	0.495608	0.115671	-0.61639	TRUE	whole_cell	stability	0.0175845	copper	5.20849
YqhA	6.3274	0.930057	0.249976	0.82467	TRUE	whole_cell	expression/solubility	0.017681	other	5.20376
RimP	12.1487	0.985384	0.225883	0.871494	FALSE	whole_cell	stability	0.0437485	other	5.1973
RpoZ	-0.0407326	3.29691	0.918814	-1.54211	FALSE	whole_cell	stability	0.0177775	other	5.19353
TrmB	1.48774	0.851678	0.195028	0.81034	FALSE	whole_cell	stability	0.0440954	other	5.19244
YdhJ	-2.96555	0.316257	0.0460564	-0.519808	TRUE	whole_cell	stability	0.0435689	other	5.19223
YggN	-6.95324	0.873751	0.234347	-0.799628	FALSE	whole_cell	stability	0.0178741	other	5.19213
RlmE	-4.26278	0.265007	0.0571128	-0.455954	TRUE	whole_cell	stability	0.0205314	other	5.19143
IlvB	6.31507	0.196007	0.0391115	0.396101	TRUE	whole_cell	stability	0.0207846	other	5.1909
FucI	-9.02813	0.62286	0.163735	-0.677588	FALSE	whole_cell	stability	0.0179706	manganese	5.18899
IbpB	-10.6372	47.82	13.5847	-5.85109	TRUE	whole_cell	expression/solubility	0.0178882	copper	5.18642
WzzE	8.11782	0.79108	0.197795	0.77025	FALSE	whole_cell	stability	0.0210379	LPS biosynthesis and assembly	5.18518
YfgM	-0.117409	1.63337	0.449973	-1.08784	FALSE	whole_cell	stability	0.0179843	other	5.18075
WbbK	4.61975	0.346677	0.0708273	0.525213	FALSE	whole_cell	stability	0.0439117	LPS biosynthesis and assembly	5.17876
YafJ	2.17607	0.554148	0.118997	0.65966	TRUE	whole_cell	expression/solubility	0.0207923	other	5.17711
FocA	-8.89505	0.715467	0.162928	-0.74333	TRUE	whole_cell	expression/solubility	0.0205503	other	5.1764
RfaI	0.73133	0.0857467	0.00876329	0.277459	TRUE	whole_cell	stability	0.0442546	other	5.17063
AspS	10.5599	0.184271	0.0397529	0.380156	TRUE	whole_cell	stability	0.0180805	other	5.16813
PrS	-3.19426	0.206473	0.0467242	-0.399686	TRUE	whole_cell	stability	0.0181766	other	5.15441
GlnS	7.70964	0.26648	0.057561	0.457076	FALSE	whole_cell	stability	0.0207978	other	5.1527
MrdB	-6.25872	0.427114	0.0973125	-0.574284	TRUE	whole_cell	expression/solubility	0.0180934	other	5.1493
PtsP	7.3164	0.372636	0.0780536	0.542754	FALSE	whole_cell	stability	0.0445975	other	5.14841
AceA	9.59229	1.80422	0.501341	1.14144	TRUE	whole_cell	stability	0.0181891	other	5.14608
GlpR	-0.0634045	0.233699	0.0448813	-0.434532	FALSE	whole_cell	stability	0.0449406	other	5.14603
FadD	9.81381	0.203006	0.0373669	0.406988	FALSE	whole_cell	stability	0.0452837	other	5.12141
TiG	6.78509	1.01586	0.277971	0.859004	FALSE	whole_cell	stability	0.0182848	copper	5.10972
UcpA	17.0884	0.299739	0.0670406	0.482388	TRUE	whole_cell	stability	0.0210453	other	5.10929
YdiY	-4.90431	0.88057	0.22874	-0.80736	TRUE	whole_cell	expression/solubility	0.0182012	OMPs	5.10252
ZinT	-7.87004	0.474283	0.111916	-0.601969	TRUE	whole_cell	expression/solubility	0.0181181	zinc homeostasis and zinc binding	5.09472
MurE	0.844815	0.163775	0.0271223	0.369665	FALSE	whole_cell	stability	0.0456269	other	5.0916
FadD	-6.2961	0.210402	0.0386737	-0.414402	FALSE	whole_cell	stability	0.0459702	other	5.09034
CpoB	-11.1999	4.35523	1.23969	-1.76509	FALSE	whole_cell	stability	0.0182129	OMPs	5.08189
BluR	1.96585	1.73262	0.47617	1.12091	TRUE	whole_cell	stability	0.0181299	other	5.07311
HnS	-9.42724	1.56761	0.438215	-1.06273	FALSE	whole_cell	stability	0.0182243	other	5.07209
MukE	10.1645	0.56675	0.140661	0.652755	FALSE	whole_cell	stability	0.0212929	other	5.06926
RplJ	1.9015	1.06338	0.29362	0.877359	FALSE	whole_cell	stability	0.0183187	other	5.06492
MurC	-8.40907	0.8638	0.186437	-0.823021	TRUE	whole_cell	stability	0.0454245	other	5.06444
IcD	-29.1798	0.389716	0.100252	-0.538018	TRUE	whole_cell	stability	0.0184132	other	5.06096
YicH	2.22463	1.3199	0.302345	1.00874	TRUE	whole_cell	expression/solubility	0.0448883	other	5.05705
FruK	13.9294	0.196013	0.0401428	0.394804	FALSE	whole_cell	stability	0.0215406	other	5.05086
IspE	-12.8091	0.176849	0.0292911	-0.384133	FALSE	whole_cell	stability	0.0452236	other	5.04456
FadD	8.47377	0.167786	0.0270554	0.37514	FALSE	whole_cell	stability	0.0455589	other	5.03892
GstB	0.000429707	0.935408	0.257845	0.823142	TRUE	whole_cell	stability	0.0185076	other	5.03639
RcsF	-1.79519	0.709951	0.181665	-0.726832	TRUE	whole_cell	stability	0.0184233	OMPs	5.03459
AlsB	10.5875	0.512453	0.135883	0.613653	TRUE	whole_cell	stability	0.0185174	OMPs	5.0331
YqjC	-9.14797	1.44161	0.404843	-1.01822	FALSE	whole_cell	stability	0.0186114	other	5.02883
DsbG	-1.97645	0.69958	0.178872	-0.721601	TRUE	whole_cell	expression/solubility	0.0185268	OMPs	5.02723
SppA	-2.39471	0.354012	0.078354	-0.525032	TRUE	whole_cell	stability	0.0184426	other	5.02482
YniB	0.292253	0.676064	0.172261	0.709791	TRUE	whole_cell	expression/solubility	0.0183589	other	5.01931
FsaB	5.06062	0.960155	0.226248	0.856683	FALSE	whole_cell	expression/solubility	0.0458944	other	5.01524
YbaK	-0.54095	0.724681	0.167647	-0.746347	FALSE	whole_cell	stability	0.0462299	other	5.01515
CorC	-2.96679	1.223	0.309116	-0.955974	TRUE	whole_cell	expression/solubility	0.0212907	other	5.01466
IscA	7.77349	1.77006	0.491734	1.13063	TRUE	whole_cell	expression/solubility	0.0182757	Fe-S cluster biogenesis	5.00891
TktA	1.83933	0.466885	0.123513	0.58598	TRUE	whole_cell	stability	0.018368	other	5.00763
RpsJ	3.42634	1.08149	0.301789	0.883009	FALSE	whole_cell	stability	0.0184604	other	5.00631
YtfE	6.78475	1.3387	0.376093	0.981126	TRUE	whole_cell	stability	0.0185528	other	5.00521
PotD	-3.7797	0.350856	0.0777604	-0.522585	TRUE	whole_cell	stability	0.0184688	OMPs	5.00435
QorA	2.30515	12.0482	3.33336	2.95209	TRUE	whole_cell	expression/solubility	0.0210446	other	4.9966
WbbJ	-1.61048	1.85131	0.517128	-1.15507	TRUE	whole_cell	expression/solubility	0.0183853	LPS biosynthesis and assembly	4.98723
LamB	-4.78664	2.09301	0.588041	-1.22677	TRUE	whole_cell	stability	0.0183022	OMPs	4.98519
DtpB	4.54257	0.824892	0.199254	0.790973	TRUE	whole_cell	expression/solubility	0.0208021	other	4.98505
DdlB	-1.97786	1.08381	0.292755	-0.889414	TRUE	whole_cell	stability	0.0182196	other	4.98233
GabT	4.66901	0.559728	0.139457	0.648283	TRUE	whole_cell	expression/solubility	0.0181375	other	4.97514
UshA	-6.17049	0.277524	0.0687146	-0.456957	TRUE	whole_cell	stability	0.0182279	OMPs	4.96654
AdhE	-5.94887	1.18884	0.334691	-0.924199	FALSE	whole_cell	stability	0.0183182	other	4.96514
GlyA	5.81911	0.296552	0.0742602	0.471479	FALSE	whole_cell	stability	0.0184085	zinc homeostasis and zinc binding	4.96155
DctA	9.6598	1.42464	0.403743	1.01039	TRUE	whole_cell	stability	0.0184989	other	4.95968
RpoC	6.9234	0.212735	0.0497262	0.403744	TRUE	whole_cell	stability	0.0185892	zinc homeostasis and zinc binding	4.95578
GyrA	-0.283782	0.703996	0.193878	-0.714225	TRUE	whole_cell	stability	0.0186796	other	4.95129
XseB	-14.3087	4.43481	1.28426	-1.77498	FALSE	whole_cell	stability	0.01877	other	4.94991
AzoR	20.879	0.287444	0.0719161	0.464249	TRUE	whole_cell	stability	0.0188604	respiration	4.94948
MurB	3.77546	0.53019	0.121033	0.639654	FALSE	whole_cell	stability	0.0465655	other	4.94441
RnT	-0.670871	0.904687	0.216807	-0.829385	FALSE	whole_cell	stability	0.0469012	other	4.93817
LepA	-3.41319	0.486857	0.121232	-0.604669	FALSE	whole_cell	stability	0.0210413	other	4.93657
YaeP	-9.04919	5.45017	1.36831	-2.02036	FALSE	whole_cell	stability	0.0472369	other	4.93553
HyaA	-4.9418	0.305426	0.0637108	-0.491645	FALSE	whole_cell	stability	0.0475727	other	4.93068
ClsA	2.2105	0.672224	0.141726	0.728353	TRUE	whole_cell	expression/solubility	0.0470144	other	4.92459
RhO	5.97393	0.499278	0.125232	0.611593	FALSE	whole_cell	stability	0.0212806	other	4.92396
YidA	57.5441	2.90128	0.71839	1.47746	TRUE	whole_cell	stability	0.0464657	other	4.92333
RlmI	5.17505	0.1817	0.0412704	0.37474	TRUE	whole_cell	stability	0.0189508	other	4.9209
ArtI	3.72931	0.663035	0.171367	0.701191	TRUE	whole_cell	expression/solubility	0.0188655	OMPs	4.91965
LptA	-5.21338	0.32614	0.0719043	-0.504218	TRUE	whole_cell	expression/solubility	0.0187806	LPS biosynthesis and assembly	4.91435
PcnB	-3.64032	0.597143	0.122768	-0.688748	TRUE	whole_cell	stability	0.0459263	other	4.90613
YbhF	2.92535	0.837407	0.205947	0.794645	TRUE	whole_cell	stability	0.0210362	other	4.89657
RplE	-0.000627687	0.524942	0.142779	-0.618193	TRUE	whole_cell	stability	0.0188702	other	4.8958
CspD	5.37939	0.332611	0.0719619	0.510538	FALSE	whole_cell	stability	0.0462506	other	4.89282
ObgE	1.27099	0.231832	0.045709	0.43142	TRUE	whole_cell	stability	0.046575	other	4.89223
RpoZ	12.343	4.74631	1.3868	1.8329	FALSE	whole_cell	stability	0.0189598	other	4.89206
ProA	4.07043	0.219534	0.0522017	0.409063	FALSE	whole_cell	stability	0.0190495	other	4.86703
YdjN	9.83349	0.479858	0.129921	0.591555	FALSE	whole_cell	stability	0.0191391	other	4.86633
YiiM	-4.55936	1.22068	0.349457	-0.93339	FALSE	whole_cell	stability	0.0192287	other	4.86365
DauA	-6.48132	0.616959	0.144546	-0.687323	TRUE	whole_cell	expression/solubility	0.0207952	other	4.85781
AsnA	1.76311	0.721107	0.171108	0.74162	FALSE	whole_cell	stability	0.0468994	other	4.85719
FiS	-5.98511	0.370066	0.0822152	-0.536517	FALSE	whole_cell	expression/solubility	0.0472239	other	4.85556
MnmC	-5.67788	0.379	0.0670602	-0.558515	TRUE	whole_cell	stability	0.0466787	other	4.85398
PurR	-12.6561	0.171659	0.0345961	-0.37022	TRUE	whole_cell	stability	0.0210291	other	4.85383
MgsA	-4.55152	0.861852	0.243888	-0.786107	FALSE	whole_cell	stability	0.0193184	other	4.84806
GudD	12.9572	0.105256	0.0143815	0.301454	FALSE	whole_cell	stability	0.0469996	other	4.84048
MscL	2.77934	3.1877	0.879689	1.51921	TRUE	whole_cell	stability	0.020789	other	4.83938
RfbB	3.80479	1.74649	0.46831	1.13057	TRUE	whole_cell	stability	0.0205523	other	4.83317
PtsP	0.000380616	0.202557	0.0398856	0.403326	FALSE	whole_cell	stability	0.0473205	other	4.83131
PldA	-2.53998	0.533193	0.135296	-0.630791	TRUE	whole_cell	stability	0.0192316	OMPs	4.8255
YbhB	-7.68754	0.107819	0.0157127	-0.303491	FALSE	whole_cell	stability	0.0476414	other	4.82518
CsrA	7.92989	1.39552	0.40383	0.995838	FALSE	whole_cell	stability	0.0193209	other	4.82512
TrmL	8.95968	0.960239	0.274033	0.828375	FALSE	whole_cell	stability	0.0194101	other	4.82474
CpoB	4.19862	3.21078	0.943901	1.50561	FALSE	whole_cell	stability	0.0194994	OMPs	4.82474
PrS	-0.562671	1.15797	0.322608	-0.913981	TRUE	whole_cell	stability	0.0194119	other	4.82195
FhuA	7.97505	1.23928	0.347363	0.944413	TRUE	whole_cell	stability	0.0193249	OMPs	4.81494
YajL	21.0885	0.146425	0.0248812	0.348632	FALSE	whole_cell	stability	0.0479625	other	4.81455
NagD	-3.86213	0.556223	0.142551	-0.643173	TRUE	whole_cell	stability	0.0192384	other	4.8116
MenB	9.0751	0.21152	0.0452187	0.407801	FALSE	whole_cell	stability	0.020781	other	4.81039
SpeD	-2.61313	0.648429	0.170405	-0.691393	TRUE	whole_cell	expression/solubility	0.0191524	other	4.80554
FabI	-5.14453	0.409565	0.102024	-0.554564	FALSE	whole_cell	stability	0.0210097	other	4.80528
MalX	-2.71614	0.662876	0.142669	-0.721254	TRUE	whole_cell	expression/solubility	0.0474117	other	4.80457
CysG	-1.72665	0.501521	0.112933	-0.623368	TRUE	whole_cell	expression/solubility	0.0207712	other	4.80203
RlmM	-6.08495	0.360056	0.0800291	-0.529176	FALSE	whole_cell	stability	0.0477292	other	4.80189
GluQ	0.00908868	0.170558	0.0295099	0.375564	FALSE	whole_cell	stability	0.0480467	zinc homeostasis and zinc binding	4.80076
RluD	-7.06516	0.369659	0.0814139	-0.536885	FALSE	whole_cell	stability	0.0483643	other	4.79773
RfaP	-10.8058	1.16494	0.28776	-0.936576	FALSE	whole_cell	stability	0.0486819	other	4.79175
ClpX	7.65356	0.228087	0.0504653	0.421452	FALSE	whole_cell	stability	0.0209974	zinc homeostasis and zinc binding	4.7906
PckA	30.399	1.17461	0.339805	0.913677	TRUE	whole_cell	stability	0.0192401	other	4.7859
KdsA	-0.732094	0.548537	0.141833	-0.637733	FALSE	whole_cell	stability	0.0212236	other	4.7824
CobS	7.67954	0.562095	0.145761	0.645239	FALSE	whole_cell	stability	0.02145	other	4.77975
PrR	3.7601	0.314647	0.0705414	0.494071	TRUE	whole_cell	expression/solubility	0.0191541	other	4.77956
CpdA	-2.62134	1.04688	0.270878	-0.880908	TRUE	whole_cell	stability	0.0212071	other	4.77554
RplQ	-7.74941	1.18455	0.333296	-0.922637	TRUE	whole_cell	stability	0.0190686	other	4.77106
HldD	-44.3568	0.454987	0.124374	-0.574989	FALSE	whole_cell	stability	0.0191556	LPS biosynthesis and assembly	4.76448
SurA	-3.27708	1.06966	0.299106	-0.87781	TRUE	whole_cell	stability	0.0190702	OMPs	4.76087
MenD	-7.99617	0.545198	0.152104	-0.626973	TRUE	whole_cell	stability	0.0191567	manganese	4.76
PurC	-6.01334	1.52895	0.422181	-1.05203	FALSE	whole_cell	stability	0.0214309	other	4.75562
FumC	3.77419	0.213552	0.0434226	0.412467	TRUE	whole_cell	stability	0.0489997	other	4.75092
YqjC	2.62515	1.3702	0.400386	0.984794	FALSE	whole_cell	stability	0.0192433	other	4.74939
ExbD	5.54766	2.4256	0.710395	1.30966	TRUE	whole_cell	expression/solubility	0.0191576	OMPs	4.74878
RfbA	-2.07401	0.755614	0.215919	-0.73464	TRUE	whole_cell	stability	0.0192437	other	4.74594
TatE	0.938086	8.97189	2.69483	2.50541	TRUE	whole_cell	expression/solubility	0.0191581	other	4.74463
ThrA	4.99445	0.601727	0.143215	0.677135	FALSE	whole_cell	stability	0.0493175	other	4.7415
YcbZ	6.56137	0.242283	0.0555056	0.432178	TRUE	whole_cell	stability	0.0216548	other	4.73694
YrfF	3.10247	0.213336	0.0249707	0.43401	TRUE	whole_cell	expression/solubility	0.0487541	other	4.73681
YcfL	6.11421	6.46033	1.84441	2.14847	TRUE	whole_cell	stability	0.0214103	OMPs	4.73348
PyrC	4.60425	0.370995	0.0994639	0.521087	FALSE	whole_cell	stability	0.0192439	zinc homeostasis and zinc binding	4.73286
FucO	-6.33844	0.414204	0.112919	-0.548894	TRUE	whole_cell	stability	0.0193297	other	4.73256
FbaB	3.94469	0.60929	0.160899	0.66962	TRUE	whole_cell	expression/solubility	0.0192438	other	4.72655
ManX	-0.854207	0.570492	0.150143	-0.648343	TRUE	whole_cell	stability	0.0216317	other	4.72342
RpoZ	9.01777	2.48323	0.738752	1.32079	FALSE	whole_cell	stability	0.0193293	other	4.71824
HcxB	2.7598	1.43391	0.351321	1.04048	TRUE	whole_cell	expression/solubility	0.0482001	other	4.71262
HflC	-1.12068	2.07516	0.608253	-1.21116	TRUE	whole_cell	expression/solubility	0.0192435	other	4.70639
DeR	11.1833	0.129734	0.0220535	0.328147	TRUE	whole_cell	expression/solubility	0.0485108	other	4.70534
YcfH	1.69369	1.06683	0.301178	0.875015	TRUE	whole_cell	stability	0.0191581	other	4.70144
NagZ	15.9784	0.151289	0.0251877	0.355107	FALSE	whole_cell	stability	0.0488215	other	4.70106
UbiJ	6.52032	0.273842	0.0650778	0.456908	TRUE	whole_cell	stability	0.0218531	other	4.69902
LpxD	-3.88236	0.873974	0.202297	-0.819559	TRUE	whole_cell	stability	0.0482696	LPS biosynthesis and assembly	4.69769
CycA	1.45401	1.12483	0.319159	0.897592	TRUE	whole_cell	expression/solubility	0.0190732	other	4.69588
RidA	4.72879	0.398368	0.10842	0.538468	FALSE	whole_cell	stability	0.0191575	other	4.69333
MscM	-10.5927	0.702046	0.189365	-0.716018	FALSE	whole_cell	stability	0.0220747	other	4.69123
HdeB	9.48522	3.48148	1.04489	1.56096	FALSE	whole_cell	stability	0.0192418	OMPs	4.68998
GgT	-24.4813	0.281989	0.0682817	-0.462285	TRUE	whole_cell	stability	0.0222963	OMPs	4.68965
TgT	-3.92777	0.199978	0.0369237	-0.403799	TRUE	whole_cell	stability	0.0191567	zinc homeostasis and zinc binding	4.68823
PurC	-12.6133	1.50982	0.42253	-1.04273	FALSE	whole_cell	stability	0.0225179	other	4.68472
PtA	14.5092	0.317378	0.0776862	0.489583	FALSE	whole_cell	stability	0.0227396	zinc homeostasis and zinc binding	4.68337
CydD	7.49741	0.285167	0.068761	0.465195	TRUE	whole_cell	stability	0.0229614	other	4.68107
SohB	10.9718	0.779239	0.224925	0.744522	TRUE	whole_cell	stability	0.0192406	other	4.6797
OmpR	2.59355	1.03639	0.272432	0.874048	TRUE	whole_cell	expression/solubility	0.0227028	other	4.67836
YaeP	19.4937	5.60448	1.46242	2.03521	FALSE	whole_cell	stability	0.0485769	other	4.67328
MrP	6.30766	1.00639	0.294326	0.843836	FALSE	whole_cell	stability	0.0193246	other	4.67294
YdfG	3.14342	2.21867	0.629115	1.26078	FALSE	whole_cell	stability	0.0229221	other	4.67188
PurC	5.59162	1.18253	0.327977	0.924418	FALSE	whole_cell	stability	0.0231415	other	4.66833
MgsA	3.66824	0.927479	0.270631	0.810462	FALSE	whole_cell	expression/solubility	0.0194086	other	4.66673
EptB	-2.3035	0.835259	0.193127	-0.801332	TRUE	whole_cell	stability	0.0480304	other	4.66521
RlmM	13.7693	0.320229	0.0720674	0.498159	FALSE	whole_cell	stability	0.0483344	other	4.6443
HflK	-2.59907	1.56538	0.457476	-1.05257	TRUE	whole_cell	stability	0.0193227	other	4.64323
YghJ	-5.45263	0.715843	0.196151	-0.720897	TRUE	whole_cell	stability	0.0192374	other	4.64212
OmpT	3.22208	1.48752	0.433638	1.02659	TRUE	whole_cell	stability	0.0191524	OMPs	4.64155
NanR	-3.34367	0.532476	0.127875	-0.636082	FALSE	whole_cell	stability	0.0486384	other	4.64138
NadE	-6.92353	0.26459	0.0633986	-0.448543	TRUE	whole_cell	stability	0.023361	other	4.63508
YbiV	5.71447	0.163785	0.0303005	0.365355	FALSE	whole_cell	stability	0.0489424	other	4.63403
RodZ	-5.44724	1.3985	0.407675	-0.995403	TRUE	whole_cell	stability	0.019068	other	4.61987
FrlB	-5.73038	0.973635	0.232357	-0.860975	TRUE	whole_cell	expression/solubility	0.0483946	other	4.61921
CarA	17.8556	0.702987	0.176872	0.725337	TRUE	whole_cell	stability	0.0230986	other	4.61732
TrmO	-4.76623	0.386701	0.0733479	-0.559779	TRUE	whole_cell	expression/solubility	0.0478555	other	4.61325
QueC	-8.09573	0.388452	0.0997982	-0.537265	FALSE	whole_cell	stability	0.0233156	zinc homeostasis and zinc binding	4.61291
DnaN	-1.53774	0.52781	0.139208	-0.623379	TRUE	whole_cell	expression/solubility	0.0189839	other	4.60683
KatE	3.31989	0.435327	0.110647	0.569807	TRUE	whole_cell	expression/solubility	0.0189004	other	4.60469
TalA	2.74337	5.47397	1.67025	1.95031	TRUE	whole_cell	expression/solubility	0.0188172	other	4.60275
PepB	-3.11883	3.26523	0.986872	-1.50942	TRUE	whole_cell	stability	0.0187346	manganese	4.601
MgsA	-19.9597	0.713101	0.207376	-0.711143	FALSE	whole_cell	stability	0.0188156	other	4.59904
FrdB	6.80845	0.33748	0.0854484	0.502027	TRUE	whole_cell	stability	0.0235327	Fe-S cluster biogenesis	4.59886
CysS	-6.35397	0.259623	0.0677937	-0.437983	TRUE	whole_cell	stability	0.0188967	other	4.5984
YdgJ	2.8338	0.424683	0.0839772	0.5837	TRUE	whole_cell	stability	0.047325	other	4.5972
MurI	-6.54861	0.949501	0.239984	-0.842329	TRUE	whole_cell	stability	0.047619	other	4.59522
RbfA	-4.99048	1.36008	0.407238	-0.976135	FALSE	whole_cell	stability	0.0189778	other	4.59085
HhA	-2.61544	0.629807	0.182639	-0.668707	TRUE	whole_cell	stability	0.0190589	other	4.58488
RpsT	-6.47206	1.95402	0.58251	-1.17111	TRUE	whole_cell	stability	0.0189752	other	4.5838
YdhQ	4.85788	0.387512	0.0843369	0.550614	TRUE	whole_cell	stability	0.023269	other	4.58297
SecD	4.73115	0.949476	0.281362	0.817382	FALSE	whole_cell	stability	0.019056	other	4.57719
RpsT	11.5271	0.289012	0.0774919	0.459913	TRUE	whole_cell	stability	0.0191367	other	4.56811
LpxL	7.32993	0.313723	0.0627225	0.501	TRUE	whole_cell	expression/solubility	0.0230089	LPS biosynthesis and assembly	4.56451
TyrP	-9.47367	0.409002	0.114587	-0.5426	FALSE	whole_cell	stability	0.0192175	other	4.56365
TrxA	7.3344	0.821463	0.242566	0.760853	FALSE	whole_cell	stability	0.0192982	OMPs	4.56358
SpeG	0.499994	1.8643	0.536674	1.15223	FALSE	whole_cell	stability	0.019379	other	4.56213
YncD	8.01124	1.03563	0.298568	0.858521	TRUE	whole_cell	expression/solubility	0.019294	OMPs	4.56129
ArcB	10.8661	0.230378	0.0497095	0.425051	TRUE	whole_cell	stability	0.0479132	other	4.56092
FucO	-5.67331	0.437905	0.123724	-0.560519	TRUE	whole_cell	stability	0.0193745	other	4.55477
IlvN	9.31611	0.182827	0.0366594	0.382319	TRUE	whole_cell	stability	0.0482074	other	4.5535
YecD	-10.8864	0.480283	0.137115	-0.585806	TRUE	whole_cell	stability	0.0194549	other	4.54882
RplQ	2.58093	0.284566	0.0766755	0.455951	TRUE	whole_cell	stability	0.0195354	other	4.54699
MltC	-3.09527	2.64432	0.802447	-1.35715	TRUE	whole_cell	stability	0.0194497	OMPs	4.53882
ZwF	-0.103051	0.510103	0.146756	-0.602783	FALSE	whole_cell	stability	0.0195298	other	4.53729
LrP	3.56779	11.8644	3.68537	2.8599	TRUE	whole_cell	stability	0.0194443	other	4.53619
WecG	-3.34022	1.61891	0.413415	-1.09795	TRUE	whole_cell	stability	0.0476755	other	4.53425
ZapB	-11.2238	4.96906	1.53342	-1.85355	FALSE	whole_cell	stability	0.0195241	other	4.53363
ExbB	7.76047	2.59981	0.789203	1.34559	TRUE	whole_cell	expression/solubility	0.0194386	OMPs	4.53349
GpmA	3.88169	1.13766	0.342385	0.891784	TRUE	whole_cell	stability	0.0195181	other	4.52292
OppD	-1.84644	0.347574	0.089094	-0.50841	TRUE	whole_cell	stability	0.0232213	other	4.52181
CpxA	-4.26553	0.242422	0.0526203	-0.435662	FALSE	whole_cell	expression/solubility	0.0479665	other	4.51953
DhaK	26.146	0.821219	0.233528	0.76661	TRUE	whole_cell	expression/solubility	0.0194327	other	4.51837
GuaD	3.74911	0.655596	0.149273	0.711564	TRUE	whole_cell	expression/solubility	0.0474398	zinc homeostasis and zinc binding	4.51602
YhjX	-7.29718	6.58305	2.04413	-2.13048	TRUE	whole_cell	expression/solubility	0.0195118	other	4.51583
LpxA	-12.0623	0.538574	0.156147	-0.618407	TRUE	whole_cell	stability	0.0195909	LPS biosynthesis and assembly	4.51169
GrxB	10.4967	0.642809	0.160621	0.694398	FALSE	whole_cell	stability	0.0477277	other	4.50755
HemB	2.79782	0.840687	0.240094	0.77498	TRUE	whole_cell	expression/solubility	0.0195053	other	4.5073
FdX	-1.34209	0.502707	0.134102	-0.607128	TRUE	whole_cell	stability	0.0194202	other	4.50185
HisD	13.5347	0.223643	0.0581395	0.406822	TRUE	whole_cell	stability	0.0194986	other	4.4987
GluQ	-9.6328	0.202068	0.0420479	-0.400026	FALSE	whole_cell	stability	0.0480156	zinc homeostasis and zinc binding	4.49856
RplN	2.80527	0.662042	0.195238	0.683231	FALSE	whole_cell	stability	0.019577	other	4.49516
NfsA	-10.1311	0.286472	0.0722137	-0.46288	TRUE	whole_cell	stability	0.0234337	other	4.49309
OpgE	-7.88553	0.120735	0.0183808	-0.319928	FALSE	whole_cell	stability	0.0483037	other	4.49239
ThiI	-3.09892	0.324807	0.0826856	-0.492058	TRUE	whole_cell	stability	0.0236461	other	4.49123
NanR	3.95494	1.71888	0.451203	1.12591	FALSE	whole_cell	stability	0.0485918	other	4.49056
RplD	3.96059	0.489385	0.141201	0.590071	TRUE	whole_cell	stability	0.0196555	other	4.48883
GltX	-2.01313	0.363785	0.0907092	-0.522567	TRUE	whole_cell	expression/solubility	0.0195697	other	4.48788
MurE	-2.57664	0.328275	0.0768524	-0.50142	FALSE	whole_cell	stability	0.04888	other	4.48733
RfbC	-5.16965	0.776245	0.183618	-0.769822	TRUE	whole_cell	expression/solubility	0.0483456	other	4.48591
SohB	1.08231	0.756217	0.224923	0.728899	TRUE	whole_cell	stability	0.0196478	other	4.48577
YgjH	-8.07288	0.115476	0.0190892	-0.310462	FALSE	whole_cell	expression/solubility	0.0486307	other	4.48477
GlpQ	6.0348	1.02429	0.309352	0.845539	TRUE	whole_cell	stability	0.0197259	other	4.48363
AidB	3.80779	0.518814	0.14065	0.614951	TRUE	whole_cell	stability	0.0238586	other	4.48309
LrP	11.2634	6.46533	2.01458	2.10968	TRUE	whole_cell	stability	0.0198041	other	4.47843
SrlR	8.26945	0.147743	0.027741	0.346413	FALSE	whole_cell	stability	0.0489159	other	4.47791
HypE	11.5348	0.276896	0.074949	0.449385	TRUE	whole_cell	stability	0.0198822	other	4.47383
GoR	2.81226	0.363241	0.10215	0.510971	FALSE	whole_cell	stability	0.0199603	other	4.47349
GoR	-0.404712	0.349315	0.0979526	-0.501361	FALSE	whole_cell	stability	0.0200385	other	4.46822
YfbU	2.53423	0.973569	0.294351	0.824147	TRUE	whole_cell	stability	0.0201166	other	4.46743
NfsA	2.96204	1.91953	0.55041	1.17009	TRUE	whole_cell	expression/solubility	0.0235925	other	4.46166
DusC	2.08405	0.716207	0.202767	0.716548	TRUE	whole_cell	stability	0.0200289	other	4.45857
YtfP	12.9831	0.488814	0.141909	0.588986	FALSE	whole_cell	stability	0.0201067	other	4.45815
YqiC	9.03105	2.63955	0.818518	1.34945	FALSE	whole_cell	stability	0.0201846	other	4.45808
CpdB	-20.1785	0.580413	0.170976	-0.639873	TRUE	whole_cell	stability	0.0202624	OMPs	4.45507
LysS	-6.02172	2.04695	0.589916	-1.20708	TRUE	whole_cell	stability	0.0233301	other	4.45215
SerS	-0.391947	0.504222	0.147217	-0.597499	TRUE	whole_cell	stability	0.0203402	other	4.45204
GrxB	19.2252	0.593479	0.149273	0.666488	FALSE	whole_cell	stability	0.0492011	other	4.45084
GatC	-4.24608	1.02992	0.302514	-0.852879	TRUE	whole_cell	stability	0.0202517	other	4.44888
FumC	-2.85588	0.442096	0.108286	-0.577763	TRUE	whole_cell	expression/solubility	0.0494864	other	4.44683
RpoC	7.25609	0.231305	0.0611524	0.412496	TRUE	whole_cell	stability	0.0203292	zinc homeostasis and zinc binding	4.44368
MutS	4.25897	0.431148	0.10524	0.570884	FALSE	whole_cell	stability	0.0497717	other	4.441
YihD	4.39943	7.3	2.29235	2.23778	TRUE	whole_cell	expression/solubility	0.0202407	other	4.43976
OmpF	7.46616	0.325549	0.0911064	0.484193	TRUE	whole_cell	stability	0.0203179	OMPs	4.43879
IntA	-5.56617	2.30885	0.616049	-1.30108	FALSE	whole_cell	stability	0.0500571	other	4.4372
CrP	2.30338	0.228311	0.0548275	0.416513	TRUE	whole_cell	stability	0.0235379	other	4.43287
YqjD	3.55014	2.65761	0.82038	1.35544	TRUE	whole_cell	expression/solubility	0.0202296	other	4.43245
SseB	5.64248	0.41593	0.101575	0.560674	FALSE	whole_cell	stability	0.0503426	other	4.42645
DsbD	5.24936	0.359914	0.101982	0.50787	FALSE	whole_cell	stability	0.0203064	copper	4.42558
TruB	-2.51721	0.279387	0.0644844	-0.463575	FALSE	whole_cell	stability	0.0506282	other	4.41886
IlvD	-0.61782	0.742599	0.223645	-0.720384	TRUE	whole_cell	stability	0.0203833	Fe-S cluster biogenesis	4.4123
TiG	-6.40685	1.08218	0.331376	-0.866488	FALSE	whole_cell	stability	0.0204601	copper	4.4119
PdxH	-1.74065	0.205976	0.0540132	-0.389824	TRUE	whole_cell	stability	0.020537	other	4.40665
YqhA	10.8648	1.1266	0.345992	0.883521	TRUE	whole_cell	expression/solubility	0.0206139	other	4.39805
PdxK	5.65501	0.408925	0.11852	0.538892	TRUE	whole_cell	stability	0.0206908	zinc homeostasis and zinc binding	4.39121
YceH	21.1669	3.25617	0.886449	1.53939	FALSE	whole_cell	stability	0.0509138	other	4.38876
TcdA	0.546605	0.205837	0.0444794	0.401693	FALSE	whole_cell	stability	0.0511995	other	4.37799
ThrB	-5.53774	1.06002	0.326287	-0.856581	FALSE	whole_cell	stability	0.0207677	other	4.37235
MelA	4.41559	1.60689	0.500238	1.05198	FALSE	whole_cell	expression/solubility	0.0208446	other	4.37061
RsmE	-6.92614	0.256524	0.0580445	-0.445511	FALSE	whole_cell	stability	0.0514852	other	4.36783
NuoF	9.56247	0.271991	0.0749542	0.443888	TRUE	whole_cell	stability	0.0209215	respiration	4.36603
GdhA	-5.93071	0.638107	0.180353	-0.676576	TRUE	whole_cell	stability	0.0237458	other	4.36527
SuhB	5.90333	1.18955	0.358157	0.91181	TRUE	whole_cell	stability	0.0208306	other	4.36497
TruB	6.83535	0.228469	0.0492437	0.423351	FALSE	whole_cell	stability	0.0517711	other	4.36072
AroA	-6.89905	0.742673	0.225817	-0.718927	FALSE	whole_cell	stability	0.0209072	other	4.35471
RplD	-21.6867	0.816522	0.249623	-0.752927	TRUE	whole_cell	stability	0.0209838	other	4.35159
BamC	-4.79467	0.368414	0.0948694	-0.523015	TRUE	whole_cell	stability	0.0208927	OMPs	4.35138
AidB	3.01629	1.82369	0.531325	1.13682	TRUE	whole_cell	expression/solubility	0.0234822	other	4.35131
UraA	-7.43264	0.63535	0.191767	-0.66602	FALSE	whole_cell	stability	0.020969	other	4.35115
RpoC	-0.0285541	0.145883	0.0348849	-0.333164	TRUE	whole_cell	stability	0.0210453	zinc homeostasis and zinc binding	4.35109
ZapB	4.93029	3.18375	1.00588	1.47576	FALSE	whole_cell	stability	0.0211216	other	4.35088
GlmM	4.64386	0.141354	0.0337301	0.32806	FALSE	whole_cell	stability	0.0211979	other	4.35005
GlmU	-9.51701	0.126886	0.0253771	-0.318605	TRUE	whole_cell	stability	0.0236879	other	4.34999
RlmE	10.2721	0.308703	0.0811644	0.47701	TRUE	whole_cell	stability	0.0238936	other	4.34673
PdxK	4.37607	0.297978	0.0840664	0.462506	TRUE	whole_cell	stability	0.0212742	zinc homeostasis and zinc binding	4.34667
FtsP	36.2188	0.255214	0.0641759	0.437079	FALSE	whole_cell	stability	0.0240994	copper	4.34628
SpeG	6.60756	2.52498	0.75632	1.32991	FALSE	whole_cell	stability	0.0213505	other	4.34541
GlcG	36.2482	0.440472	0.129235	0.557886	FALSE	whole_cell	stability	0.0214268	other	4.34223
YidA	-1.11898	0.155317	0.0308853	-0.352749	TRUE	whole_cell	stability	0.052057	other	4.34141
NudC	-12.6816	0.216066	0.0470494	-0.411116	FALSE	whole_cell	stability	0.0523429	zinc homeostasis and zinc binding	4.33748
RplC	-4.00967	1.70274	0.525606	-1.08496	TRUE	whole_cell	stability	0.0213339	other	4.33364
EpmA	10.9404	0.136642	0.0247901	0.334442	TRUE	whole_cell	stability	0.0526289	other	4.33335
FtsP	-0.903404	0.187246	0.0435691	-0.379047	FALSE	whole_cell	stability	0.0243052	copper	4.33188
HrpA	9.45649	0.898722	0.224313	0.821224	FALSE	whole_cell	stability	0.0520562	other	4.32883
RsxE	-3.98848	0.776018	0.203673	-0.756535	FALSE	whole_cell	expression/solubility	0.0523391	other	4.32746
DctA	6.34026	0.201301	0.0531964	0.384843	TRUE	whole_cell	stability	0.0214099	other	4.32217
PabC	-0.676547	0.344367	0.0834426	-0.510808	FALSE	whole_cell	stability	0.0526222	other	4.32201
YqfB	9.66425	1.21245	0.313852	0.947943	FALSE	whole_cell	stability	0.052052	other	4.32199
NadK	7.83377	1.66698	0.515238	1.07319	TRUE	whole_cell	stability	0.0213171	other	4.32005
NanR	-1.46018	0.867217	0.228993	-0.798889	FALSE	whole_cell	stability	0.0523321	other	4.3148
RfaY	48.9177	0.209793	0.0456071	0.405198	FALSE	whole_cell	stability	0.0526122	other	4.30902
YbiS	-16.3865	2.45606	0.772659	-1.29746	TRUE	whole_cell	stability	0.0212247	OMPs	4.30133
FfH	-3.60923	1.20619	0.35707	-0.921475	FALSE	whole_cell	stability	0.0245111	other	4.29963
ClpP	2.94689	3.57165	1.13487	1.56102	TRUE	whole_cell	stability	0.0211328	other	4.29828
FrdB	1.4775	0.322143	0.0852009	0.486767	TRUE	whole_cell	stability	0.024717	Fe-S cluster biogenesis	4.29551
TatE	-5.37511	1.3586	0.427083	-0.965153	TRUE	whole_cell	stability	0.0212078	other	4.29494
ThrS	11.0355	2.13355	0.676804	1.20696	TRUE	whole_cell	stability	0.0212829	other	4.29325
MprA	0.388177	0.300554	0.0712025	0.478907	TRUE	whole_cell	stability	0.0528923	efflux pumps and regulators	4.29231
MacA	16.0613	0.390559	0.106205	0.533248	FALSE	whole_cell	stability	0.024923	other	4.28903
HemD	31.5771	0.333683	0.0806683	0.503006	FALSE	whole_cell	stability	0.0531726	other	4.28788
ProS	7.39158	0.500712	0.140925	0.599822	TRUE	whole_cell	stability	0.025129	other	4.28782
YciN	2.83649	4.24516	1.35567	1.69985	TRUE	whole_cell	expression/solubility	0.0211908	other	4.28751
RdgB	6.68956	1.46853	0.437665	1.01532	FALSE	whole_cell	stability	0.0253352	other	4.28667
TruA	6.228	1.09183	0.34135	0.866302	FALSE	whole_cell	expression/solubility	0.0212655	other	4.28661
YfcZ	-5.70809	1.48742	0.445228	-1.02088	FALSE	whole_cell	stability	0.0255413	other	4.28478
RplE	-0.23525	0.544767	0.164408	-0.616732	TRUE	whole_cell	stability	0.0213403	other	4.28466
AccA	-5.07323	0.189247	0.0450305	-0.379758	TRUE	whole_cell	stability	0.0257475	other	4.28147
HisJ	1.60607	0.824775	0.244856	0.761524	TRUE	whole_cell	expression/solubility	0.021248	OMPs	4.27802
YgeY	7.69627	1.32293	0.382127	0.969951	TRUE	whole_cell	stability	0.0254623	other	4.27735
LpxA	47.0436	2.28634	0.720643	1.25128	TRUE	whole_cell	stability	0.0211562	LPS biosynthesis and assembly	4.27604
LdhA	-4.35865	0.2603	0.0724905	-0.43337	FALSE	whole_cell	stability	0.0212303	other	4.27443
HnS	21.6114	1.02926	0.321792	0.841111	FALSE	whole_cell	stability	0.0213044	other	4.2686
YciI	-18.8213	0.535735	0.16184	-0.61147	TRUE	whole_cell	stability	0.0213785	other	4.26782
HisF	2.32975	0.624253	0.18019	0.66638	TRUE	whole_cell	expression/solubility	0.0212862	other	4.26099
NhaR	5.85603	0.289913	0.0758808	0.462637	TRUE	whole_cell	stability	0.0256663	other	4.25827
RplN	-7.28027	0.811641	0.252072	-0.748043	FALSE	whole_cell	stability	0.02136	other	4.25613
GalR	8.58056	0.446808	0.0976972	0.590856	FALSE	whole_cell	stability	0.052599	other	4.25241
YbbP	54.7803	2.00103	0.545107	1.20662	FALSE	whole_cell	stability	0.052034	other	4.25067
MnmG	10.657	0.135543	0.026559	0.330127	FALSE	whole_cell	stability	0.0523083	other	4.24984
TalA	-4.74238	1.38483	0.438261	-0.97292	TRUE	whole_cell	stability	0.0214338	other	4.2488
FucO	4.20992	0.340272	0.0990742	0.491119	TRUE	whole_cell	stability	0.0215076	other	4.24832
IcD	1.63939	1.56075	0.486821	1.03631	TRUE	whole_cell	expression/solubility	0.0214148	other	4.24765
MacA	-0.0108402	0.4181	0.115567	-0.55003	FALSE	whole_cell	stability	0.0258704	other	4.2459
ThrA	8.66517	1.92447	0.523813	1.18349	FALSE	whole_cell	expression/solubility	0.0517488	other	4.24283
MprA	1.49838	0.467102	0.119502	0.589576	TRUE	whole_cell	stability	0.0520202	efflux pumps and regulators	4.24102
FepB	7.66345	13.4049	4.17201	3.03856	TRUE	whole_cell	expression/solubility	0.0255844	OMPs	4.24054
HmP	-20.7181	0.353348	0.0874997	-0.515605	TRUE	whole_cell	stability	0.0522917	other	4.2387
AlaC	-2.35245	0.230969	0.0580052	-0.41589	TRUE	whole_cell	stability	0.0257862	other	4.23797
IspH	5.06902	1.81827	0.551067	1.1257	TRUE	whole_cell	stability	0.0259881	other	4.23574
HldD	-38.2127	0.305548	0.0881483	-0.466261	FALSE	whole_cell	stability	0.0214883	LPS biosynthesis and assembly	4.23507
RpoB	-4.25327	0.195488	0.0523502	-0.378335	TRUE	whole_cell	stability	0.0215618	other	4.23472
RpH	-4.97663	1.80658	0.497595	-1.14411	FALSE	whole_cell	stability	0.0525633	other	4.22621
YjfP	-4.18454	1.11382	0.332145	-0.884124	FALSE	whole_cell	stability	0.0261901	other	4.22557
AceF	4.54314	0.0951171	0.0197038	0.274615	TRUE	whole_cell	stability	0.0216353	other	4.22503
IlvE	-50.8778	0.29009	0.082992	-0.45508	TRUE	whole_cell	stability	0.0217088	other	4.2247
DacC	2.70072	0.605827	0.160445	0.667369	TRUE	whole_cell	expression/solubility	0.0259012	OMPs	4.22324
YjfP	13.4092	0.913318	0.270124	0.801994	FALSE	whole_cell	stability	0.026101	other	4.22298
LdhA	-9.56525	1.31774	0.418524	-0.948267	FALSE	whole_cell	stability	0.0217824	other	4.22101
GfcE	-5.05262	1.515	0.407665	-1.0523	FALSE	whole_cell	stability	0.0520034	OMPs	4.21815
CcA	7.06414	0.535618	0.124408	0.641256	FALSE	whole_cell	stability	0.0514518	other	4.21129
YbaK	3.05704	0.556541	0.145615	0.641035	FALSE	whole_cell	stability	0.0517177	other	4.21065
LeuS	6.99842	0.884298	0.2778	0.778779	TRUE	whole_cell	stability	0.0218559	other	4.20971
PykF	7.48132	0.110514	0.0249448	0.292522	TRUE	whole_cell	stability	0.0219294	other	4.20873
DeoD	-4.14874	0.589141	0.170461	-0.647055	TRUE	whole_cell	stability	0.0218349	other	4.20781
PqiB	-6.64664	0.281744	0.0694105	-0.460797	TRUE	whole_cell	expression/solubility	0.0217408	OMPs	4.20257
GltD	15.5831	1.83311	0.588381	1.11567	TRUE	whole_cell	stability	0.0218137	other	4.20146
AspS	6.61509	0.130756	0.031527	0.315006	TRUE	whole_cell	stability	0.0218866	other	4.19347
AldB	3.44097	0.350023	0.0806395	0.519021	TRUE	whole_cell	expression/solubility	0.0258136	other	4.19319
YbjS	-8.74348	0.213075	0.0479534	-0.406352	FALSE	whole_cell	stability	0.0519836	other	4.19194
FolC	0.888328	0.953265	0.259112	0.833158	FALSE	whole_cell	stability	0.0522496	other	4.18984
YjbR	0.834352	1.31952	0.398997	0.959439	FALSE	whole_cell	stability	0.0260113	other	4.18742
RibC	3.08522	0.189504	0.0418592	0.384246	TRUE	whole_cell	stability	0.0525156	other	4.18527
YbaB	4.16992	1.05688	0.335895	0.849105	FALSE	whole_cell	stability	0.0219596	other	4.18359
YadG	2.76329	1.50902	0.475498	1.01662	TRUE	whole_cell	expression/solubility	0.021865	other	4.17851
HemH	-4.74209	0.24877	0.057319	-0.437551	TRUE	whole_cell	stability	0.0527818	other	4.17757
PyrH	6.87884	0.224721	0.0623211	0.402989	TRUE	whole_cell	stability	0.0219376	other	4.1728
CpdB	-12.0875	0.572768	0.177034	-0.629074	TRUE	whole_cell	stability	0.0220103	OMPs	4.16782
AsnS	-1.33274	0.129371	0.0313359	-0.313105	TRUE	whole_cell	stability	0.0220829	other	4.16465
FiU	6.72331	85.7203	28.4028	7.57083	TRUE	whole_cell	expression/solubility	0.0219879	OMPs	4.15862
UshA	-4.46502	0.2907	0.0847171	-0.453853	TRUE	whole_cell	stability	0.0220602	OMPs	4.15862
AnsA	-6.50086	1.13968	0.332447	-0.898463	TRUE	whole_cell	expression/solubility	0.0257254	other	4.15474
GltD	-13.2762	2.24461	0.729945	-1.23072	TRUE	whole_cell	stability	0.0221326	other	4.14625
NfrA	-14.2251	0.816726	0.208639	-0.779799	FALSE	whole_cell	stability	0.0522241	OMPs	4.1459
FolC	0.246616	0.87662	0.238845	0.798608	FALSE	whole_cell	stability	0.0524875	other	4.14305
YfgD	-11.0942	1.54434	0.499004	-1.02241	FALSE	whole_cell	stability	0.0222049	other	4.13831
RbbA	6.03503	0.729111	0.197195	0.729326	FALSE	whole_cell	stability	0.0527509	other	4.12923
LrhA	-6.38905	1.60569	0.520386	-1.04178	TRUE	whole_cell	stability	0.0222773	other	4.12812
PflB	8.23202	0.362328	0.108985	0.503332	TRUE	whole_cell	stability	0.0223497	other	4.12517
YhhM	2.49738	0.667956	0.199487	0.684448	TRUE	whole_cell	expression/solubility	0.0222535	other	4.125
MnmG	6.31013	0.119269	0.022582	0.310946	FALSE	whole_cell	stability	0.0530144	other	4.12267
YgjH	-0.952647	0.641074	0.158029	-0.695014	FALSE	whole_cell	stability	0.0524566	other	4.12106
AmiC	8.69909	0.227037	0.0582816	0.410798	FALSE	whole_cell	stability	0.025921	OMPs	4.12016
YebF	-6.25614	0.601441	0.188276	-0.642779	TRUE	whole_cell	stability	0.0223256	OMPs	4.11991
SucD	-4.15786	1.44738	0.460097	-0.99362	TRUE	whole_cell	stability	0.0222296	other	4.11577
PpiA	-2.7553	0.571828	0.167757	-0.635666	TRUE	whole_cell	stability	0.0221341	OMPs	4.1152
YdgA	-17.9396	0.342386	0.102026	-0.490265	TRUE	whole_cell	stability	0.0222056	other	4.10958
PpiA	9.43657	0.169675	0.0449343	0.353187	TRUE	whole_cell	stability	0.022277	OMPs	4.10688
YcaR	4.31539	3.15761	1.03999	1.4552	FALSE	whole_cell	stability	0.0223485	other	4.10118
RplF	-5.47915	0.879048	0.271062	-0.779735	TRUE	whole_cell	stability	0.0222525	other	4.10085
GltB	-6.10006	6.55155	2.17039	-2.09312	TRUE	whole_cell	stability	0.022157	other	4.09915
PurR	-2.56498	0.177403	0.0429269	-0.36671	TRUE	whole_cell	stability	0.0261165	other	4.099
OppF	4.61082	0.172042	0.0370816	0.367369	TRUE	whole_cell	stability	0.0527173	other	4.09642
NagZ	-2.55818	0.151303	0.0316884	-0.345854	FALSE	whole_cell	stability	0.0529782	other	4.09496
GluQ	-5.41058	0.184869	0.0414894	-0.378654	FALSE	whole_cell	stability	0.0532391	zinc homeostasis and zinc binding	4.09463
InfB	-13.0702	0.411835	0.12625	-0.534401	FALSE	whole_cell	stability	0.0222279	other	4.0845
GalF	-0.187235	0.39655	0.10315	-0.541664	FALSE	whole_cell	stability	0.0535	other	4.08084
MgtA	-20.4649	0.107705	0.0216355	-0.293376	FALSE	whole_cell	stability	0.0263121	other	4.08071
AspS	7.14338	0.189224	0.051631	0.370935	TRUE	whole_cell	stability	0.0222988	other	4.07754
MaK	20.7396	0.133797	0.0285233	0.324459	FALSE	whole_cell	stability	0.0265078	other	4.07544
AceE	13.1153	0.980953	0.306618	0.821179	TRUE	whole_cell	stability	0.0222031	other	4.07474
RhlB	-24.5436	0.650346	0.176589	-0.6883	FALSE	whole_cell	stability	0.053761	other	4.0722
EnO	-2.87027	0.375679	0.103236	-0.52196	TRUE	whole_cell	stability	0.0221079	other	4.07124
MsrB	-3.45156	0.969333	0.302909	-0.816348	TRUE	whole_cell	stability	0.0220132	zinc homeostasis and zinc binding	4.07117
RpiA	4.60734	1.21589	0.38585	0.911068	TRUE	whole_cell	stability	0.0219189	other	4.07099
MprA	-21.2842	0.29205	0.0724349	-0.468631	TRUE	whole_cell	stability	0.0540221	efflux pumps and regulators	4.06865
NarL	3.49409	0.215825	0.0503513	0.406785	TRUE	whole_cell	stability	0.0542833	other	4.06479
UbiE	7.40262	0.221641	0.0576804	0.404921	TRUE	whole_cell	stability	0.0267036	respiration	4.05896
IspB	-0.389739	0.807117	0.244244	-0.750248	FALSE	whole_cell	stability	0.0268993	other	4.05788
ThiL	5.4066	0.299231	0.0888088	0.458718	TRUE	whole_cell	stability	0.0219886	other	4.05723
RlmD	9.29827	0.205178	0.047822	0.396681	FALSE	whole_cell	stability	0.0545445	other	4.05464
RplW	-0.000806435	0.444895	0.137867	-0.554101	TRUE	whole_cell	stability	0.0220583	other	4.05365
RdgC	-1.45673	0.826209	0.255695	-0.755324	TRUE	whole_cell	expression/solubility	0.0219639	other	4.05163
YbjS	7.3015	0.246892	0.0599354	0.432384	FALSE	whole_cell	stability	0.0548057	other	4.05142
DauA	50.4586	0.187925	0.046602	0.37593	TRUE	whole_cell	stability	0.0270952	other	4.04747
FtsN	-3.77281	0.519443	0.152438	-0.60581	TRUE	whole_cell	stability	0.0218699	other	4.04346
LtaE	-7.5026	0.45731	0.142196	-0.56135	FALSE	whole_cell	stability	0.021939	other	4.03719
HypE	1.30208	0.246144	0.0714764	0.417932	TRUE	whole_cell	stability	0.0220081	other	4.03693
YeeA	-25.003	0.489638	0.153596	-0.579692	FALSE	whole_cell	stability	0.0220772	other	4.03434
LeuS	-3.22566	0.380548	0.116913	-0.513453	TRUE	whole_cell	stability	0.0221464	other	4.0341
LrhA	-6.5282	1.52515	0.502222	-1.0114	TRUE	whole_cell	stability	0.0222155	other	4.03362
FbaA	-3.37404	2.56755	0.846107	-1.31204	TRUE	whole_cell	stability	0.0221205	other	4.03183
MoeA	17.9294	3.26975	0.952561	1.52223	FALSE	whole_cell	stability	0.0550671	other	4.02761
PutA	-5.07165	1.31768	0.364008	-0.976561	FALSE	whole_cell	expression/solubility	0.0544899	other	4.02213
UdK	6.44109	0.424657	0.111901	0.559245	FALSE	whole_cell	stability	0.0547485	other	4.02035
YaiI	-4.89836	0.388865	0.120037	-0.518486	FALSE	whole_cell	stability	0.0221893	other	4.01979
RplM	8.34817	0.180933	0.0490211	0.363197	TRUE	whole_cell	stability	0.0222582	other	4.01795
MscK	5.00512	0.506482	0.159883	0.588726	FALSE	whole_cell	stability	0.022327	other	4.00575
ChaA	-5.3233	0.90051	0.283212	-0.785683	TRUE	whole_cell	expression/solubility	0.0222316	other	4.00459
QueE	9.65681	0.813543	0.248779	0.751507	TRUE	whole_cell	stability	0.0272911	other	4.00133
KuP	-27.9275	0.467242	0.146998	-0.565901	TRUE	whole_cell	stability	0.0223002	other	4.00086
PepB	-11.7425	0.872246	0.284076	-0.766922	TRUE	whole_cell	stability	0.0223688	manganese	3.99272
NagC	-1.24198	0.224042	0.0437823	-0.42457	TRUE	whole_cell	stability	0.0269918	other	3.98737
PhoP	-3.24036	0.104251	0.0180597	-0.293583	TRUE	whole_cell	stability	0.0550072	other	3.98605
RlmM	3.20327	0.205915	0.0488343	0.396334	FALSE	whole_cell	stability	0.055266	other	3.98527
GlyQ	-27.1683	0.365545	0.095351	-0.519802	FALSE	whole_cell	stability	0.0555248	other	3.98522
YbaL	10.0663	0.836391	0.272902	0.750659	TRUE	whole_cell	stability	0.0224373	other	3.97633
YeeZ	-0.17803	0.763298	0.214642	-0.740713	FALSE	whole_cell	stability	0.0557837	other	3.97512
YtfE	-5.56961	1.59027	0.52966	-1.02986	TRUE	whole_cell	stability	0.0225059	other	3.97131
FadB	8.25587	0.573829	0.183889	0.624452	FALSE	whole_cell	stability	0.0225745	other	3.97015
YfeX	-0.170355	0.25643	0.0640512	-0.43861	FALSE	whole_cell	stability	0.0560426	other	3.96394
YcbZ	-0.387002	0.20879	0.0552288	-0.391869	TRUE	whole_cell	stability	0.0271855	other	3.96233
LptF	3.98886	0.37277	0.115649	0.507071	TRUE	whole_cell	stability	0.0226431	LPS biosynthesis and assembly	3.96213
Glsa1	-11.0715	1.04389	0.29814	-0.863567	FALSE	whole_cell	stability	0.0563017	other	3.96119
YagE	-4.54542	1.24646	0.40449	-0.917588	TRUE	whole_cell	expression/solubility	0.0225464	other	3.95426
BolA	-42.2446	1.32583	0.41791	-0.952846	FALSE	whole_cell	stability	0.0273794	Fe-S cluster biogenesis	3.95307
RplP	5.10246	0.389107	0.121313	0.517488	TRUE	whole_cell	stability	0.0226147	other	3.94975
XthA	5.62459	0.330471	0.0861154	0.494324	FALSE	whole_cell	stability	0.0565607	other	3.94842
RbbA	0.395563	0.385553	0.102257	0.532255	FALSE	whole_cell	stability	0.0568199	other	3.94624
EutM	2.49725	4.17002	1.3437	1.68117	TRUE	whole_cell	stability	0.0270796	other	3.94425
PspF	-8.63365	2.08865	0.665182	-1.19309	TRUE	whole_cell	stability	0.0272714	other	3.94362
PdxY	-2.16167	0.537919	0.161904	-0.613201	TRUE	whole_cell	expression/solubility	0.0225182	other	3.94339
YdiJ	2.89005	1.26762	0.40035	0.931276	TRUE	whole_cell	stability	0.0274633	other	3.93854
YihW	-1.42661	0.319334	0.0668396	-0.502488	FALSE	whole_cell	stability	0.0562266	other	3.93684
HdeB	-0.42854	2.16907	0.730443	-1.19943	FALSE	whole_cell	stability	0.0225862	OMPs	3.93215
NusB	-8.43463	3.00686	1.0178	-1.41034	FALSE	whole_cell	stability	0.0226542	other	3.92756
YccJ	10.2823	0.550057	0.166309	0.619474	TRUE	whole_cell	stability	0.0276551	other	3.92712
TktB	-3.51737	0.633105	0.205312	-0.654059	TRUE	whole_cell	stability	0.0227223	other	3.92475
NfsB	-14.6411	0.431045	0.128281	-0.55024	TRUE	whole_cell	stability	0.0278471	other	3.92351
GyrB	-5.21223	2.28101	0.763565	-1.23185	TRUE	whole_cell	stability	0.0226253	other	3.92147
LsrB	-6.55343	0.146938	0.0310764	-0.340385	FALSE	whole_cell	stability	0.0564831	OMPs	3.91946
IntA	-4.83976	1.75938	0.51303	-1.1164	FALSE	whole_cell	stability	0.0567396	other	3.91938
RplD	7.34108	0.807774	0.265879	0.736135	TRUE	whole_cell	stability	0.0226931	other	3.91735
RpoB	8.339	0.237761	0.0705166	0.408955	TRUE	whole_cell	stability	0.0227608	other	3.91604
PgK	-0.783617	0.566185	0.172716	-0.627271	TRUE	whole_cell	stability	0.0226638	other	3.91147
TktA	8.90547	0.525985	0.16958	0.596997	TRUE	whole_cell	stability	0.0227312	other	3.90921
BamD	7.07107	1.49303	0.501539	0.995734	FALSE	whole_cell	stability	0.0227987	OMPs	3.90907
WbbJ	8.80487	0.314618	0.0971201	0.466367	TRUE	whole_cell	stability	0.0228662	LPS biosynthesis and assembly	3.9066
YbhB	1.84264	0.452555	0.108136	0.586872	FALSE	whole_cell	expression/solubility	0.0561494	other	3.90617
PheA	-0.173221	0.559782	0.1557	-0.635675	FALSE	whole_cell	stability	0.0564033	other	3.90376
YfhM	-2.62841	2.1952	0.736372	-1.20782	TRUE	whole_cell	stability	0.0227687	other	3.90293
HemD	-6.47769	0.352418	0.0935624	-0.508779	FALSE	whole_cell	expression/solubility	0.0566573	other	3.90139
MukF	2.0894	0.146672	0.0325871	0.337764	FALSE	whole_cell	stability	0.0569114	other	3.89954
KuP	-0.303027	1.08544	0.352973	-0.855842	TRUE	whole_cell	stability	0.0226717	other	3.89696
RplE	4.41113	0.603494	0.196672	0.637826	TRUE	whole_cell	stability	0.0227386	other	3.89694
BioH	-6.37352	0.123568	0.0249731	-0.313999	FALSE	whole_cell	expression/solubility	0.0571655	other	3.89693
PsD	-4.85798	0.24257	0.0721772	-0.412787	TRUE	whole_cell	stability	0.0228056	other	3.89525
RfaB	11.8784	0.4653	0.112447	0.594014	FALSE	whole_cell	stability	0.0565731	other	3.89108
YhhX	-17.176	0.327098	0.101667	-0.474795	FALSE	whole_cell	stability	0.0228725	other	3.89032
ProB	-13.6551	0.213916	0.0520908	-0.402275	FALSE	whole_cell	expression/solubility	0.0568246	other	3.88916
NfsA	-7.46991	0.508442	0.153812	-0.595508	TRUE	whole_cell	stability	0.0280391	other	3.88853
CpxP	4.34246	2.41003	0.820407	1.2608	TRUE	whole_cell	stability	0.0229395	OMPs	3.8872
RluB	4.61266	0.389094	0.104353	0.533611	FALSE	whole_cell	stability	0.0570762	other	3.88567
LeuB	-17.9339	0.37404	0.117775	-0.506226	TRUE	whole_cell	stability	0.0230065	other	3.88088
CytR	-3.46135	1.64817	0.519482	-1.0624	TRUE	whole_cell	expression/solubility	0.0277326	other	3.88012
PtsG	-4.05972	0.100669	0.0238858	-0.277098	TRUE	whole_cell	stability	0.0230734	other	3.87542
LrhA	4.97365	1.31104	0.442055	0.932193	TRUE	whole_cell	stability	0.0231404	other	3.86964
RnC	5.63793	0.336975	0.0979474	0.488904	FALSE	whole_cell	stability	0.0279226	other	3.86514
HemG	-20.733	0.586988	0.164914	-0.649672	FALSE	whole_cell	stability	0.0573279	respiration	3.86283
TruB	8.6061	0.262219	0.0668541	0.442001	FALSE	whole_cell	stability	0.0575796	other	3.86166
MrdA	-7.1456	0.188976	0.0446263	-0.379934	FALSE	whole_cell	stability	0.0578313	OMPs	3.8561
YbiV	14.4916	0.128703	0.0275445	0.318054	FALSE	whole_cell	stability	0.0580832	other	3.85514
FumA	-11.6802	0.742261	0.232234	-0.714161	TRUE	whole_cell	stability	0.0281126	other	3.85092
YejL	14.2195	2.99172	0.977109	1.41937	FALSE	whole_cell	stability	0.0283026	other	3.84845
RplS	-10.7874	0.82273	0.2645	-0.747148	TRUE	whole_cell	stability	0.0230418	other	3.84779
IbaG	-9.09523	0.439161	0.105628	-0.577523	FALSE	whole_cell	stability	0.0574834	Fe-S cluster biogenesis	3.84638
CysE	-3.68661	0.652006	0.205029	-0.668563	TRUE	whole_cell	stability	0.0229437	other	3.84481
SrlB	-4.96202	5.09369	1.75779	-1.82644	TRUE	whole_cell	expression/solubility	0.022846	other	3.83954
ZapD	5.95913	0.571628	0.176953	0.628232	FALSE	whole_cell	stability	0.0284927	other	3.83953
CpoB	-12.9723	5.80183	2.00654	-1.94815	FALSE	whole_cell	stability	0.0229122	OMPs	3.83912
PurD	0.00942638	0.208188	0.0516541	0.395644	FALSE	whole_cell	stability	0.0577327	other	3.83771
TusA	-17.6944	4.46861	1.54109	-1.711	FALSE	whole_cell	stability	0.0229783	other	3.83719
UxuB	-3.46112	0.499507	0.138455	-0.600876	TRUE	whole_cell	stability	0.0281818	other	3.83678
PfkA	1.82678	0.280713	0.0864766	0.440723	TRUE	whole_cell	stability	0.0230445	other	3.83482
PabC	1.85019	0.326118	0.0864806	0.489528	FALSE	whole_cell	stability	0.0579821	other	3.83477
YobA	-5.94129	0.503399	0.164244	-0.58237	FALSE	whole_cell	stability	0.0231106	copper	3.83354
RnhB	14.1211	0.940717	0.272879	0.817214	FALSE	whole_cell	stability	0.0582315	other	3.83241
RpsR	-14.8166	0.610524	0.201674	-0.639414	TRUE	whole_cell	stability	0.0231768	other	3.82593
NanM	10.448	5.21885	1.80644	1.84727	FALSE	whole_cell	stability	0.023243	OMPs	3.82582
MdoB	-5.34309	1.58247	0.502933	-1.03901	TRUE	whole_cell	stability	0.0278748	other	3.82349
AmiC	-2.36662	0.476367	0.14528	-0.575401	FALSE	whole_cell	stability	0.0280608	OMPs	3.81737
FruK	4.68195	0.187435	0.0492453	0.371738	FALSE	whole_cell	stability	0.0282469	other	3.81675
EptC	-2.50878	0.213174	0.0632525	-0.387197	TRUE	whole_cell	expression/solubility	0.0233091	other	3.81323
ThiI	-10.4249	0.229074	0.063621	-0.406759	TRUE	whole_cell	stability	0.0284331	other	3.81303
IlvB	9.21293	0.190152	0.0501994	0.374102	TRUE	whole_cell	stability	0.0286192	other	3.813
GcvT	-8.96628	0.447248	0.124132	-0.568433	TRUE	whole_cell	stability	0.058481	other	3.81279
RlmD	31.0814	0.600804	0.171641	0.655105	FALSE	whole_cell	stability	0.0587305	other	3.80868
RsxE	-5.1346	0.865211	0.251492	-0.783402	FALSE	whole_cell	expression/solubility	0.0589801	other	3.80607
AtpH	-7.36942	0.364058	0.116019	-0.498035	TRUE	whole_cell	stability	0.0233753	other	3.80572
GlyQ	5.84821	1.87281	0.552773	1.14893	FALSE	whole_cell	stability	0.0583733	other	3.80438
NagZ	-10.1077	0.155805	0.0345522	-0.348214	FALSE	whole_cell	stability	0.0586203	other	3.80262
TktB	0.0289333	0.594416	0.196889	0.630497	TRUE	whole_cell	stability	0.0234415	other	3.80119
RplR	-6.83812	0.3536	0.112885	-0.490627	TRUE	whole_cell	stability	0.0235077	other	3.8003
AnmK	-10.8117	0.417321	0.114973	-0.549862	FALSE	whole_cell	stability	0.0588675	other	3.79945
CpxA	0.055238	0.215435	0.0529954	0.403038	FALSE	whole_cell	expression/solubility	0.0591146	other	3.79921
PykA	-1.62645	0.407201	0.13161	-0.524968	TRUE	whole_cell	stability	0.0235739	other	3.79886
YifE	-7.21968	0.34353	0.109496	-0.483771	FALSE	whole_cell	stability	0.0236402	other	3.79532
GlyA	-9.66622	0.36571	0.116828	-0.498881	FALSE	whole_cell	stability	0.0237064	zinc homeostasis and zinc binding	3.79302
PgM	5.166	0.172997	0.0492108	0.351833	TRUE	whole_cell	stability	0.0237726	other	3.79235
MurI	1.33132	0.706096	0.203427	0.708991	TRUE	whole_cell	stability	0.0593619	other	3.79041
PanF	-10.1335	0.475034	0.133234	-0.584636	FALSE	whole_cell	stability	0.0596092	other	3.78938
PheT	-11.6671	1.12669	0.352164	-0.88007	TRUE	whole_cell	stability	0.0283079	other	3.78785
KdsA	-1.61052	0.427617	0.129989	-0.545553	FALSE	whole_cell	stability	0.0284922	other	3.78172
MurE	0.103041	0.373314	0.101913	0.520962	FALSE	whole_cell	stability	0.0598565	other	3.77914
YbiB	-12.399	0.327424	0.104331	-0.472327	TRUE	whole_cell	expression/solubility	0.0238388	other	3.77177
HrpA	53.1235	0.323655	0.087663	0.48579	FALSE	whole_cell	stability	0.060104	other	3.77176
KatG	-1.83217	1.2814	0.406027	-0.935615	TRUE	whole_cell	stability	0.0281827	other	3.76839
EntA	8.85637	40.003	13.5577	5.14249	TRUE	whole_cell	expression/solubility	0.0278771	other	3.76463
PtH	20.8574	0.25424	0.0725974	0.426195	TRUE	whole_cell	stability	0.0280573	other	3.76457
GcvH	3.23228	1.91604	0.655877	1.12257	TRUE	whole_cell	expression/solubility	0.0237374	other	3.7643
GluQ	7.42878	0.187859	0.0449173	0.378077	FALSE	whole_cell	stability	0.0603514	zinc homeostasis and zinc binding	3.76209
YfcZ	-8.67779	2.90392	0.964658	-1.39257	FALSE	whole_cell	stability	0.0282377	other	3.76079
SdaB	-6.64339	0.690993	0.219059	-0.686974	TRUE	whole_cell	stability	0.028418	other	3.76002
MaK	18.9899	0.138712	0.0332754	0.324711	FALSE	whole_cell	stability	0.0285985	other	3.75849
TypA	-28.8912	0.638964	0.184133	-0.674411	FALSE	whole_cell	stability	0.060599	other	3.75729
GppA	-7.39718	0.0785549	0.0128757	-0.256279	FALSE	whole_cell	expression/solubility	0.0608466	other	3.75584
FtsB	10.9345	5.15496	1.80846	1.82935	FALSE	whole_cell	stability	0.0238034	other	3.75446
CydD	16.9497	0.149899	0.0374643	0.335312	TRUE	whole_cell	stability	0.028779	other	3.7543
YagU	1.07299	1.33031	0.449331	0.938606	TRUE	whole_cell	expression/solubility	0.0237021	other	3.7543
DsbG	-4.71882	0.172378	0.0495451	-0.350475	TRUE	whole_cell	expression/solubility	0.0237678	OMPs	3.75338
FadB	8.21918	0.563868	0.187694	0.61333	FALSE	whole_cell	stability	0.0238335	other	3.75292
TolQ	-1.56682	2.63091	0.911049	-1.31143	TRUE	whole_cell	stability	0.0237322	other	3.75156
YebT	-6.7965	1.17009	0.392767	-0.881661	TRUE	whole_cell	stability	0.0236313	OMPs	3.75076
GlyQ	3.74449	0.230768	0.0591869	0.414224	FALSE	whole_cell	stability	0.0610942	other	3.74902
AcpS	-0.437058	2.20485	0.729438	-1.21466	FALSE	whole_cell	stability	0.0289595	other	3.74754
RsmB	-0.162938	0.215101	0.0539813	-0.401397	FALSE	whole_cell	stability	0.0613419	other	3.74702
NadK	2.04853	0.389296	0.126714	0.512427	TRUE	whole_cell	stability	0.0236964	other	3.74612
PtA	-15.3183	0.267375	0.0776212	-0.435608	FALSE	whole_cell	stability	0.0291401	zinc homeostasis and zinc binding	3.74051
YeiS	-0.000965752	0.339493	0.0923379	-0.497147	FALSE	whole_cell	expression/solubility	0.0615897	other	3.74
YfaZ	-21.9716	0.442273	0.124085	-0.564082	FALSE	whole_cell	stability	0.0618375	OMPs	3.73676
RsmI	-11.0368	0.576762	0.151963	-0.651766	FALSE	whole_cell	stability	0.0612036	other	3.73668
MurB	57.0192	0.591079	0.17004	0.648875	FALSE	whole_cell	stability	0.0614489	other	3.73297
RluC	-9.54138	0.308365	0.0979525	-0.458708	TRUE	whole_cell	stability	0.0237616	other	3.73187
LoN	6.85747	1.13682	0.391635	0.863242	FALSE	whole_cell	stability	0.0238267	other	3.7296
MprA	-7.76726	0.399541	0.111812	-0.536404	TRUE	whole_cell	stability	0.0616943	efflux pumps and regulators	3.72848
NanR	-3.29893	1.04415	0.311317	-0.856058	FALSE	whole_cell	stability	0.0619398	other	3.72611
IdI	2.8563	1.87693	0.562784	1.14636	FALSE	whole_cell	expression/solubility	0.061307	zinc homeostasis and zinc binding	3.72485
GalR	-6.45036	0.137152	0.0300281	-0.327298	FALSE	whole_cell	stability	0.06155	other	3.72293
GlmS	2.57755	0.544917	0.171608	0.610991	FALSE	whole_cell	stability	0.0293207	other	3.72274
AraF	6.57898	0.225352	0.0629476	0.402994	FALSE	whole_cell	stability	0.0295014	OMPs	3.72233
MqO	-5.25221	3.11691	1.03815	-1.44179	TRUE	whole_cell	expression/solubility	0.0291818	other	3.7203
YbjS	-6.417	0.225457	0.0580408	-0.409165	FALSE	whole_cell	stability	0.061793	other	3.71991
MaeB	-6.11958	1.18958	0.402071	-0.887417	TRUE	whole_cell	stability	0.0237255	other	3.71897
MaeB	-3.93914	0.143679	0.0403232	-0.32149	TRUE	whole_cell	stability	0.0237904	other	3.71853
GmhB	2.60911	0.26148	0.0678962	0.439981	FALSE	whole_cell	stability	0.0620362	other	3.71674
IspG	-0.645996	0.953576	0.32741	-0.791306	TRUE	whole_cell	stability	0.0238553	other	3.71542
YdgA	3.76393	0.139855	0.0385698	0.318254	TRUE	whole_cell	stability	0.0239202	other	3.71462
YqjD	-8.49649	0.796258	0.271816	-0.724184	TRUE	whole_cell	stability	0.0239851	other	3.71304
RsuA	11.1419	0.27936	0.0748274	0.452253	FALSE	whole_cell	stability	0.0622793	other	3.71203
YgeY	1.407	0.412778	0.127404	0.534204	TRUE	whole_cell	stability	0.0293606	other	3.70734
RoB	1.66645	0.614608	0.165075	0.670473	FALSE	whole_cell	stability	0.0616453	other	3.70551
RpoA	-3.43225	0.241348	0.0751568	-0.407665	TRUE	whole_cell	stability	0.02405	other	3.70545
RimO	8.04929	0.48112	0.137281	0.586378	TRUE	whole_cell	stability	0.061886	other	3.70414
YceF	-2.20134	1.10223	0.349711	-0.867476	TRUE	whole_cell	stability	0.029043	other	3.70316
SrmB	6.65196	0.535833	0.154333	0.617656	FALSE	whole_cell	stability	0.0621268	other	3.70148
RadA	-1.54094	0.173921	0.0423412	-0.362739	FALSE	whole_cell	stability	0.0623677	other	3.69949
IspF	-2.31162	0.270192	0.0743987	-0.442486	TRUE	whole_cell	expression/solubility	0.0239479	zinc homeostasis and zinc binding	3.69824
CorA	10.1941	2.36459	0.831283	1.23827	FALSE	whole_cell	stability	0.0240125	other	3.69725
NudC	0.541111	0.143707	0.032996	0.332733	FALSE	whole_cell	stability	0.0626086	zinc homeostasis and zinc binding	3.69677
FtsI	-4.69305	0.245265	0.0645063	-0.425157	FALSE	whole_cell	stability	0.0628496	other	3.69551
RcnR	2.96522	2.5179	0.837174	1.29643	TRUE	whole_cell	stability	0.0287293	other	3.69418
HemH	-5.92584	0.21607	0.0554195	-0.400812	TRUE	whole_cell	stability	0.0630907	other	3.69323
RffG	2.27478	0.56969	0.181122	0.623351	FALSE	whole_cell	stability	0.0289043	other	3.69204
HflX	-6.24202	0.23433	0.0605891	-0.416823	FALSE	whole_cell	stability	0.0633317	other	3.69081
YfdI	1.4165	0.373104	0.11372	0.509297	TRUE	whole_cell	stability	0.0290793	other	3.69055
MalM	14.2864	0.669494	0.227654	0.664711	TRUE	whole_cell	stability	0.0240772	OMPs	3.68849
PrfA	-0.690601	0.145348	0.0324144	-0.336055	FALSE	whole_cell	stability	0.0635729	other	3.6874
AsD	-8.9139	0.305316	0.0977886	-0.455552	TRUE	whole_cell	stability	0.0241418	other	3.68594
YgaU	3.42412	1.46373	0.511749	0.975693	TRUE	whole_cell	stability	0.0242065	other	3.68497
RpmF	-9.04105	0.50046	0.16771	-0.576845	FALSE	whole_cell	stability	0.0242712	other	3.68488
GloB	2.68156	3.56801	1.25881	1.51961	TRUE	whole_cell	expression/solubility	0.0241681	other	3.68299
MscL	-13.6245	0.651578	0.20907	-0.665213	TRUE	whole_cell	stability	0.0292543	other	3.6806
GcvP	6.52307	2.29639	0.802596	1.22221	TRUE	whole_cell	expression/solubility	0.0240655	other	3.68043
UvrD	-6.86837	0.871207	0.258797	-0.782567	FALSE	whole_cell	stability	0.0638141	other	3.6782
ClpA	-9.33644	0.193112	0.0486047	-0.380142	TRUE	whole_cell	stability	0.0640554	other	3.67373
PtrA	7.897	0.149566	0.0348468	0.338703	FALSE	whole_cell	stability	0.0642967	zinc homeostasis and zinc binding	3.6695
RplE	-3.73043	1.63837	0.567656	-1.03475	TRUE	whole_cell	stability	0.0239634	other	3.66671
NhaR	-4.28577	0.25606	0.0746707	-0.425898	TRUE	whole_cell	stability	0.0294295	other	3.66457
RpoC	7.51223	0.199388	0.0598715	0.373519	TRUE	whole_cell	stability	0.0240273	zinc homeostasis and zinc binding	3.66417
RfaP	29.0352	0.85709	0.256074	0.775252	FALSE	whole_cell	stability	0.0645381	other	3.65515
TmK	6.9965	0.285092	0.0848406	0.447495	TRUE	whole_cell	stability	0.0296046	other	3.65323
YqjE	0.789361	1.91624	0.669436	1.1166	TRUE	whole_cell	expression/solubility	0.0239254	other	3.6527
SpY	0.940242	5.25698	1.87598	1.83875	TRUE	whole_cell	expression/solubility	0.0238239	OMPs	3.65076
HhA	1.77447	2.99295	1.05857	1.39082	TRUE	whole_cell	expression/solubility	0.0237229	other	3.65022
YbaL	-8.11753	0.5887	0.200417	-0.623123	TRUE	whole_cell	stability	0.023786	other	3.65009
TpX	-24.3179	0.995486	0.346614	-0.805526	FALSE	whole_cell	stability	0.023849	other	3.64897
YfaZ	-2.09545	1.47557	0.443092	-1.01611	FALSE	whole_cell	expression/solubility	0.0638832	OMPs	3.64657
YfeX	2.75367	0.251028	0.0668059	0.429211	FALSE	whole_cell	stability	0.0641222	other	3.64548
GlmM	-6.12859	0.122238	0.0329136	-0.298871	FALSE	whole_cell	stability	0.0239121	other	3.64506
YfhG	-11.6159	1.45743	0.487011	-0.985096	FALSE	whole_cell	stability	0.0297798	OMPs	3.6448
HflX	16.2034	0.106136	0.0219802	0.290096	FALSE	whole_cell	stability	0.0643612	other	3.64458
RplQ	-27.2839	0.393898	0.130744	-0.512985	TRUE	whole_cell	stability	0.0239752	other	3.64414
HsdM	8.76313	0.752036	0.224879	0.726056	FALSE	whole_cell	stability	0.0646003	other	3.64399
GalR	-28.2721	0.0754379	0.0115412	-0.252778	FALSE	whole_cell	stability	0.0648395	other	3.64393
FhuF	-6.40195	5.51445	1.88233	-1.90581	TRUE	whole_cell	stability	0.0299551	iron import	3.64244
HemF	6.92961	0.526261	0.153597	0.610462	FALSE	whole_cell	stability	0.0650787	other	3.63885
RsgA	7.06196	0.371332	0.105222	0.515858	FALSE	whole_cell	stability	0.065318	other	3.63821
CytR	0.000634368	0.431593	0.135269	0.544357	TRUE	whole_cell	stability	0.0301304	other	3.63507
YiiM	-15.3297	1.34795	0.474326	-0.934677	FALSE	whole_cell	stability	0.0240383	other	3.63385
ZntA	8.35128	4.29148	1.53532	1.66017	TRUE	whole_cell	stability	0.0241014	zinc homeostasis and zinc binding	3.63234
GalK	-2.98889	0.425667	0.121969	-0.551088	TRUE	whole_cell	stability	0.0655573	other	3.63187
UraA	0.344859	0.468586	0.157792	0.557489	FALSE	whole_cell	stability	0.0241645	other	3.62781
DsdA	15.1575	0.875186	0.304662	0.75533	TRUE	whole_cell	stability	0.0242276	other	3.62523
PdxH	6.42788	0.24911	0.0789104	0.412553	TRUE	whole_cell	stability	0.0242907	other	3.62438
ErpA	-18.647	0.330833	0.107927	-0.472129	FALSE	whole_cell	stability	0.0243538	Fe-S cluster biogenesis	3.62222
RnpA	-4.34949	0.896699	0.259127	-0.798481	FALSE	whole_cell	stability	0.0648943	other	3.62135
UdP	3.69742	0.461473	0.155451	0.553193	TRUE	whole_cell	stability	0.024417	other	3.62044
SrlR	-3.0234	0.599122	0.163509	-0.66001	FALSE	whole_cell	stability	0.0642401	other	3.61794
TusA	-2.65101	1.69381	0.600959	-1.0454	FALSE	whole_cell	stability	0.0244801	other	3.61508
SfsA	4.32021	0.44916	0.142752	0.553541	FALSE	whole_cell	stability	0.0303058	other	3.61432
YoaE	-2.26164	0.411031	0.103148	-0.554872	FALSE	whole_cell	expression/solubility	0.0635947	other	3.61069
DmsA	-9.0744	0.580959	0.174376	-0.637638	TRUE	whole_cell	expression/solubility	0.0299788	respiration	3.6091
AceA	0.0400844	1.67128	0.59371	1.03806	TRUE	whole_cell	stability	0.0245432	other	3.60898
NudF	-1.5152	0.775729	0.260047	-0.71811	TRUE	whole_cell	expression/solubility	0.0244392	other	3.60818
YbiB	4.99859	0.883484	0.299454	0.764219	TRUE	whole_cell	expression/solubility	0.0243357	other	3.6047
HslU	-7.69469	1.26701	0.414313	-0.923417	TRUE	whole_cell	stability	0.0296557	other	3.60438
GluQ	6.78977	0.159532	0.0393498	0.346674	FALSE	whole_cell	stability	0.0638269	zinc homeostasis and zinc binding	3.60409
AspC	10.0668	0.456321	0.154507	0.549375	FALSE	whole_cell	stability	0.0243983	other	3.60355
YciF	0.123234	2.4816	0.881638	1.26489	TRUE	whole_cell	stability	0.0242949	other	3.60201
RsgA	5.02474	0.980007	0.298953	0.82526	FALSE	whole_cell	stability	0.0640591	other	3.59836
TsaC	-0.981837	1.45197	0.507036	-0.972077	TRUE	whole_cell	stability	0.0241921	other	3.598
TorC	-6.07233	12.7335	4.42671	-2.88214	TRUE	whole_cell	expression/solubility	0.0293364	respiration	3.59781
TalA	1.79983	1.49969	0.532964	0.98322	TRUE	whole_cell	stability	0.0242542	other	3.59718
GstA	0.0136239	0.638314	0.220674	0.646251	TRUE	whole_cell	stability	0.0243163	other	3.59589
FabG	-2.69208	0.56178	0.182753	-0.615652	TRUE	whole_cell	stability	0.0242133	other	3.5941
GutQ	7.39355	0.537343	0.158712	0.61533	FALSE	whole_cell	stability	0.0642915	other	3.59191
PurD	71.7931	0.345823	0.0982601	0.497557	FALSE	whole_cell	stability	0.0645238	other	3.5889
FabZ	-1.00438	0.353787	0.117778	-0.485807	TRUE	whole_cell	stability	0.0242752	other	3.5884
YqjD	-12.0729	0.337636	0.111995	-0.475017	TRUE	whole_cell	stability	0.024337	other	3.58702
YqjI	-3.08389	0.307303	0.100678	-0.45456	TRUE	whole_cell	stability	0.0243989	other	3.58438
AnsA	-24.0003	0.320372	0.0986377	-0.470887	TRUE	whole_cell	stability	0.0295062	other	3.58154
FadR	32.3469	0.123389	0.0269786	0.310501	TRUE	whole_cell	stability	0.0647563	other	3.57929
NusA	-0.51399	1.89364	0.670601	-1.10591	TRUE	whole_cell	stability	0.0242956	other	3.57716
YebO	2.04468	0.306703	0.100959	0.453589	TRUE	whole_cell	stability	0.0243572	other	3.57554
WzzE	-2.48515	0.511504	0.165593	-0.588142	FALSE	whole_cell	stability	0.029676	LPS biosynthesis and assembly	3.57206
UdP	-12.8497	0.347927	0.115522	-0.482085	TRUE	whole_cell	stability	0.0244188	other	3.57151
TamA	-5.36853	0.648835	0.215509	-0.658275	TRUE	whole_cell	stability	0.0243155	OMPs	3.57135
WbbK	8.7604	0.3268	0.0918479	0.484718	FALSE	whole_cell	stability	0.0649887	LPS biosynthesis and assembly	3.57056
RplO	-24.4704	1.25957	0.447934	-0.900909	TRUE	whole_cell	stability	0.0243768	other	3.5682
PrS	5.91177	0.251487	0.0802702	0.413783	TRUE	whole_cell	stability	0.0244382	other	3.56572
PtsN	9.23851	0.799431	0.281089	0.71996	FALSE	whole_cell	stability	0.0244996	other	3.55714
PgL	-11.1115	0.352937	0.118101	-0.4846	TRUE	whole_cell	stability	0.0245609	other	3.55674
RpsF	-14.6016	1.93744	0.689289	-1.1172	TRUE	whole_cell	stability	0.024457	other	3.55638
FrE	1.47231	0.42177	0.122477	0.547077	FALSE	whole_cell	stability	0.0652213	other	3.55542
YghA	26.528	0.150153	0.0394227	0.332762	TRUE	whole_cell	expression/solubility	0.0298459	other	3.55514
InfA	-3.79065	0.493636	0.159252	-0.578259	TRUE	whole_cell	stability	0.0243536	other	3.5547
QorA	-19.6357	4.70909	1.62705	-1.75558	TRUE	whole_cell	stability	0.0300158	other	3.55339
SeqA	-26.7685	2.48089	0.889413	-1.26154	TRUE	whole_cell	stability	0.0242506	OMPs	3.55278
RpoD	-5.6558	0.264612	0.0858111	-0.422848	TRUE	whole_cell	stability	0.0243112	other	3.55267
TonB	4.34372	0.291632	0.0960322	0.442267	TRUE	whole_cell	stability	0.0243718	OMPs	3.55173
YbiV	6.20186	0.117108	0.0263047	0.301337	FALSE	whole_cell	stability	0.0654539	other	3.5482
CrA	-9.39338	0.312649	0.0966217	-0.464787	TRUE	whole_cell	stability	0.0301858	other	3.54711
LigA	8.76805	0.652662	0.196967	0.675052	FALSE	whole_cell	stability	0.0656865	other	3.5465
EfP	-4.34753	0.700869	0.245698	-0.674664	TRUE	whole_cell	stability	0.0244324	other	3.54421
GudD	2.6294	0.210343	0.0548805	0.394288	FALSE	whole_cell	stability	0.0659192	other	3.54395
SrmB	8.69094	0.529195	0.157519	0.609652	FALSE	whole_cell	stability	0.066152	other	3.5407
YgaU	3.26836	4.36515	1.5852	1.66732	TRUE	whole_cell	expression/solubility	0.0243291	other	3.54055
SerB	-4.26543	0.317527	0.0745808	-0.492895	FALSE	whole_cell	expression/solubility	0.0654894	other	3.53931
NhaA	9.83099	1.30275	0.46689	0.914252	FALSE	whole_cell	stability	0.0243895	other	3.53761
AnmK	5.04685	0.282362	0.0783103	0.451721	FALSE	whole_cell	stability	0.0657199	other	3.53718
IhfB	23.326	1.13197	0.404298	0.853039	TRUE	whole_cell	stability	0.0244499	other	3.53576
PrfA	-1.31163	0.149744	0.0358022	-0.337553	FALSE	whole_cell	stability	0.0659504	other	3.53511
GlgB	7.65304	0.148144	0.0393921	0.329775	TRUE	whole_cell	stability	0.0303558	other	3.53507
RpoD	8.95555	0.192371	0.0600364	0.363779	TRUE	whole_cell	stability	0.0245102	other	3.53486
AtpA	0.10521	0.112932	0.0305782	0.286974	TRUE	whole_cell	stability	0.0245706	other	3.53343
HisG	2.61321	0.335062	0.104774	0.479883	TRUE	whole_cell	stability	0.0305259	other	3.53311
EpD	-1.45648	0.747016	0.23621	-0.714707	TRUE	whole_cell	stability	0.0301976	other	3.53281
LptG	-6.90353	0.492164	0.169742	-0.567822	TRUE	whole_cell	stability	0.024631	LPS biosynthesis and assembly	3.53142
IspE	-11.1197	0.175215	0.044044	-0.362175	FALSE	whole_cell	stability	0.066181	other	3.5283
DsbB	10.4814	2.13537	0.736833	1.1826	FALSE	whole_cell	expression/solubility	0.0303659	respiration	3.52783
WbbI	-0.586789	0.765598	0.233983	-0.729119	FALSE	whole_cell	stability	0.0664116	LPS biosynthesis and assembly	3.52367
LdcA	11.535	0.104368	0.0245859	0.282457	FALSE	whole_cell	stability	0.0305342	other	3.52345
AcpS	-3.15584	0.940614	0.318115	-0.788986	FALSE	whole_cell	stability	0.0307026	other	3.52141
YejF	-5.99191	0.574504	0.159327	-0.644342	FALSE	whole_cell	expression/solubility	0.0657485	other	3.51935
MnmE	2.44868	0.253424	0.0760014	0.421216	FALSE	whole_cell	stability	0.030871	other	3.51785
OmpW	-1.26825	0.340845	0.0827774	-0.508003	FALSE	whole_cell	stability	0.0650939	OMPs	3.51528
YheV	0.530085	0.740095	0.246916	0.702267	TRUE	whole_cell	stability	0.0310395	other	3.5141
TrmB	22.959	0.353877	0.102147	0.501727	FALSE	whole_cell	stability	0.06532	other	3.51318
UshA	5.98541	0.440711	0.151373	0.537902	TRUE	whole_cell	stability	0.0246914	OMPs	3.51258
AtpA	0.0430145	0.112813	0.0306336	0.28667	TRUE	whole_cell	stability	0.0247518	other	3.51134
TrxC	0.604653	1.32089	0.467113	0.924001	TRUE	whole_cell	expression/solubility	0.0246472	other	3.50947
FucI	5.10368	0.215266	0.068103	0.383619	FALSE	whole_cell	stability	0.0247074	manganese	3.5092
EcO	8.11561	0.974151	0.34792	0.791347	FALSE	whole_cell	stability	0.0247675	other	3.50833
GarR	-60.99	0.242737	0.0726432	-0.412424	FALSE	whole_cell	stability	0.031208	other	3.50547
FabG	1.6455	0.168286	0.0510824	0.34235	TRUE	whole_cell	stability	0.0248277	other	3.50342
MtlA	5.56001	0.730516	0.258495	0.687038	TRUE	whole_cell	stability	0.0248879	other	3.50087
GlpK	1.26957	0.141696	0.0413166	0.316827	TRUE	whole_cell	stability	0.0249481	zinc homeostasis and zinc binding	3.49868
RplT	-4.3728	1.12842	0.396711	-0.855399	TRUE	whole_cell	stability	0.0248426	other	3.49837
NfsA	-5.85835	0.465664	0.151275	-0.560704	TRUE	whole_cell	stability	0.0313766	other	3.4978
YqfB	0.269914	0.308868	0.0880547	0.469908	FALSE	whole_cell	stability	0.0655462	other	3.49772
HnS	5.43038	2.54361	0.928061	1.27104	FALSE	whole_cell	stability	0.0249026	other	3.49703
GlmM	-6.00147	0.152872	0.0459084	-0.327053	FALSE	whole_cell	stability	0.0249625	other	3.49631
YciH	-2.02882	0.80849	0.278185	-0.72822	TRUE	whole_cell	stability	0.024857	other	3.49549
GlmU	-6.46059	0.440255	0.128826	-0.558058	TRUE	whole_cell	expression/solubility	0.0310394	other	3.49412
QorA	0.000468433	1.21005	0.413586	0.892446	TRUE	whole_cell	stability	0.0312062	other	3.49083
HypE	3.09756	0.269587	0.0889013	0.425071	TRUE	whole_cell	stability	0.0249167	other	3.48564
OsmY	-5.94601	0.428601	0.147987	-0.52973	TRUE	whole_cell	stability	0.0249764	OMPs	3.4847
RidA	3.81966	0.478721	0.166301	0.558945	FALSE	whole_cell	stability	0.0250361	other	3.48466
GldA	2.64289	0.586215	0.196137	0.624562	TRUE	whole_cell	stability	0.0249303	zinc homeostasis and zinc binding	3.48455
AlR	12.8478	0.521191	0.14316	0.614843	FALSE	whole_cell	stability	0.0648956	other	3.48226
FklB	-12.4981	1.43287	0.519847	-0.955524	FALSE	whole_cell	stability	0.0249898	other	3.47695
PheT	-7.39988	0.354954	0.11306	-0.491827	TRUE	whole_cell	stability	0.0313731	other	3.47628
OxyR	4.31819	1.83654	0.629059	1.09886	TRUE	whole_cell	stability	0.0310363	other	3.47496
RoxA	7.88674	0.576633	0.17565	0.633232	FALSE	whole_cell	stability	0.0651196	other	3.47492
SlyX	2.23545	3.13283	1.00786	1.45773	FALSE	whole_cell	expression/solubility	0.0644752	other	3.47296
KdpB	19.4035	0.154159	0.042292	0.334466	FALSE	whole_cell	stability	0.0312014	other	3.47282
YiiM	3.27497	1.21942	0.441637	0.881921	FALSE	whole_cell	stability	0.0250493	other	3.47175
RimO	0.0535192	0.414562	0.123081	0.53989	TRUE	whole_cell	stability	0.064697	other	3.47042
RapA	-9.23867	0.921261	0.314007	-0.779265	FALSE	whole_cell	stability	0.0313665	other	3.4669
SapA	-33.3952	0.115402	0.0289487	-0.29403	TRUE	whole_cell	stability	0.0315317	OMPs	3.46687
YbiT	-13.9224	0.90834	0.285589	-0.789146	FALSE	whole_cell	stability	0.0649188	other	3.46291
PabC	-2.97013	0.362924	0.106621	-0.506264	FALSE	whole_cell	stability	0.0651408	other	3.46199
YbdG	4.26029	0.322383	0.0780702	0.49428	FALSE	whole_cell	stability	0.0644979	other	3.45694
WzzB	9.43368	0.331336	0.112366	0.467942	TRUE	whole_cell	stability	0.0251087	LPS biosynthesis and assembly	3.45665
SucC	-5.59455	2.87659	1.05343	-1.35024	TRUE	whole_cell	stability	0.0250027	other	3.45655
CysS	0.958944	0.406131	0.140169	0.515715	TRUE	whole_cell	expression/solubility	0.0250619	other	3.45568
MscM	1.38646	0.607574	0.20363	0.635566	FALSE	whole_cell	stability	0.031697	other	3.45487
PcnB	12.717	0.0795856	0.0147763	0.254577	TRUE	whole_cell	stability	0.0647177	other	3.45482
MltC	12.968	0.476205	0.166209	0.556773	TRUE	whole_cell	stability	0.0251211	OMPs	3.4544
ClpX	0.226216	0.715188	0.241427	0.688303	FALSE	whole_cell	stability	0.0318623	zinc homeostasis and zinc binding	3.45092
LivJ	-5.28214	0.158481	0.0480627	-0.332293	TRUE	whole_cell	stability	0.0251804	OMPs	3.4507
PtsG	-2.78817	0.27558	0.0813931	-0.440667	TRUE	whole_cell	expression/solubility	0.025074	other	3.44717
RlmM	-7.65809	0.327243	0.0954331	-0.481466	FALSE	whole_cell	stability	0.0649376	other	3.44663
IdI	-3.63296	0.463951	0.139447	-0.569652	FALSE	whole_cell	stability	0.0651574	zinc homeostasis and zinc binding	3.44524
MutS	-19.8596	0.525284	0.159393	-0.604889	FALSE	whole_cell	stability	0.0653774	other	3.44405
NhaA	5.42496	0.842059	0.303023	0.73419	FALSE	whole_cell	stability	0.025133	other	3.44386
PtrA	9.08284	0.366944	0.108203	0.508666	FALSE	whole_cell	stability	0.0655974	zinc homeostasis and zinc binding	3.44314
OsmY	7.50308	0.313817	0.106233	0.455614	TRUE	whole_cell	stability	0.025192	OMPs	3.44165
YccU	-0.000698386	0.606396	0.215148	-0.625498	FALSE	whole_cell	stability	0.0252511	other	3.44165
HpT	8.32958	0.256896	0.0853058	0.414235	FALSE	whole_cell	stability	0.0253101	other	3.44115
ChaB	-7.66164	1.24509	0.453507	-0.889711	TRUE	whole_cell	expression/solubility	0.0253691	other	3.44027
TldD	-11.2346	0.17615	0.0502071	-0.354884	FALSE	whole_cell	stability	0.0320276	zinc homeostasis and zinc binding	3.43759
PepP	-1.45995	0.234548	0.0715028	-0.403789	TRUE	whole_cell	stability	0.032193	other	3.43737
DdlB	3.50616	0.262315	0.0870206	0.418682	TRUE	whole_cell	stability	0.0254281	other	3.43583
RelB	-9.92293	3.05457	1.12992	-1.38732	FALSE	whole_cell	stability	0.0254872	other	3.43364
FtsP	0.381889	0.115319	0.0284886	0.29467	FALSE	whole_cell	stability	0.0323584	copper	3.43342
AgP	2.13323	2.63928	0.969546	1.29218	TRUE	whole_cell	expression/solubility	0.0253795	OMPs	3.43009
TrxA	-17.0128	1.17565	0.428479	-0.864391	FALSE	whole_cell	stability	0.0254383	OMPs	3.42979
MioC	4.86674	0.814199	0.293509	0.721588	FALSE	whole_cell	stability	0.0254971	other	3.4285
PepB	43.3281	0.899316	0.325535	0.757483	TRUE	whole_cell	stability	0.0255559	manganese	3.42407
KdpB	9.83488	0.186986	0.0549554	0.36336	FALSE	whole_cell	stability	0.0325239	other	3.42405
CrA	-2.33584	1.33712	0.455369	-0.939013	TRUE	whole_cell	expression/solubility	0.032175	other	3.42057
YehS	-4.91211	0.338894	0.0998122	-0.48896	FALSE	whole_cell	stability	0.0658174	other	3.41946
RpmF	9.33154	0.889243	0.322475	0.75284	FALSE	whole_cell	stability	0.0256148	other	3.41883
RpH	-5.19732	1.12046	0.354249	-0.875333	FALSE	whole_cell	stability	0.0660375	other	3.41848
RluB	-4.45712	1.20492	0.374216	-0.911427	FALSE	whole_cell	stability	0.0653877	other	3.41785
LivG	9.15698	1.70592	0.589066	1.05681	TRUE	whole_cell	stability	0.0318301	other	3.41726
YheO	-4.08431	0.207271	0.0559492	-0.389001	FALSE	whole_cell	stability	0.0656057	other	3.41618
PgM	10.5261	0.212626	0.068456	0.379697	TRUE	whole_cell	stability	0.0256736	other	3.41153
PykA	0.763748	0.271799	0.0910845	0.425105	TRUE	whole_cell	stability	0.0257324	other	3.40949
PdxK	1.16135	0.281956	0.0947908	0.432626	TRUE	whole_cell	stability	0.0257912	zinc homeostasis and zinc binding	3.40563
RpoC	13.7391	0.190353	0.0605746	0.360248	TRUE	whole_cell	stability	0.0258501	zinc homeostasis and zinc binding	3.40501
FmT	-6.12561	0.889441	0.294559	-0.771286	TRUE	whole_cell	stability	0.0314892	other	3.40468
CobB	-14.1255	0.198078	0.0535232	-0.380204	FALSE	whole_cell	stability	0.0658237	other	3.40366
SufC	9.19623	0.304956	0.0974653	0.455511	TRUE	whole_cell	stability	0.0316494	Fe-S cluster biogenesis	3.40351
RsxE	-25.9719	0.779168	0.244484	-0.73122	FALSE	whole_cell	expression/solubility	0.0660418	other	3.40326
KdsA	0.7483	0.822372	0.283017	0.734408	FALSE	whole_cell	stability	0.0318097	other	3.40227
UbiI	-11.5112	3.64732	1.29204	-1.53469	TRUE	whole_cell	stability	0.0319701	other	3.40136
PepB	-4.7901	0.833323	0.302183	-0.728793	TRUE	whole_cell	stability	0.0259089	manganese	3.40066
GutQ	-3.30973	0.521612	0.160087	-0.60127	FALSE	whole_cell	stability	0.0662599	other	3.39946
YggX	-7.15078	0.80654	0.292284	-0.717117	TRUE	whole_cell	stability	0.0259678	other	3.39703
CydD	16.2469	0.340439	0.110082	0.479955	TRUE	whole_cell	stability	0.0321305	other	3.39655
YegP	4.67845	0.477428	0.15878	0.564489	TRUE	whole_cell	expression/solubility	0.0258581	other	3.39568
TreB	-2.01151	0.237514	0.0728206	-0.405824	TRUE	whole_cell	stability	0.0322909	other	3.39357
TdK	-2.66227	0.315477	0.09773	-0.466633	TRUE	whole_cell	expression/solubility	0.0257489	other	3.38904
MscK	4.57107	1.01587	0.371691	0.802606	FALSE	whole_cell	stability	0.0258073	other	3.38843
UbiD	-7.09057	0.104441	0.0286574	-0.275288	TRUE	whole_cell	stability	0.0258657	manganese	3.3881
CdH	-4.44966	0.530194	0.188949	-0.584162	FALSE	whole_cell	stability	0.0259241	other	3.38617
GyrB	5.73111	0.449864	0.15881	0.539494	TRUE	whole_cell	stability	0.0259824	other	3.38428
AroD	19.31	0.306267	0.0743895	0.481537	FALSE	whole_cell	expression/solubility	0.0656097	other	3.38356
UxaC	-11.0086	0.171883	0.0456971	-0.355227	TRUE	whole_cell	stability	0.0658257	other	3.38347
TsaE	8.20887	0.392303	0.136926	0.505349	TRUE	whole_cell	stability	0.0260408	other	3.38342
YqcC	9.21709	1.61759	0.524556	1.04548	FALSE	whole_cell	stability	0.0660418	other	3.38207
TadA	-7.23401	0.707857	0.229937	-0.691318	TRUE	whole_cell	stability	0.0319452	zinc homeostasis and zinc binding	3.38111
SfsA	2.50292	0.415883	0.137496	0.527625	FALSE	whole_cell	stability	0.032104	other	3.38079
FadL	-4.61494	0.523026	0.176636	-0.588549	TRUE	whole_cell	stability	0.0259309	OMPs	3.37964
DgT	0.452307	0.394375	0.138246	0.506092	TRUE	whole_cell	stability	0.025989	other	3.37923
TcdA	-2.00539	0.591863	0.170758	-0.648926	FALSE	whole_cell	expression/solubility	0.0653955	other	3.37903
PtsP	10.7495	0.394571	0.118915	0.525029	FALSE	whole_cell	stability	0.0656095	other	3.3788
AroH	-11.3261	0.0982337	0.0209357	-0.278025	TRUE	whole_cell	stability	0.0658236	other	3.37859
MdoB	-2.83889	0.381344	0.125414	-0.505894	TRUE	whole_cell	stability	0.0322628	other	3.37729
AzoR	-20.5272	0.326906	0.112883	-0.462627	TRUE	whole_cell	stability	0.0260472	respiration	3.37728
WecG	3.74204	0.258625	0.0734727	0.430293	TRUE	whole_cell	stability	0.0660377	other	3.37596
YhgF	6.75471	1.00474	0.321166	0.826786	FALSE	whole_cell	stability	0.0662519	other	3.37442
RsmB	-5.90263	0.0514967	0.00570388	-0.213993	FALSE	whole_cell	stability	0.0664661	other	3.37335
HolC	-1.17566	0.180263	0.0473384	-0.364589	FALSE	whole_cell	stability	0.0666804	other	3.37182
TldD	-14.2214	0.238244	0.0739772	-0.405298	FALSE	whole_cell	stability	0.0324216	zinc homeostasis and zinc binding	3.37021
DmsB	-16.3478	0.221267	0.0460047	-0.418644	FALSE	whole_cell	expression/solubility	0.0660296	respiration	3.36984
KefC	-4.82377	0.159539	0.0449549	-0.338503	TRUE	whole_cell	stability	0.0325805	other	3.36899
MoaE	4.08458	1.0426	0.374666	0.817274	TRUE	whole_cell	expression/solubility	0.0259372	other	3.36539
HemD	0.000535878	0.300496	0.0884146	0.460523	FALSE	whole_cell	stability	0.0662418	other	3.3644
FtsP	9.87609	0.216017	0.0649869	0.388626	FALSE	whole_cell	stability	0.0327394	copper	3.36222
YdiY	7.21268	0.246615	0.0828967	0.404622	TRUE	whole_cell	stability	0.0259951	OMPs	3.36179
LepA	-7.52064	0.70603	0.24279	-0.680617	FALSE	whole_cell	stability	0.0328984	other	3.36135
YjfP	-9.31849	1.04057	0.363845	-0.822635	FALSE	whole_cell	stability	0.0330574	other	3.35633
WzzE	-4.9747	0.409386	0.135931	-0.522929	FALSE	whole_cell	stability	0.0332165	LPS biosynthesis and assembly	3.35601
RluD	-0.000698113	0.391528	0.118085	-0.522918	FALSE	whole_cell	stability	0.0664541	other	3.35503
FabA	5.1879	0.0691096	0.0158475	0.230786	TRUE	whole_cell	stability	0.0260531	other	3.35443
FtsX	-5.80331	0.565451	0.1938	-0.609632	TRUE	whole_cell	stability	0.0259431	other	3.35388
GlyQ	7.2676	0.676106	0.212769	0.680689	FALSE	whole_cell	stability	0.0666665	other	3.35175
TusA	7.53781	4.45895	1.68154	1.66656	FALSE	whole_cell	stability	0.0260008	other	3.34903
RpsK	-3.8592	1.41559	0.518129	-0.947342	TRUE	whole_cell	stability	0.025891	other	3.34867
GreA	5.11409	0.14371	0.0440936	0.31562	TRUE	whole_cell	stability	0.0259485	other	3.34655
RplO	-36.8745	0.643729	0.233603	-0.640411	TRUE	whole_cell	stability	0.0260059	other	3.34596
DsbD	-2.89182	0.3277	0.113475	-0.462844	FALSE	whole_cell	stability	0.0260634	copper	3.34587
YfgD	15.1084	2.70525	1.01752	1.29913	FALSE	whole_cell	stability	0.0261209	other	3.34098
FolP	-9.30474	0.320254	0.111242	-0.457178	TRUE	whole_cell	stability	0.0261783	other	3.34022
YbjS	12.1863	0.584828	0.182959	0.633931	FALSE	whole_cell	stability	0.0668789	other	3.33917
RplW	-7.12394	0.456094	0.162685	-0.541672	TRUE	whole_cell	stability	0.0262358	other	3.33829
MreB	-8.78999	0.854113	0.298206	-0.745591	TRUE	whole_cell	stability	0.0333756	other	3.33701
PyrH	-10.0128	0.253521	0.0859972	-0.409297	TRUE	whole_cell	stability	0.0262933	other	3.33694
GlyS	34.2157	1.66929	0.585293	1.04115	TRUE	whole_cell	stability	0.0330186	other	3.33661
GlmU	-3.42585	0.101662	0.0246711	-0.277473	TRUE	whole_cell	stability	0.033176	other	3.33644
AlsB	5.48834	0.462436	0.16498	0.545395	TRUE	whole_cell	stability	0.0263508	OMPs	3.33459
FecI	9.17434	0.238739	0.0683596	0.412771	TRUE	whole_cell	stability	0.0670913	other	3.33337
RplP	6.50047	0.264436	0.0897277	0.417981	TRUE	whole_cell	stability	0.0264083	other	3.3323
GyrA	-10.3691	0.237054	0.0794226	-0.397028	TRUE	whole_cell	stability	0.0264658	other	3.33075
LpxA	0.000522616	0.596263	0.216151	0.616532	TRUE	whole_cell	stability	0.0265233	LPS biosynthesis and assembly	3.32932
YciC	-2.55801	0.942691	0.292358	-0.806432	FALSE	whole_cell	expression/solubility	0.0664382	other	3.3282
CyoA	-2.38399	0.263522	0.0794053	-0.429088	TRUE	whole_cell	stability	0.0264114	copper	3.32527
YqhD	39.8422	0.517878	0.161168	0.597252	FALSE	whole_cell	stability	0.0666486	zinc homeostasis and zinc binding	3.32438
YhiI	0.000375933	0.291793	0.100135	0.437788	TRUE	whole_cell	stability	0.0264686	other	3.32173
FabH	-1.542	0.095443	0.022613	-0.26987	TRUE	whole_cell	stability	0.0333335	other	3.32141
ChaB	8.92027	1.14839	0.427335	0.849147	TRUE	whole_cell	stability	0.0265259	other	3.3206
AsnS	10.9196	0.142128	0.04397	0.313301	TRUE	whole_cell	stability	0.0265832	other	3.32039
FrdB	-10.7717	0.211709	0.0641531	-0.38413	TRUE	whole_cell	stability	0.033491	Fe-S cluster biogenesis	3.31711
LpxB	-1.47993	0.752828	0.228321	-0.724229	FALSE	whole_cell	stability	0.0660014	LPS biosynthesis and assembly	3.31698
YccS	5.28364	0.232769	0.0668137	0.407377	FALSE	whole_cell	stability	0.0662099	other	3.31655
YjhU	-9.27435	0.0886138	0.0199442	-0.262049	FALSE	whole_cell	stability	0.0336486	other	3.31584
GlgC	-13.638	0.216229	0.0721228	-0.379614	TRUE	whole_cell	stability	0.0266405	other	3.31574
OsmC	-6.88881	0.425549	0.152087	-0.522935	TRUE	whole_cell	stability	0.0266978	other	3.31242
PsD	-3.2634	0.663463	0.233193	-0.65595	TRUE	whole_cell	expression/solubility	0.0265851	other	3.31221
YidE	1.01563	0.387972	0.11552	0.52197	TRUE	whole_cell	expression/solubility	0.0332888	other	3.31219
PspE	-0.18748	2.55498	0.960191	-1.26285	TRUE	whole_cell	stability	0.0264729	OMPs	3.30692
GoR	10.8606	0.579177	0.210735	0.606994	FALSE	whole_cell	stability	0.0265297	other	3.3059
RpsU	-13.9659	0.198977	0.0657363	-0.365021	TRUE	whole_cell	stability	0.0265866	other	3.30285
InfB	-12.2006	0.377683	0.133829	-0.493816	FALSE	whole_cell	stability	0.0266434	other	3.30267
LrP	-4.85922	2.005	0.756296	-1.11745	TRUE	whole_cell	stability	0.0267002	other	3.30169
TreR	9.17247	0.120146	0.0286211	0.30253	FALSE	whole_cell	expression/solubility	0.0664183	other	3.30013
GatD	4.95235	3.36031	1.27753	1.44318	FALSE	whole_cell	stability	0.0267571	zinc homeostasis and zinc binding	3.29809
LivJ	9.88686	0.647812	0.227883	0.648019	TRUE	whole_cell	expression/solubility	0.0266442	OMPs	3.29792
YbhB	4.84846	0.0986422	0.0213608	0.277995	FALSE	whole_cell	stability	0.0666269	other	3.2963
YcbZ	-3.65922	0.700326	0.231711	-0.684555	TRUE	whole_cell	expression/solubility	0.0329331	other	3.29395
YciF	4.51625	0.97516	0.36304	0.782381	TRUE	whole_cell	stability	0.0267008	other	3.29258
AlaC	-13.2891	0.385173	0.129346	-0.505793	TRUE	whole_cell	stability	0.0330874	other	3.29137
AzoR	-6.12351	0.286974	0.0997271	-0.432721	TRUE	whole_cell	stability	0.0267574	respiration	3.2913
ThiI	6.23506	0.32539	0.106995	0.467327	TRUE	whole_cell	stability	0.0332417	other	3.28918
HdeB	15.3762	4.10451	1.56284	1.59426	FALSE	whole_cell	stability	0.026814	OMPs	3.28873
PckA	-7.18946	0.594482	0.217571	-0.61393	TRUE	whole_cell	stability	0.0268707	other	3.28753
GrxC	8.63536	1.1659	0.436689	0.853937	TRUE	whole_cell	stability	0.0269273	other	3.28558
MsrC	-3.83682	1.28958	0.476048	-0.90196	TRUE	whole_cell	stability	0.0268137	other	3.28556
YbaL	11.23	0.630275	0.231305	0.63164	TRUE	whole_cell	stability	0.0268701	other	3.28499
KdpB	7.51913	0.224092	0.0695167	0.393161	FALSE	whole_cell	stability	0.033396	other	3.28337
TpiA	-5.88034	0.527313	0.19184	-0.579201	TRUE	whole_cell	stability	0.0269265	other	3.28323
RmuC	35.8632	0.27342	0.0807924	0.438894	FALSE	whole_cell	stability	0.0668354	other	3.28288
YqiC	4.67227	1.14361	0.428492	0.845649	FALSE	whole_cell	stability	0.0269829	other	3.28235
DeR	0.449184	0.0670856	0.0114051	0.235967	TRUE	whole_cell	stability	0.0670441	other	3.27866
PnP	3.41861	0.201948	0.0673166	0.366922	TRUE	whole_cell	stability	0.0270393	other	3.27785
GlyQ	-7.81535	0.743018	0.239288	-0.709739	FALSE	whole_cell	stability	0.0672527	other	3.2767
PurU	-18.7259	0.111706	0.0293398	-0.286996	TRUE	whole_cell	stability	0.0335504	other	3.27595
PfkA	4.83974	0.827972	0.298659	0.727539	TRUE	whole_cell	stability	0.0269252	other	3.27476
UvrD	1.89267	0.858826	0.277773	0.762268	FALSE	whole_cell	stability	0.0674615	other	3.27253
XthA	10.6261	0.556894	0.176903	0.616434	FALSE	whole_cell	stability	0.0676702	other	3.27226
CnU	1.42706	2.24828	0.854901	1.18042	FALSE	whole_cell	stability	0.0269814	other	3.27225
MltG	-1.90693	0.692294	0.229992	-0.679927	TRUE	whole_cell	expression/solubility	0.0331921	OMPs	3.26996
YqhD	-12.0243	0.491302	0.154175	-0.580626	FALSE	whole_cell	stability	0.0678791	zinc homeostasis and zinc binding	3.26993
RimO	2.41022	0.180453	0.0499621	0.361235	TRUE	whole_cell	stability	0.0680879	other	3.26915
PfkA	-12.2092	0.281917	0.0977591	-0.429136	TRUE	whole_cell	stability	0.0270376	other	3.26805
YifE	5.77389	0.330521	0.11657	0.462548	FALSE	whole_cell	stability	0.0270938	other	3.26731
LeuB	-2.47642	0.790038	0.284463	-0.711038	TRUE	whole_cell	expression/solubility	0.0269795	other	3.26698
MurB	-9.03793	1.21459	0.400992	-0.901995	FALSE	whole_cell	stability	0.0682969	other	3.26619
AroE	18.2993	0.87923	0.328089	0.742388	TRUE	whole_cell	stability	0.0270355	other	3.26562
FtsZ	-0.915135	0.571861	0.209921	-0.601614	TRUE	whole_cell	stability	0.0270915	other	3.26355
YccF	-0.00325819	0.235988	0.0744141	-0.401962	FALSE	whole_cell	expression/solubility	0.0333449	other	3.26277
RibC	4.47835	0.245158	0.0715535	0.416659	TRUE	whole_cell	stability	0.0685058	other	3.26246
TcdA	0.510804	0.183335	0.0500487	0.365084	FALSE	whole_cell	stability	0.0687148	other	3.26082
MrP	-3.74264	0.262926	0.091159	-0.414448	FALSE	whole_cell	stability	0.0271474	other	3.25984
PckA	-10.5117	1.48946	0.564228	-0.961891	TRUE	whole_cell	stability	0.0272034	other	3.25884
YehS	10.1959	0.584179	0.186023	0.630996	FALSE	whole_cell	stability	0.0689239	other	3.25876
MprA	-10.5737	0.257336	0.075805	-0.426064	TRUE	whole_cell	stability	0.069133	efflux pumps and regulators	3.25705
MurI	-14.0422	1.27394	0.418661	-0.924812	TRUE	whole_cell	stability	0.0693422	other	3.2566
NhaR	-1.5635	0.259814	0.0832713	-0.42017	TRUE	whole_cell	stability	0.0334977	other	3.25477
PyrD	-5.45295	0.252261	0.0806537	-0.414255	TRUE	whole_cell	stability	0.0336506	other	3.25192
HemE	3.44918	0.708329	0.263159	0.66721	TRUE	whole_cell	stability	0.0272594	other	3.25168
YtfQ	0.809234	0.735068	0.264055	0.686304	TRUE	whole_cell	expression/solubility	0.0271444	OMPs	3.25145
MurE	3.051	0.319477	0.0966005	0.472098	FALSE	whole_cell	stability	0.0695514	other	3.25081
RpsU	2.39802	0.592485	0.208737	0.619474	TRUE	whole_cell	stability	0.0270299	other	3.25068
GrxC	-9.38569	1.26323	0.477283	-0.886534	TRUE	whole_cell	stability	0.0270854	other	3.24924
PykA	-6.97394	0.373471	0.133631	-0.489735	TRUE	whole_cell	stability	0.0271409	other	3.24895
WbbJ	-0.299306	0.327094	0.115871	-0.45959	TRUE	whole_cell	stability	0.0271965	LPS biosynthesis and assembly	3.24663
MlaD	1.97028	0.976416	0.366839	0.780754	FALSE	whole_cell	stability	0.027252	other	3.24651
YhdE	3.51302	0.643988	0.238614	0.63669	FALSE	whole_cell	stability	0.0273076	other	3.24601
FtsL	0.425221	1.40713	0.533734	0.934555	FALSE	whole_cell	stability	0.0273631	other	3.24581
MtnN	-5.23934	0.672862	0.249609	-0.650579	TRUE	whole_cell	stability	0.0274187	other	3.24451
YceH	2.90588	8.47062	2.90477	2.3592	FALSE	whole_cell	expression/solubility	0.0688778	other	3.24354
PotC	-7.73311	0.206544	0.0694057	-0.370322	TRUE	whole_cell	expression/solubility	0.0274743	other	3.24202
EmtA	-2.63458	1.8866	0.712453	-1.08358	TRUE	whole_cell	stability	0.0273584	OMPs	3.24182
AaS	6.17247	0.422666	0.144312	0.527593	FALSE	whole_cell	stability	0.0338035	other	3.24017
RfbC	1.27628	0.216826	0.0621372	0.393305	TRUE	whole_cell	stability	0.069085	other	3.23979
ArgS	1.92227	0.151951	0.0445828	0.327671	TRUE	whole_cell	stability	0.0339564	other	3.23812
YobA	6.27275	0.288751	0.101547	0.432671	FALSE	whole_cell	expression/solubility	0.0274137	copper	3.2339
MalQ	1.74205	0.215211	0.061408	0.392178	TRUE	whole_cell	stability	0.0692923	other	3.23316
RimK	0.727777	1.08179	0.408735	0.820401	TRUE	whole_cell	stability	0.0274691	other	3.23152
AvtA	4.76539	0.356447	0.127288	0.478706	FALSE	whole_cell	stability	0.0275244	other	3.2307
NhaR	2.59361	0.721542	0.243119	0.691681	TRUE	whole_cell	stability	0.0335938	other	3.22914
FliC	-5.73962	0.537668	0.171546	-0.60508	FALSE	whole_cell	stability	0.0694996	other	3.22891
PheS	6.4618	0.650833	0.24218	0.63926	TRUE	whole_cell	stability	0.0275798	other	3.2243
ThyA	-1.93809	0.292391	0.0969223	-0.442118	TRUE	whole_cell	stability	0.0337452	other	3.22363
NudE	19.8839	0.141557	0.0401549	0.318438	FALSE	whole_cell	stability	0.0338966	other	3.22024
FfH	7.75714	1.37336	0.497975	0.935618	FALSE	whole_cell	stability	0.0340481	other	3.2175
FkpA	5.83713	0.12673	0.0388748	0.296404	TRUE	whole_cell	stability	0.0276351	other	3.21687
NudI	6.81809	0.188484	0.0522909	0.369044	TRUE	whole_cell	stability	0.069707	other	3.21659
LptF	-0.0003987	0.277483	0.0973239	-0.424451	TRUE	whole_cell	stability	0.0276905	LPS biosynthesis and assembly	3.21656
MalP	-3.21747	0.256634	0.0896254	-0.408667	TRUE	whole_cell	stability	0.0277459	other	3.2154
RpsA	-7.85237	0.326344	0.116606	-0.457971	TRUE	whole_cell	stability	0.0278013	other	3.21411
PanE	2.93762	0.589116	0.176985	0.641974	FALSE	whole_cell	expression/solubility	0.0690335	other	3.21355
IlvE	7.89093	0.190091	0.0631311	0.356314	TRUE	whole_cell	stability	0.0278567	other	3.21331
RplN	2.64912	0.716765	0.268641	0.66942	FALSE	whole_cell	stability	0.0279121	other	3.21289
YajL	10.789	0.0856264	0.0168061	0.262336	FALSE	whole_cell	stability	0.069239	other	3.21169
YciT	-0.491191	0.455365	0.143986	-0.558013	TRUE	whole_cell	stability	0.0336846	other	3.21144
UbiA	-0.174106	0.146452	0.0425642	-0.322316	FALSE	whole_cell	stability	0.0338345	other	3.21087
RplD	-3.61413	1.52058	0.57373	-0.973061	TRUE	whole_cell	stability	0.0277943	other	3.21018
YecJ	5.60895	7.813	3.03219	2.18651	FALSE	whole_cell	stability	0.0278495	other	3.20927
TopA	-0.148316	0.445251	0.163122	-0.531158	FALSE	whole_cell	stability	0.0279046	other	3.20728
LrhA	0.000892537	1.39891	0.53468	0.929641	TRUE	whole_cell	stability	0.0279598	other	3.20626
IbaG	10.2355	0.140356	0.0368963	0.321652	FALSE	whole_cell	stability	0.0694444	Fe-S cluster biogenesis	3.20377
RdgB	-14.0796	0.977301	0.351505	-0.791072	FALSE	whole_cell	stability	0.0339844	other	3.20253
RsmB	13.4855	0.224222	0.0652914	0.398661	FALSE	whole_cell	stability	0.06965	other	3.20231
YjgA	-3.41641	0.814902	0.298214	-0.71881	TRUE	whole_cell	expression/solubility	0.0278418	other	3.20093
RffH	-26.7221	0.193713	0.0645611	-0.359377	TRUE	whole_cell	stability	0.0278968	other	3.19987
GrxC	2.3939	4.11567	1.59241	1.58848	TRUE	whole_cell	expression/solubility	0.0277791	other	3.19937
CpxP	10.3081	3.22824	1.24903	1.40684	TRUE	whole_cell	stability	0.0278338	OMPs	3.1983
LigA	41.9435	0.740138	0.241894	0.705864	FALSE	whole_cell	stability	0.0698556	other	3.19814
GlpR	-10.3165	0.399765	0.125847	-0.523372	FALSE	whole_cell	stability	0.0700612	other	3.19754
YaeP	7.81146	3.95347	1.3504	1.6134	FALSE	whole_cell	stability	0.0702669	other	3.19697
MenB	-3.15068	0.277796	0.0912394	-0.431922	FALSE	whole_cell	stability	0.0341344	other	3.19691
SseA	4.2213	0.728631	0.22651	0.708605	FALSE	whole_cell	expression/solubility	0.0695896	other	3.19672
DnaB	-1.30334	0.139996	0.0368146	-0.321218	FALSE	whole_cell	stability	0.0697933	other	3.19479
MdtA	-1.67615	0.160547	0.0521222	-0.329279	FALSE	whole_cell	stability	0.0278885	OMPs	3.1926
TrmB	12.3823	0.881633	0.291143	0.768433	FALSE	whole_cell	stability	0.0699971	other	3.18818
TusA	-0.0193979	2.29146	0.884921	-1.18598	FALSE	whole_cell	stability	0.0279433	other	3.18783
RlmL	3.78318	0.169852	0.0466978	0.350933	FALSE	whole_cell	stability	0.070201	other	3.18742
RpsN	9.48479	0.428508	0.157244	0.52083	FALSE	whole_cell	stability	0.027998	other	3.18459
PotD	29.1001	0.0698046	0.0171877	0.229384	TRUE	whole_cell	stability	0.0280528	OMPs	3.18232
AlsB	-0.0267565	0.508053	0.188104	-0.56564	TRUE	whole_cell	stability	0.0281075	OMPs	3.18132
YjiY	7.48407	0.297213	0.105833	0.437471	TRUE	whole_cell	stability	0.0281623	other	3.17673
CstA	-6.27345	0.497174	0.18434	-0.559316	FALSE	whole_cell	stability	0.0282171	other	3.17527
DxS	7.86485	2.40013	0.882032	1.23211	TRUE	whole_cell	stability	0.0337701	other	3.17506
TdcF	3.19043	0.555688	0.196524	0.599303	FALSE	whole_cell	stability	0.0339185	other	3.16707
PabC	4.47623	0.364482	0.114168	0.500314	FALSE	whole_cell	stability	0.0704048	other	3.16224
CobB	-0.384819	0.120054	0.0304384	-0.299359	FALSE	whole_cell	stability	0.0706088	other	3.1617
FklB	-3.58946	0.6297	0.237158	-0.626531	FALSE	whole_cell	stability	0.0282719	other	3.16129
SelA	-7.35785	0.162203	0.0490984	-0.336311	FALSE	whole_cell	stability	0.0340669	other	3.16115
BsmA	-7.68953	0.641655	0.228512	-0.642762	FALSE	whole_cell	stability	0.0342154	other	3.16053
RhlE	-3.29314	0.516549	0.167089	-0.591152	FALSE	whole_cell	stability	0.0708128	other	3.16043
MioC	-0.0305398	0.97596	0.3731	-0.77644	FALSE	whole_cell	stability	0.0283266	other	3.16031
RfaY	29.4973	0.253738	0.0764327	0.421076	FALSE	whole_cell	stability	0.0710168	other	3.15974
SapA	-9.03192	0.35361	0.107245	-0.496351	TRUE	whole_cell	stability	0.0338504	OMPs	3.15918
TruB	9.73707	0.243733	0.0724662	0.413844	FALSE	whole_cell	stability	0.0712209	other	3.15808
YgiC	-9.16302	0.095374	0.0273957	-0.260726	TRUE	whole_cell	stability	0.0283814	other	3.15721
YcfL	-0.0507498	1.96107	0.725654	-1.11149	TRUE	whole_cell	stability	0.0339973	OMPs	3.15659
SucB	7.49401	1.95454	0.723325	1.1096	FALSE	whole_cell	stability	0.0341443	other	3.15659
FabF	-16.9904	0.0619232	0.0138916	-0.219161	TRUE	whole_cell	stability	0.0284362	other	3.15592
YgfZ	-2.11299	0.500113	0.161844	-0.581609	FALSE	whole_cell	stability	0.071425	Fe-S cluster biogenesis	3.15307
PstB	-2.4236	0.274876	0.0915167	-0.428205	FALSE	whole_cell	stability	0.0342913	other	3.15262
HybC	-7.19746	0.48898	0.172472	-0.56259	TRUE	whole_cell	expression/solubility	0.0283162	other	3.1501
AnmK	10.0565	0.966545	0.313094	0.808363	FALSE	whole_cell	stability	0.0707382	other	3.1496
LolA	2.06997	0.25868	0.081359	0.421095	TRUE	whole_cell	expression/solubility	0.0281967	OMPs	3.14869
DjlA	4.24485	0.123056	0.0298954	0.305223	FALSE	whole_cell	expression/solubility	0.0709404	other	3.14548
GlnA	-0.85092	0.341818	0.114404	-0.476879	TRUE	whole_cell	stability	0.0280777	other	3.14404
YahK	1.77465	20.7152	8.18785	3.53939	TRUE	whole_cell	stability	0.0279592	zinc homeostasis and zinc binding	3.14341
YfdI	7.69593	0.353378	0.121703	0.481327	TRUE	whole_cell	stability	0.0344384	other	3.14316
TrkA	-2.71746	0.14272	0.0418475	-0.317604	FALSE	whole_cell	stability	0.0345855	other	3.14203
AspA	-9.79572	0.584071	0.208922	-0.612494	TRUE	whole_cell	stability	0.0347326	other	3.13792
LacI	3.02218	0.195322	0.0562214	0.372962	FALSE	whole_cell	stability	0.0711427	other	3.1377
RsmH	18.3815	0.780788	0.260105	0.721583	FALSE	whole_cell	stability	0.071345	other	3.13748
MdfA	3.40737	0.315268	0.0978366	0.466295	FALSE	whole_cell	stability	0.0715473	other	3.13747
HemD	1.88228	1.07968	0.354093	0.851811	FALSE	whole_cell	expression/solubility	0.0708609	other	3.1365
MaA	-2.04118	0.202965	0.0698124	-0.364901	TRUE	whole_cell	stability	0.0280131	other	3.13649
AaS	13.0086	1.34898	0.49719	0.922924	FALSE	whole_cell	stability	0.0348798	other	3.13427
DegP	-5.48452	2.1253	0.823672	-1.14089	TRUE	whole_cell	expression/solubility	0.0278948	OMPs	3.12825
PtsP	0.000775461	0.332439	0.10463	0.477294	FALSE	whole_cell	stability	0.0710614	other	3.12796
WbbK	12.1058	0.278759	0.0856021	0.439496	FALSE	whole_cell	stability	0.0712619	LPS biosynthesis and assembly	3.12766
YfdI	-2.27962	1.05002	0.374472	-0.821918	TRUE	whole_cell	stability	0.0345077	other	3.12759
MurD	6.11501	0.0691059	0.0123392	0.238258	FALSE	whole_cell	stability	0.0714625	other	3.12216
RsmH	33.2409	0.711644	0.238055	0.688178	FALSE	whole_cell	stability	0.0716631	other	3.11939
AcpP	-9.50474	1.09139	0.422107	-0.8181	FALSE	whole_cell	stability	0.0279485	other	3.11652
DapD	-29.15	0.128589	0.0409796	-0.295989	TRUE	whole_cell	stability	0.0280022	other	3.11597
ZapB	4.51025	2.07166	0.81151	1.12257	FALSE	whole_cell	stability	0.0280558	other	3.11589
GldA	4.82789	0.166417	0.0555878	0.33291	TRUE	whole_cell	expression/solubility	0.0281095	zinc homeostasis and zinc binding	3.11542
GlyA	7.46352	0.415413	0.15458	0.510718	FALSE	whole_cell	stability	0.0281632	zinc homeostasis and zinc binding	3.11485
TsX	8.8048	0.190935	0.0650419	0.354814	TRUE	whole_cell	stability	0.0282169	OMPs	3.11287
YhhX	-30.8753	0.694815	0.2652	-0.65545	FALSE	whole_cell	stability	0.0282706	other	3.11233
FfH	-3.46833	1.61427	0.599441	-1.00739	FALSE	whole_cell	stability	0.0346533	other	3.11221
RsmC	-1.50993	1.17353	0.446895	-0.852426	TRUE	whole_cell	stability	0.0281512	other	3.11219
SpeA	10.1376	0.613265	0.232756	0.616854	TRUE	whole_cell	stability	0.0282047	other	3.112
[truncated: 34,940 more rows]

## Sheet: SuppData_4
gene	log2fc	padj	annot
nfuA	-1.17448	3.0917e-15	Fe-S cluster biogenesis
sufD	-1.39496	1.26883e-13	Fe-S cluster biogenesis
sufS	-1.05337	3.57211e-13	Fe-S cluster biogenesis
sufE	-0.878133	5.00952e-13	Fe-S cluster biogenesis
lpxC	-0.613431	1.67639e-12	LPS biosynthesis and assembly
apaH	-0.372722	1.67639e-12	other
cyoA	-0.523866	6.00467e-11	respiration
yrbA	-0.375521	1.28768e-10	other
exbB	-0.668141	2.29647e-10	iron import
ydfY/gnsB	-0.339063	5.76694e-10	other
sufC	-1.42179	1.53516e-09	Fe-S cluster biogenesis
glpT	-0.247318	1.53516e-09	respiration
hemF	-0.482933	1.74428e-09	respiration
cyoD	-0.307141	2.56872e-09	respiration
mrp	-0.355431	2.56872e-09	respiration
cyoC	-0.31246	2.60677e-09	respiration
pyrB	-0.318927	7.81827e-09	other
grxD	-1.0478	1.02671e-08	Fe-S cluster biogenesis
rpmI	0.245078	3.2076e-08	other
gltX	-0.321914	3.2155e-08	other
fepC	-1.08221	3.93198e-08	iron import
sodA	-0.612341	5.34679e-08	manganese
cyoB	-0.264409	5.86649e-08	respiration
carB	-0.44205	7.15698e-08	other
birA	-0.241497	8.14352e-08	other
iscR	-0.398433	8.66341e-08	iron import
ygfZ	-0.768776	9.28495e-08	other
ykfB	0.200468	9.28495e-08	other
ribD	0.326918	1.34558e-07	other
topA	0.28698	2.01216e-07	other
lptD	-0.501794	2.01216e-07	LPS biosynthesis and assembly
accD	0.276282	2.26757e-07	other
ycdX	-0.182694	2.68167e-07	other
aaeX	0.293921	3.61953e-07	other
yehI	0.213508	5.9534e-07	other
minC	-0.255065	6.38282e-07	other
ubiV	0.177975	7.38701e-07	respiration
folA	0.188425	7.39521e-07	other
purH	0.402513	8.0518e-07	other
sroH	0.288803	8.21734e-07	other
emrA	-0.421795	8.36714e-07	efflux pumps and regulators
acrA	-0.359891	1.07793e-06	efflux pumps and regulators
smpB	0.193968	1.07793e-06	other
caiA	-0.19068	1.2215e-06	other
rpoN	0.507794	1.28439e-06	other
yfjV	-0.214481	1.71548e-06	other
mfd	-0.188818	1.87267e-06	other
fepG	-0.914983	2.12439e-06	iron import
ygcU	-0.363899	2.53567e-06	other
fabI	0.190494	2.53567e-06	other
pepD	-0.148733	2.62291e-06	other
glyQ	0.197809	2.67839e-06	other
cadC	0.188571	2.7527e-06	other
ugpC	-0.277551	2.7527e-06	other
ahpC	0.203988	2.98194e-06	other
rnc	0.298758	3.05863e-06	other
fis	-0.219883	3.49677e-06	other
mlaA	-0.214561	3.64628e-06	OMPs
ribF	0.24642	3.96523e-06	other
yjhP	0.141997	4.08473e-06	other
ybcH	-0.136567	4.22362e-06	OMPs
cpdA	-0.257841	4.31758e-06	other
lysU	-0.242412	4.44913e-06	other
ribE	0.234065	4.56069e-06	other
ubiF	-0.541813	4.86907e-06	respiration
emrB	-0.335041	4.9775e-06	efflux pumps and regulators
fbaA	0.215061	5.47786e-06	other
emrR	0.263484	5.47786e-06	efflux pumps and regulators
ykgB	0.121263	5.51194e-06	other
ybjD	-0.159818	5.53665e-06	other
waaF	-0.601528	6.04574e-06	LPS biosynthesis and assembly
hdfR	-0.190204	6.90488e-06	other
cirA	0.23669	6.96692e-06	OMPs
yciB	-0.351093	7.16973e-06	other
tfaD	-0.254763	7.29361e-06	other
yggP	-0.167506	7.58121e-06	other
cydA	0.359476	8.13047e-06	respiration
yfiM	0.155207	8.85751e-06	other
feoA	-0.301042	9.03308e-06	other
yehR	-0.233116	9.77648e-06	other
cueR	-0.179372	9.77648e-06	copper
yjhT	0.128628	9.77648e-06	other
gshB	-0.30336	9.77648e-06	other
flhE	-0.29827	9.77648e-06	other
artJ	-0.168788	9.94285e-06	other
rpmG	0.234354	9.94285e-06	OMPs
dcuR	0.194797	1.00623e-05	other
ygfX	-0.142355	1.00623e-05	other
gmhA	0.664681	1.00623e-05	LPS biosynthesis and assembly
pcnB	0.276265	1.06328e-05	other
waaQ	-0.313838	1.06328e-05	LPS biosynthesis and assembly
fliP	0.165792	1.15241e-05	other
rpoH	0.183488	1.15628e-05	other
ycfZ	-0.182895	1.15628e-05	other
yheN	0.226354	1.15628e-05	other
gor	-0.449186	1.15628e-05	other
yehM	0.13736	1.19663e-05	other
yfdY	0.227253	1.19663e-05	other
kdgK	-0.209639	1.19663e-05	other
xdhC	-0.207322	1.28443e-05	other
mntH	-0.303872	1.31922e-05	manganese
dnaJ	-0.220507	1.33293e-05	other
ftsH	0.200948	1.33315e-05	other
exbD	-0.360823	1.33315e-05	iron import
sdaC	0.1601	1.41134e-05	other
glnL	0.208231	1.41896e-05	other
glmS	-0.649158	1.45834e-05	other
trpS	0.160596	1.45834e-05	other
feoB	-0.246289	1.56183e-05	other
tsf	0.214149	1.57521e-05	other
ycfK	-0.417666	1.57521e-05	other
yccW	-0.151461	1.61361e-05	other
sohB	-0.337047	1.63748e-05	other
yifE	-0.143265	1.6619e-05	other
trmD	0.424479	1.6619e-05	other
der	0.252263	1.88857e-05	other
sufA	-0.392411	1.89985e-05	Fe-S cluster biogenesis
aidB	0.292303	1.95126e-05	other
waaC	0.810829	2.0511e-05	LPS biosynthesis and assembly
pin	-0.186273	2.06814e-05	other
pdxJ	0.272896	2.25325e-05	other
ybbP	0.185011	2.31472e-05	other
lldP	-0.235127	2.42727e-05	other
trkH	0.182233	2.44473e-05	other
ppiB	-0.401038	2.62113e-05	other
yejG	-0.256303	2.62113e-05	other
yfeC	-0.172915	2.65928e-05	other
bamA	0.151034	2.65928e-05	OMPs
valS	0.186909	2.85737e-05	other
selA	-0.262664	3.29555e-05	other
ydhQ	0.126896	3.34132e-05	other
eutP	0.324871	3.3713e-05	other
nirB	0.155728	3.42869e-05	other
yehK	0.205974	3.49155e-05	other
ybjT	-0.13262	3.81647e-05	other
parE	0.12758	3.81647e-05	other
yfeZ	-0.203324	3.90682e-05	other
pspF	-0.151109	4.00642e-05	other
emrK	-0.239277	4.21473e-05	other
baeS	-0.174325	4.22323e-05	other
ylbI	0.252612	4.22359e-05	other
ubiB	0.194213	4.27671e-05	other
appC	0.178845	4.28148e-05	other
ompR	0.289162	4.70886e-05	other
rbsB	0.124183	4.71322e-05	other
yqgF	0.172408	4.71322e-05	other
yqeC	-0.229702	4.71322e-05	other
phnN	-0.132324	4.95114e-05	other
ispG	0.120212	5.09977e-05	other
tatC	-0.137737	5.27944e-05	other
clpX	-0.27493	5.34767e-05	other
entA	-0.187084	5.42833e-05	iron import
yeiJ	0.150973	5.48114e-05	other
clpP	-0.405233	5.48114e-05	other
idnD	-0.247681	5.52651e-05	other
ybjN	-0.193671	5.64402e-05	other
entE	-0.188384	5.70303e-05	other
yhgG	-0.332125	5.77516e-05	other
ego	-0.132801	5.84531e-05	other
thrS	0.396357	5.93658e-05	other
eutL	-0.232238	6.50376e-05	other
yheL	0.256582	6.50376e-05	other
helD	-0.237527	6.52188e-05	other
aceF	-0.450361	6.55317e-05	other
yaiT	-0.123694	7.23197e-05	other
kdsD	0.111785	7.25046e-05	other
deoB	0.111591	7.36358e-05	other
yncI	-0.309129	7.42522e-05	other
ychJ	-0.162093	7.42522e-05	other
hycH	0.115238	7.5939e-05	other
yicG	-0.189226	7.60885e-05	other
gapA	0.153318	7.6667e-05	other
acpP	0.37392	7.72973e-05	other
gmhB	0.380702	7.87849e-05	LPS biosynthesis and assembly
ydbC	0.104413	8.05135e-05	other
ypjD	0.137426	8.2339e-05	other
trpC	-0.167119	8.29433e-05	other
cydC	0.262018	8.37011e-05	respiration
ygcJ	0.13151	8.68263e-05	other
purD	0.232238	8.91446e-05	other
yrhC	-0.183555	8.91446e-05	other
crr	-0.397605	8.91446e-05	other
yhbQ	-0.242242	8.91446e-05	other
ydeE	0.275207	9.00442e-05	other
rph	-0.179891	9.63357e-05	other
cca	0.165845	9.63357e-05	other
csgG	-0.108971	9.70918e-05	OMPs
yfjK	0.262185	0.000100454	other
rnhB	0.0982564	0.000103579	other
ymcA	0.126857	0.000104767	other
murF	0.131365	0.00011409	other
mdtA	-0.248527	0.000116158	other
emrD	0.201892	0.000122877	other
rusA	-0.145241	0.000126407	other
fic	0.109852	0.000134485	other
yjgB	-0.144226	0.000134737	other
ftsK	0.252738	0.000139354	other
tyrS	0.138407	0.000139354	other
yheM	0.198285	0.000140265	other
arcA	-0.265827	0.000141221	other
ygdD	-0.272646	0.00014241	other
oppB	-0.16164	0.000143237	other
ylbH	-0.331934	0.000150473	other
ampD	-0.14745	0.000150473	other
ryhB	0.212303	0.000150494	other
ycgL	-0.211265	0.000151925	other
entC	-0.186153	0.000167519	iron import
ybeA	0.106971	0.000172821	other
phoQ	-0.190799	0.000178843	other
recD	-0.179142	0.000179537	other
ftsX	0.23233	0.000187078	other
yncJ	-0.183315	0.000188111	other
yhhF	0.113371	0.000188397	other
rsd	0.186555	0.00019577	other
ybfC	-0.151426	0.000201406	other
yciM	-0.431878	0.000206624	other
zntR	-0.275107	0.000210727	zinc
dinQ	0.18805	0.000210727	other
uhpA	0.197176	0.000210727	other
eutT	-0.231953	0.000210727	other
folC	0.148023	0.000210727	other
yfaE	-0.221358	0.000212358	other
ygbK	-0.186921	0.000221372	other
dnaK	-0.569371	0.000227222	other
yedV	-0.133327	0.000230785	other
yfjG	-0.195981	0.000231444	other
mioC	-0.21059	0.000232162	other
yadS	0.112608	0.000232162	other
ygfY	-0.42761	0.000233666	other
ydfB	0.145095	0.000238494	other
gadX	0.110866	0.00024965	other
ybjO	-0.886117	0.000253214	other
yneG	0.181875	0.000257616	other
trmU	0.19983	0.000265495	other
lsrB	0.170316	0.000275859	other
yccC	-0.224139	0.000277754	respiration
yieH	0.0964219	0.000280434	other
dnaA	0.149551	0.00028121	other
hflX	-0.202152	0.000287825	other
guaB	0.472076	0.000289493	other
yfaH	-0.141049	0.000291757	other
yphE	0.118387	0.000292778	other
ycbF	-0.183356	0.000292778	other
ycfJ	-0.214742	0.000292778	other
coaD	0.42469	0.000299338	other
mdlA	-0.196416	0.000304872	other
greA	0.137094	0.000315162	other
hisJ	-0.113622	0.000321784	other
nlpD	0.278192	0.000337303	OMPs
eutQ	-0.185055	0.000339436	other
ampE	0.107681	0.000339448	other
lpxH	0.142772	0.000339448	LPS biosynthesis and assembly
rfaH	0.19048	0.000346596	other
gspF	-0.176803	0.000349283	other
ychN	-0.185983	0.000350436	other
gidB	0.154937	0.000350436	other
yrbF	-0.187233	0.000352071	other
dacA	-0.24753	0.000355461	other
gcvB	-0.246722	0.000359489	other
ybdA	0.242104	0.000361739	other
dgkA	0.185105	0.000363134	other
ssuB	-0.150256	0.000363479	other
ybcQ	-0.212521	0.000371238	other
ISO92/isrB	-0.173764	0.000375154	other
yfjL	0.200306	0.000380629	other
trpR	-0.102685	0.000398001	other
manA	0.185876	0.000398736	other
mepA	0.172787	0.0003991	other
pykA	0.132105	0.0003991	other
fsaA	-0.209542	0.00040649	other
glpK	0.0734652	0.000409453	respiration
yheV	-0.139688	0.000432917	other
yecJ	-0.102575	0.000432917	other
yfbF	-0.23081	0.000433815	other
yiaT	0.135045	0.000434998	other
nagD	-0.17247	0.000444911	other
fiu	0.111144	0.000444911	other
yjjX	0.115127	0.000447801	other
waaB	-0.17814	0.000448791	LPS biosynthesis and assembly
purA	-0.445996	0.000449986	other
rsgA	0.201344	0.000453906	other
gyrA	0.468907	0.000453906	other
norW	0.161317	0.000459419	other
ydcA	-0.130188	0.000460304	other
yeaD	0.172164	0.000467893	other
flgM	-0.204516	0.000471244	other
potB	-0.148168	0.000483488	other
creB	0.101972	0.000514298	other
yfjB	0.148179	0.000514673	other
yfeY	-0.226747	0.000522615	OMPs
yneH	0.121166	0.000522615	other
leuC	0.0973321	0.000522615	other
cbpA	-0.110887	0.000522615	other
truA	-0.284911	0.000522615	other
yaiA	-0.224594	0.000522615	other
yfjF	-0.167538	0.000525584	other
map	0.119869	0.000542509	other
ydcS	-0.388189	0.000555774	other
yqgE	0.183771	0.000555774	other
alsK	0.244364	0.000555774	other
rng	-0.234126	0.000565795	other
yhcH	0.105091	0.000575375	other
argG	0.15843	0.000580736	respiration
fepB	-1.27434	0.000581367	iron import
yfdG	0.197755	0.00058585	other
dacB	0.089919	0.00058642	other
yjaB	-0.138113	0.000588878	other
fecI	0.211823	0.000588878	other
ycbT	-0.162096	0.000602725	other
yqgC	0.241024	0.000603238	other
lldD	0.125359	0.000603238	respiration
ybeB	0.184119	0.000622296	other
rhsE	-0.286608	0.000622296	other
ydcT	-0.110286	0.00063559	other
ycgJ	-0.237609	0.000665523	other
ycdW	0.13667	0.000665523	other
hlpA	-0.146713	0.000673634	other
ypjF	0.18313	0.000673634	other
waaG	-0.432552	0.000676324	LPS biosynthesis and assembly
yfbM	-0.226036	0.000691785	other
purC	0.31768	0.000694616	other
nlpI	-0.171472	0.000694616	OMPs
ydgJ	0.114835	0.00070453	other
rplY	0.118266	0.00070453	other
queA	-0.1263	0.000718987	other
gidA	0.152975	0.000725839	other
fepD	-1.04488	0.000737107	iron import
rbfA	0.245868	0.000750427	other
ubiU	0.11521	0.000757172	respiration
yfdR	-0.228358	0.000757172	other
rcsD	0.193286	0.000760713	other
yhaJ	0.098986	0.000760713	other
ldhA	0.119504	0.000776767	other
yohL	0.0950576	0.000784732	other
yegS	-0.0942633	0.000784732	other
pgi	0.101724	0.000788461	other
rplI	-0.139282	0.000792104	other
era	0.1356	0.000794691	other
yfdX	-0.221741	0.000794691	other
panB	0.0939085	0.000799148	OMPs
tolQ	0.286507	0.000799148	other
ynfK	0.153611	0.000802978	other
yejM	0.218891	0.000803986	other
yegK	0.128165	0.000815249	other
leuA	0.117059	0.000815249	other
ybeH	-0.130114	0.000819115	other
ssb	0.371972	0.00082922	other
yagI	-0.100303	0.000838777	other
prpE	0.12213	0.000838777	other
chbR	0.115686	0.000846429	other
phnB	0.201783	0.000848047	other
ldcA	-0.465544	0.000848047	other
ptsI	-0.185162	0.000865711	other
yebV	-0.246356	0.000883276	other
yeaY	0.0879752	0.00088789	OMPs
dksA	-0.330083	0.000905998	other
ecnAB	0.147608	0.000940664	other
adk	0.10757	0.000947517	other
kdtA	0.283909	0.000947517	other
lsrD	0.140681	0.000955198	other
glpX	-0.188389	0.000966999	respiration
ycfH	-0.128048	0.000986156	other
soxR	0.13636	0.000993878	other
moaE	-0.117692	0.000995837	other
sspA	0.141911	0.000997598	other
ydcP	-0.200348	0.000997598	other
ygbF	0.153894	0.00100798	other
glxK	-0.226567	0.00100798	other
murA	0.156537	0.00100798	other
yfjN	0.104011	0.00100798	other
ybjX	-0.185402	0.00101345	other
sfmH	-0.111614	0.00101762	other
yigF	0.141886	0.00101762	other
wbbK	-0.16861	0.00101762	other
galR	0.152301	0.00101762	other
gspD	-0.275996	0.00101762	other
arsC	-0.21025	0.00102624	other
ydeU	0.293985	0.00103022	other
ymgH	0.10412	0.00103174	other
yidC	0.136925	0.00107549	other
yfeU	-0.143167	0.00109772	other
ygeY	0.187731	0.0011055	other
nlpB	0.0807261	0.0011061	other
oxyR	-0.129897	0.00111934	other
rob	-0.0848842	0.00115281	other
lolB	0.203034	0.00117107	OMPs
acs	0.118615	0.00117377	other
mutY	0.222684	0.00117377	other
hypC	0.154587	0.00117377	other
gapC	0.150051	0.0011746	other
dppB	0.119734	0.0011746	other
narP	-0.121625	0.00117669	respiration
speA	0.168731	0.00122145	other
yceJ	-0.387308	0.00123066	other
yfeK	-0.140812	0.00124418	other
ydiU	0.103758	0.00124418	other
fdx	0.255677	0.00124418	other
yfhM	0.142211	0.00124667	other
yccX	-0.102742	0.00124667	other
hokE	-0.095084	0.00125001	other
ycbU	-0.148279	0.0012552	other
pepT	-0.292935	0.00125611	other
ygjD	0.171005	0.00125611	other
hybG	-0.136343	0.00125786	other
umuD	-0.254734	0.00128351	other
ygcW	-0.137624	0.00128351	other
cynS	0.0855244	0.00129157	other
crcB	-0.207606	0.00129878	other
abrB	-0.141347	0.0013399	other
nadA	0.16973	0.00135455	other
ydjO	-0.094083	0.00136138	other
fimC	-0.119237	0.00136971	other
ybiM	-0.174951	0.00136971	other
fliR	0.150406	0.00137804	other
aspS	-0.174274	0.00138353	other
sucD	-0.214304	0.00139041	other
yphD	-0.191639	0.00141684	other
yiiU	-0.159879	0.00141684	other
ftsA-Kan	0.116936	0.00142438	other
dcm	-0.133783	0.00142438	other
atoS	-0.166932	0.00143667	other
ubiG	-0.174804	0.00143719	respiration
apt	-0.178402	0.00145222	other
yjbC	-0.0849281	0.00145286	other
qseB	0.254326	0.00147694	other
yobF	0.119782	0.00147764	other
purM	0.221945	0.00150986	other
istR12/istR	-0.098919	0.00151571	other
yohK	0.110159	0.00151848	other
obgE	0.146165	0.00153326	other
tig	-0.115318	0.00153532	other
arsR	0.092252	0.00153663	other
hybF	-0.214475	0.00154747	other
ppdC	0.11638	0.00156165	other
fkpA	0.0851121	0.00156343	other
ymfS	-0.246169	0.00156961	other
rapZ	0.136389	0.0016116	other
tonB	-0.382461	0.0016501	iron import
yaaH	0.0915903	0.0016568	other
yafQ	0.101506	0.00170305	other
yaiY	-0.0868064	0.00170305	other
xdhB	0.108877	0.00171718	other
yedE	-0.226924	0.00175317	other
cpxA	0.168875	0.00177225	other
dusB	-0.11356	0.00179173	other
yedR	-0.203078	0.0018326	other
yeaC	-0.113885	0.00185206	other
murD	0.103151	0.0018624	other
agaR	0.224051	0.00186481	other
yqeJ	0.100081	0.00187276	other
chbA	-0.182813	0.00188505	other
ndh	-0.130886	0.00188505	respiration
rcsB	-0.110442	0.00189227	other
yceG	-0.121451	0.0018957	other
intR	-0.265065	0.00190415	other
rstB	-0.127322	0.00191745	other
sprT	0.1587	0.00192222	other
hypE	-0.233673	0.00193646	other
rne	0.111437	0.00194453	other
fldA	0.165534	0.00194889	other
cpsB	0.175653	0.0019567	other
mppA	-0.0942607	0.0019646	other
waaS	0.0781158	0.00197263	LPS biosynthesis and assembly
cspC	0.132847	0.00200878	OMPs
moaA	-0.109143	0.00200878	other
yggX	-0.215374	0.00200878	other
yhdA	-0.0755459	0.00203507	other
aroL	0.0943364	0.00206066	other
yigA	0.117914	0.0020652	other
insO	-0.0719006	0.00207233	other
ygiT	0.183209	0.0021012	other
ygdB	0.0936166	0.00212434	other
yehY	0.152053	0.00212759	other
yigB	0.0924729	0.00219457	other
glnG	0.132448	0.00222337	other
mmuP	0.0597483	0.002239	other
yjgH	0.110583	0.00224677	other
ybjI	-0.13455	0.00226716	other
yfbG	0.0778922	0.00227373	other
gnd	0.0697971	0.00228752	other
murE	-0.146867	0.00231281	other
yhfL	0.206646	0.00233706	other
frvA	0.0682949	0.00240456	other
mltB	0.121494	0.00245531	OMPs
hycI	0.0914362	0.00246001	other
yfiN	-0.09985	0.00249528	other
purB	-0.113736	0.00251542	other
malX	0.244544	0.00256557	other
yeaJ	0.0808315	0.00260859	other
metL	0.219026	0.00266518	other
ydfA	0.144275	0.00266518	other
ybhC	0.150077	0.0026707	OMPs
ymfB	-0.144498	0.00268262	other
nuoL	0.243556	0.00269566	respiration
yddH	0.0857031	0.00271538	other
hscA	0.196006	0.00271638	other
thiD	0.0853481	0.00276594	other
dcuC	-0.106788	0.00285031	other
sgcX	0.0718025	0.00285899	other
yjhG	0.0652992	0.00289549	other
rffG	-0.0906482	0.0029321	other
dut	0.157925	0.00293759	other
yehD	0.134534	0.00296359	other
coaA	0.146262	0.00296359	other
rplK	0.165885	0.00297026	other
pphA	0.115251	0.00297366	other
yjeE	0.134613	0.00297366	other
ybhK	-0.173717	0.00299563	other
yjgA	0.142669	0.0030548	other
idnR	0.0981323	0.00315037	other
clpB	0.136105	0.00318871	other
groL	0.0807886	0.00318952	other
pyrD	-0.122303	0.00318952	other
ryfB	-0.169465	0.00318952	other
sbcC	-0.104939	0.00321979	copper
def	0.151181	0.00321979	other
yehE	0.177569	0.00324902	other
ybjR	-0.202393	0.00324902	other
ada	0.222958	0.00326476	other
phoP	-0.182109	0.00330627	other
fsaB	-0.112149	0.00330881	other
ykgG	0.182903	0.00330881	other
iadA	0.0696101	0.00331556	other
feaB	-0.115807	0.0033172	other
rzpD	-0.129279	0.00332925	other
narL	-0.127307	0.00335154	other
ydcY	-0.13369	0.00341483	other
dld	0.120403	0.00344538	respiration
yegL	0.197536	0.00346074	other
yqaD	-0.131986	0.00351924	other
rnhA	0.133249	0.00352469	other
aroB	-0.10539	0.00354289	other
yjiY	0.113463	0.00356694	other
mreB	0.103209	0.00356694	other
ygeX	0.0779771	0.00359389	other
fumA	-0.0979263	0.0036375	other
ydcH	-0.0887318	0.00363887	other
dhaR	-0.218378	0.00364031	other
kdpB	-0.184036	0.00364547	other
yeiL	-0.128224	0.00367975	other
yhjV	-0.0853599	0.00371142	other
galM	-0.099984	0.00371636	other
holD	0.214718	0.00373592	other
ybhI	-0.119781	0.00374892	other
grxA	-0.115409	0.00376638	other
mhpT	-0.10987	0.00386064	other
rpe	-0.116983	0.00389035	other
paaD	-0.152264	0.00389035	other
lrhA	0.179208	0.00393034	other
yjjY	-0.219304	0.00393034	other
rluC	0.0828595	0.0039491	other
hupA	-0.0971263	0.00397964	other
aroD	-0.227175	0.00397996	other
adhE	0.163508	0.00407384	other
rplW	0.206547	0.00415841	other
maa	-0.150826	0.00416298	other
eptB	-0.147009	0.00418015	other
slyA	0.195393	0.00422032	other
ypfN	0.204406	0.0042899	other
sohA	0.139212	0.00432083	other
nikC	0.120072	0.00434155	other
yoaE	-0.192159	0.00434155	other
ybgJ	-0.141689	0.00435152	other
cpxP	-0.128696	0.00440161	other
acrR	-0.0936395	0.00451677	other
yobB	-0.120433	0.00452879	copper
cysA	0.0882401	0.00465989	other
yaaU	-0.0950005	0.00470306	other
infC	0.307726	0.00480518	other
exo	-0.229035	0.00487724	other
ydgA	0.0743975	0.00487724	other
carA	-0.0853359	0.00500475	other
ydeI	0.134607	0.0050253	other
yffH	-0.122735	0.00511784	other
dmsD	-0.165033	0.00511784	respiration
pflA	0.199263	0.00512773	other
ltaE	-0.112424	0.00512911	other
cspH	-0.147783	0.00515688	other
tas	0.0818933	0.00515688	other
cysS	0.246486	0.0051759	other
yhdE	0.0848392	0.00519867	other
fecR	0.163361	0.00519867	other
pepB	0.0846701	0.00520667	other
amiC	0.220137	0.00543815	other
yjjJ	0.113559	0.00554798	other
yojL	0.140012	0.00554798	other
ydgU	0.110973	0.005598	other
mdtI	0.129424	0.00562497	other
dadA	-0.114725	0.00562497	other
potD	-0.228125	0.00565042	other
nuoC	-0.155176	0.00568512	respiration
gnsA	0.0768734	0.00586007	other
fucU	0.175317	0.00586255	other
ycbZ	0.0973852	0.00594615	other
ycfX	-0.271653	0.00595584	other
pps	0.190149	0.00596879	other
ycgF	-0.0802608	0.00602028	other
fhlA	0.130599	0.00604952	other
mltA	0.0912899	0.00605343	OMPs
yjiM	-0.148154	0.00609223	other
yeaZ	0.153983	0.00609223	other
ybaK	-0.168287	0.00614348	other
iap	0.162391	0.00619719	other
ybcO	-0.135202	0.00632641	other
znuB	-0.259427	0.00653414	zinc
yahD	0.109399	0.00655085	other
atpD	-0.171789	0.00666573	other
yjeB	-0.0988616	0.00667407	other
uhpB	0.146527	0.00671662	other
agaA	-0.11626	0.00677135	zinc
leuO	0.0909439	0.00684068	other
yjiO	0.123233	0.00689344	other
fepA	-0.103804	0.00691078	iron import
cbl	0.24724	0.00691078	other
dsdA	-0.16164	0.0070244	other
mutL	-0.114321	0.00716734	other
uvrB	-0.087862	0.00719108	other
yzgL	-0.0781154	0.00724146	other
ogrK	0.0646682	0.00724414	other
glgP	0.0998731	0.00724414	other
fldB	-0.0876361	0.00724414	other
nikR	-0.187221	0.00724414	other
yfeN	0.160398	0.00730243	other
damX	0.0722641	0.00731284	other
yrfA	-0.117082	0.00731284	other
yadR	-0.1008	0.00731926	other
yebW	0.0651693	0.0073463	other
citA	-0.176875	0.00738916	other
cspG	-0.179681	0.00746493	other
imp-kan	0.140766	0.00754042	other
cpsG	0.36983	0.00754042	other
yfjX	0.162692	0.00756427	other
ydaY	-0.0839254	0.00757831	other
ymgC	-0.190383	0.00757831	other
ycjS	-0.211527	0.00759632	other
ygcQ	0.0984336	0.00760067	other
yrbD	-0.103322	0.00764085	other
yfjM	0.123632	0.00773161	other
micF	-0.0874573	0.0077903	other
yagM	0.104885	0.00781168	other
yfcL	-0.0695902	0.00797165	other
ygaH	-0.15379	0.00801063	other
ibpA	0.133667	0.00802594	other
sdhC	-0.361012	0.00807191	other
thrB	0.0873553	0.00808814	other
yohD	0.137074	0.00818367	other
yrbC	-0.123539	0.00826872	other
hipB	0.0875856	0.00827292	other
rpoC	0.10467	0.00839172	other
ygaV	0.135394	0.00839472	other
dsdC	0.11401	0.00839485	other
aspA	-0.113095	0.00856565	other
oppA	0.122235	0.00865787	other
hyfB	-0.127374	0.0086978	other
corA	0.105001	0.0086978	other
rpoZ	0.187951	0.0087577	other
nadE	0.107473	0.00881297	respiration
csgC	0.171714	0.00888632	other
wzc	0.0950898	0.00893451	other
ycgX	-0.255484	0.00893451	other
cobC	0.0694512	0.00896332	other
yicR	0.0773771	0.00902153	other
chaA	-0.103101	0.00902153	zinc
nadB	0.0788452	0.00910521	other
yfjH	0.115079	0.00910521	other
entB	-0.170879	0.00911445	iron import
yhfK	0.0849031	0.00913925	other
ydgD	-0.071086	0.00913925	other
purN	0.124384	0.00926212	other
nudC	0.129604	0.00932834	other
ycaD	-0.168678	0.00939	other
uspE	-0.108573	0.00941527	other
yicO	0.119372	0.00941527	other
cytR	0.228757	0.00943779	other
lipA	-0.305021	0.00949787	other
fliN	0.0668075	0.00955958	other
tesA	-0.10142	0.00956654	other
hemN	-0.182861	0.00957607	respiration
wzb	-0.194317	0.00960996	other
ydhW	0.0646251	0.00961874	other
fucR	0.176911	0.00961874	other
nudE	-0.219752	0.00966598	other
yafX	0.1132	0.00966831	other
yjbM	-0.0565865	0.0098511	other
rnpA	0.148529	0.0100132	other
yhgE	-0.0659288	0.0100866	other
yciK	0.0792211	0.0100892	other
aceE	-0.118362	0.0100909	other
basR	0.15055	0.0102063	other
rpoB	0.116503	0.0102728	other
groS	0.0827992	0.0102788	other
torS	-0.158436	0.0102831	other
frsA	0.0857842	0.010373	other
gatZ	0.336145	0.0104282	other
ruvB	0.21787	0.0105008	other
yneK	0.188852	0.0106309	other
astA	0.0719263	0.0106309	other
sroF/glmY	-0.0787497	0.0106435	other
yqeH	-0.239757	0.0106697	other
yodC	-0.257759	0.0106697	other
dicF	-0.103419	0.0106697	other
barA	0.260866	0.0106697	other
ydgH	-0.101586	0.0107023	other
ftsE	0.109708	0.0107228	other
ygeD	0.104793	0.0107787	other
atoB	0.0788165	0.0108326	other
fruK	0.0962732	0.0108506	other
ypfG	0.247932	0.0109486	other
gcvP	-0.067555	0.0110016	other
lexA	0.0939333	0.0110016	other
speB	-0.0872633	0.0110787	other
trpE	-0.11333	0.0111334	other
plsX	-0.0888187	0.0111594	other
omrB	-0.0950809	0.0113134	other
yjjM	-0.0845265	0.0113585	other
racC	-0.0845263	0.0114803	other
murE-kan	-0.0892812	0.0114934	other
yhjR	0.0771565	0.0117188	other
clpA	-0.142545	0.011891	other
ycfN	-0.121884	0.0119323	other
ycjM	0.140303	0.0119596	other
hslJ	-0.0886696	0.0120636	OMPs
yjgZ	0.110548	0.012064	other
yjcQ	-0.164384	0.0121037	other
yfgC	-0.0926096	0.0121199	other
ispU	0.149889	0.0121826	other
arcB	0.252609	0.0121957	other
ybiY	-0.121626	0.012448	other
yhiI	-0.107063	0.0125519	other
mdoH	0.165765	0.0126228	other
ydfC	0.109173	0.01267	other
sufB	-0.547397	0.01267	Fe-S cluster biogenesis
sdhD	-0.356159	0.0128512	respiration
yfdH	-0.0867613	0.0128826	other
frmR	-0.0904745	0.013139	other
yjbA	-0.0788887	0.0132046	other
dgoT	0.196464	0.0132444	other
ybiR	-0.13042	0.013746	other
ydhH	0.160262	0.0138169	other
kdsB	0.0907551	0.0138244	other
ftsA	0.135618	0.0138886	other
waaZ	-0.0973311	0.0138886	LPS biosynthesis and assembly
mngA	-0.172512	0.0138886	other
yfdQ	-0.215221	0.0139249	other
ompC	-0.0822797	0.0140171	OMPs
alpA	-0.0820144	0.0140171	other
yjjQ	0.0838999	0.0140171	other
ycdK	-0.136641	0.0140328	other
wcaF	0.0759453	0.0142525	other
lpd	-0.147154	0.0146196	other
yfdF	0.0931284	0.0149872	other
cynR	0.119915	0.0150677	other
arsB	0.0827542	0.0152165	other
yjgD	0.120463	0.0153252	other
ssuD	-0.0852151	0.0153252	other
yohM	0.117727	0.015398	other
marB	0.113612	0.0154409	other
ybgA	-0.0751133	0.0154492	other
yeeE	0.270194	0.0154984	other
glcB	-0.0942281	0.0155859	other
yeaR	-0.273665	0.0156486	other
gshA	-0.18132	0.0156486	other
ycgE	-0.130185	0.0156486	other
dam	-0.300215	0.0156486	other
yagQ	0.106891	0.0156486	other
yecR	-0.122541	0.0156972	other
nlpE	0.0660727	0.015912	OMPs
purL	0.148293	0.0159543	other
aphA	-0.0952587	0.0161092	other
ygfA	-0.222703	0.0162329	other
fliD	0.115736	0.016405	other
srlR	-0.0804538	0.0165026	other
yfjR	-0.113523	0.0165513	other
ccmG	-0.0759744	0.0168289	other
ygjN	0.0569352	0.0170303	other
yedL	0.125553	0.0173688	other
bipA	0.144635	0.0173908	other
tgt	-0.110711	0.0174493	other
yadB	0.0785647	0.0174493	other
yfbB	-0.055614	0.0174493	respiration
phoR	-0.149852	0.0175313	other
yfhA	-0.250606	0.017548	other
bacA	0.0765257	0.017548	other
ryhA	-0.0852375	0.0175643	other
waaO	0.0815626	0.0175807	LPS biosynthesis and assembly
glgA	0.0717194	0.0176451	OMPs
pqiB	0.096461	0.0177293	other
hisP	0.0478687	0.0177293	other
ydcL	-0.217865	0.0178468	OMPs
mltC	0.105287	0.0179016	OMPs
yhhY	-0.0573085	0.0179078	other
argF	0.0525863	0.0180333	other
glnE	0.0833085	0.0180333	other
yeeW	-0.26767	0.01807	other
can	0.0783618	0.0182873	other
ssrA	-0.0825856	0.018293	other
pstC	-0.0883543	0.0185087	other
hyi	0.080043	0.0185094	other
yfaW	0.0761938	0.0185482	other
yidR	0.199664	0.0185482	other
lysP	-0.0759173	0.0187446	other
nusG	-0.118574	0.0187564	other
frvX	0.129694	0.0188785	other
yghT	-0.0993886	0.0191804	other
yadN	-0.0873349	0.0191804	other
ygfG	-0.0834405	0.0193875	other
ydcF	-0.140531	0.0193875	other
yeeA	0.24156	0.0193875	other
ydfI	0.111428	0.0193875	other
yceF	-0.0853565	0.0193875	other
glk	0.102217	0.0194779	other
ampH	-0.0900946	0.0195113	other
ptsA	-0.0933752	0.0196802	other
rep	-0.149704	0.0199011	other
fur	0.182707	0.0199298	iron import
sfmF	-0.175036	0.0200419	other
ykgJ	0.1498	0.0200457	other
yhcD	-0.0810865	0.0200847	other
dmsA	-0.0777444	0.0201555	respiration
ybgE	-0.20843	0.0201922	other
rsxG	0.165472	0.0201922	respiration
icdC	0.0861715	0.0203054	other
phoH	-0.127285	0.0203054	other
iscS	0.396867	0.0203798	Fe-S cluster biogenesis
fecA	0.06237	0.0204736	OMPs
amyA	0.0577879	0.0205189	other
lolA-DAS-kan	-0.126412	0.0207559	other
lepA	0.106489	0.0209153	other
rffC	0.0917891	0.0209631	other
ycdY	-0.16873	0.0209631	other
surE	0.070603	0.0210284	other
wzxE	0.0957085	0.0211427	other
ypjB	-0.128727	0.021147	other
ydcD	-0.141941	0.0213676	other
ybhF	-0.14704	0.0214669	other
pqqL	0.265361	0.0214735	other
ycjQ	-0.267903	0.0214735	other
adiY	0.227457	0.0215012	other
rhlB	0.0606196	0.0215709	other
ypfH	-0.163801	0.0216763	other
yacH	0.100709	0.0218655	other
yejF	0.0976442	0.0218889	other
garP	-0.11221	0.0221422	other
gpp	-0.0834903	0.0221616	other
mdtG	-0.0818807	0.0222275	other
modF	-0.112881	0.0222837	other
ptrB	0.129011	0.0223437	other
ydhS	-0.385005	0.0224021	other
apaG	-0.0611605	0.022492	other
ybfB	-0.124859	0.0227296	other
yfdO	-0.156289	0.022802	other
yeaO	0.0702134	0.0229352	other
dnaB	-0.176491	0.0229995	other
ygcM	-0.178354	0.0231387	other
sdhA	-0.144355	0.0232329	respiration
ygcL	0.0574838	0.0232329	other
evgS	-0.21027	0.0232329	other
mdlB	-0.175205	0.0232342	other
adhP	-0.0668707	0.0233434	other
ybhJ	-0.106264	0.0234396	other
murE	0.0773084	0.0235423	other
dgt	0.0801709	0.0239475	other
yihM	0.0789099	0.0239699	other
yohJ	0.0751239	0.0240355	other
crl	0.0608119	0.0241774	other
hsdR	0.0949284	0.0241774	other
nanA	-0.0708684	0.0241958	other
solA	0.0663847	0.0245699	other
torT	-0.0905387	0.024658	other
qor	0.0901516	0.024658	other
yncE	-0.0800391	0.0247087	other
paaX	-0.0832632	0.0247667	other
yqhD	-0.0944088	0.0248307	other
ygbA	0.153019	0.0248921	other
ygeF	-0.182619	0.0251203	other
ygfH	0.0587982	0.0251862	other
ydhC	-0.0644484	0.0253992	other
yggD	0.0769277	0.0255331	other
php	0.0544983	0.0257488	other
dacC	-0.229252	0.0257534	other
hsdS	0.100993	0.0262294	other
tpx	-0.165635	0.0262986	other
yegJ	-0.0656569	0.0262986	other
rpiA	0.183786	0.0263378	other
yegU	0.0774145	0.026442	other
hslU	0.0819351	0.0265639	other
ytfR	-0.112428	0.0265716	other
dnaQ	0.147582	0.0265716	other
ygeO	-0.0525075	0.0269403	other
rnk	-0.0794845	0.0269403	other
recC	0.114242	0.0269403	other
ynfM	0.0846221	0.0269403	other
zntA	-0.183371	0.0271252	other
hcaB	-0.0742078	0.0271252	other
abgB	-0.118006	0.0272331	other
bcsE	-0.0786085	0.0272331	other
ybeX	-0.100101	0.0274246	other
phoA	-0.0643573	0.0274246	other
ycdG	-0.134129	0.0276132	other
ymcB	-0.138588	0.0277231	other
yccT	-0.172318	0.0277647	other
glgB	0.113084	0.0279149	other
rsxC	0.12051	0.0279149	respiration
ybhP	-0.122846	0.0281965	other
oxc	-0.061649	0.0282843	other
cls	0.0878773	0.0284137	other
cysH	0.195886	0.0284506	other
ycfR	-0.165018	0.028598	other
rssB	-0.126075	0.0286183	other
cspE	-0.119537	0.028792	other
spr	0.0646303	0.028792	other
sdiA	-0.0623711	0.028792	other
rseC	0.0593441	0.0292433	other
hslV	0.151605	0.0293388	other
sbmC	-0.0800223	0.0293388	other
hldE	0.249308	0.0296495	LPS biosynthesis and assembly
rstA	-0.182964	0.0302027	other
yliJ	-0.0771751	0.0304123	other
sodB	0.0860827	0.0304273	other
ygfI	-0.188883	0.030548	other
cobT	-0.0864155	0.0309444	other
pinH	-0.113077	0.0309444	other
ycaN	0.09214	0.0309897	other
chiA	0.0732867	0.0312663	other
yfaD	0.0771444	0.0314527	other
yaeR	0.187886	0.0315655	other
mgtA	0.175636	0.0315655	other
yafZ	0.115228	0.0315703	other
yidD	0.105269	0.0317833	other
kbaZ	0.0859616	0.0318443	other
hypA	-0.0693094	0.0318767	other
yjhQ	0.149423	0.0319041	other
yjhB	0.068092	0.032081	other
basS	0.120324	0.0321361	other
ybjM	-0.158668	0.0323159	other
tufA	0.209899	0.0325096	other
dsdX	0.0851663	0.0326505	other
sfsB	-0.104713	0.0326505	other
etp	-0.150007	0.032745	other
yhjG	-0.0652351	0.0327633	other
uidA	-0.0989452	0.0328155	other
flhA	-0.161165	0.0328155	other
glnA	-0.250928	0.0328394	other
rpsF	0.180731	0.0329785	other
marR	0.127701	0.0330152	other
fliJ	0.129235	0.033204	other
bfr	0.0703934	0.0332332	other
fumB	-0.0558199	0.0332332	other
rpoD	-0.0748031	0.0332332	other
deoC	0.0695773	0.0332332	other
ddlB	-0.0736496	0.0334205	other
hldD	0.257026	0.0334245	LPS biosynthesis and assembly
ssrS	-0.0701553	0.0337418	other
yfgM	-0.138985	0.0343169	other
fabZ (F101Y)-Kan	0.0858884	0.0344242	other
cspA	-0.0612633	0.0344492	other
ymgF	-0.0837689	0.0345551	other
osmB	-0.140717	0.0346074	other
slyX	0.118366	0.0347721	other
dsbC	-0.121086	0.0348702	other
hisD	-0.222443	0.0350487	other
ydiD	-0.131319	0.0356242	other
tktB	0.0527456	0.0357649	other
ybaB	-0.158591	0.0358132	other
tyrP	-0.109539	0.0360482	other
hcaC	-0.0857392	0.0363175	other
yfdL	-0.111233	0.0364839	other
bax	0.0620582	0.0366509	other
gcd	0.0607242	0.0367424	other
sspB	0.0619944	0.0367846	other
nagZ	-0.126032	0.0368333	other
mhpA	0.067825	0.0368333	other
murI	0.0735742	0.0369819	other
yidQ	0.0765295	0.0370248	OMPs
yciE	-0.196293	0.0370248	other
bglG	0.162225	0.0371582	other
potH	-0.335283	0.0372129	other
yajC	-0.10415	0.0374906	other
msbA-Kan	0.0776097	0.0374906	other
yciS	-0.155314	0.0374939	other
cysN	-0.0552782	0.0375409	other
fabB	-0.612533	0.0376754	other
malZ	-0.0558548	0.0378581	other
gloA	-0.0813235	0.0378581	other
hdhA	-0.0983792	0.0379806	other
yjjG	-0.06904	0.0379836	other
galS	0.102379	0.0384744	other
uup	-0.237354	0.0385024	other
ygcB	0.094345	0.0385024	other
yibA	-0.179784	0.0385335	other
argR	0.176135	0.0388173	other
sppA	0.189082	0.0389098	other
secA	0.106711	0.0390871	other
nanR	-0.0669749	0.0390871	other
ybgO	0.0916666	0.0394322	other
ycdS	0.105572	0.039435	other
rpmF	0.132411	0.039435	other
ygbL	-0.0729115	0.039519	other
relB	0.0702922	0.0398695	other
bcr	0.0849218	0.0398695	other
rzoD	-0.0681896	0.0398695	other
gpt	-0.0581953	0.0398695	other
pppA	0.0885103	0.0400191	other
ydeS	0.0556377	0.0400509	other
ydhL	-0.111422	0.0405106	other
ygcH	0.0466853	0.0407755	other
ogt	0.0586227	0.0407755	other
ybiB	-0.0964427	0.0407755	other
mhpR	0.0588881	0.0408616	other
fadE	-0.0664651	0.0417096	other
ygeP	-0.0727256	0.0422155	other
ilvL	0.0499723	0.0422155	other
flgA	-0.053153	0.0422503	other
panC	0.101134	0.0422666	other
yqiA	-0.105771	0.0425011	other
ytfI	-0.077907	0.0425011	other
yqeG	0.0516912	0.0425011	other
mraZ	0.097454	0.0425011	other
sfsA	-0.0637827	0.0425011	other
evgA	-0.229257	0.0425222	other
hyfG	-0.0665324	0.0436168	other
cpdB	0.0619988	0.0440306	other
eno	0.0819504	0.0441097	other
araJ	-0.118461	0.0441439	other
dedD	0.466105	0.0442801	other
cysD	-0.0511772	0.0442801	other
lomR	0.0908855	0.0442801	other
ydiF	0.0676515	0.0447724	other
pncB	-0.147714	0.0455144	other
murB	0.122358	0.0455195	other
ymdC	-0.145052	0.0455826	other
ydeM	-0.0776719	0.0457938	other
holA	0.156377	0.0457938	other
flgD	-0.234558	0.0459536	other
yggF	0.0525049	0.04617	other
yqiH	-0.127228	0.0462095	other
ldcC	0.0547542	0.0465833	other
ybgP	-0.0933874	0.047139	other
flxA	-0.126833	0.0472976	other
hepA	-0.0707053	0.0473995	other
exuR	-0.0823252	0.0475725	other
yhjX	0.113853	0.0480765	other
yecN	-0.0851378	0.0481686	other
ygjV	-0.215603	0.0482447	other
yihR	-0.146883	0.0483188	other
lar	0.0792623	0.04849	other
yfaY	0.0725434	0.048736	other
astB	-0.130421	0.0488565	other
tsgA	-0.0867793	0.0489111	other
maoC	-0.145477	0.0494313	other
exoX	0.11338	0.049742	other
yidF	-0.10089	0.049742	other
yneJ	0.102	0.0497482	other
agaI	-0.0704734	0.0497759	other
exuT	0.0790454	0.0498848	other
rplD	0.178438	0.0501532	other
sucC	-0.304525	0.0502267	other
yjiH	0.0463339	0.0502642	other
ilvC	0.0863766	0.0502735	other
ispF	0.110114	0.0502873	other
yecO	0.209218	0.0506653	other
yfhD	0.0786653	0.0506653	other
rfbX	0.0839503	0.0507421	other
ymdE	-0.0572725	0.050952	other
setB	-0.0600933	0.0509904	other
bioC	-0.0659728	0.0510437	other
yaiU	-0.142544	0.0512944	other
waaL	0.073551	0.0512944	LPS biosynthesis and assembly
ynfA	-0.11888	0.0514029	other
oppD	0.108324	0.051414	other
asnC	0.130561	0.051414	other
yfdV	-0.188251	0.0514359	other
hchA	0.109818	0.0514359	other
fadL	0.130882	0.0517343	OMPs
ibpB	0.0734025	0.051812	other
setA	0.0721336	0.051812	other
ycfM	-0.0906677	0.051812	other
ydaT	-0.262613	0.051812	other
yacL	0.0938485	0.0519864	other
yrbL	-0.0429727	0.0520241	other
clcB	-0.250656	0.0520241	other
ydiO	-0.285903	0.0520241	other
metR	0.0422981	0.0521432	other
parC	0.167318	0.0522532	other
ydiA	0.173262	0.0523139	other
ybfO	-0.0901228	0.0523429	other
lptA	0.0436396	0.0526963	LPS biosynthesis and assembly
hokD	-0.060177	0.0527072	other
metK	0.0942486	0.0527133	other
mrcB	-0.217029	0.05278	other
ygaP	0.0534378	0.05278	other
panD	0.0660399	0.0527849	other
moaC	-0.0570719	0.0529277	other
thrA	0.10766	0.0529904	other
yhjD-kan	-0.0552772	0.0529904	other
narX	-0.0755875	0.0530015	other
hisH	0.165611	0.0530347	other
yiaC	-0.080514	0.0530347	other
ppdD	-0.0563831	0.0530347	other
zwf	0.161882	0.0532136	other
sapC	0.120648	0.0532709	other
paaA	-0.0882598	0.0533526	zinc
yddL	0.144534	0.0533526	other
yjbO	0.0932114	0.0535308	other
ymgA	-0.0761089	0.0539167	other
gph	-0.0776976	0.0539167	other
fucO	0.0822179	0.0539167	other
yhhW	-0.0534589	0.0539167	other
prpC	-0.0748404	0.0539342	other
yrfB	-0.061317	0.0539342	other
oppF	-0.169325	0.0539342	other
yggL	0.0659651	0.0539425	other
ccmE	-0.0719665	0.0539425	other
yhdY	0.0948649	0.0542573	other
yjgW	0.0900748	0.0551271	other
ycdT	-0.109691	0.0551525	other
ydaQ	-0.197928	0.0551673	other
cysC	-0.128074	0.0551673	other
degQ	0.0724509	0.0551673	other
cysI	-0.103718	0.0551969	other
yidX	0.253799	0.0552713	other
gabD	-0.0600451	0.0552963	other
tktA	0.0856255	0.0554459	other
yihE	-0.0687509	0.0555707	other
ybiJ	-0.0577447	0.0557816	other
ybbN	0.0626493	0.0559246	other
ynhG	-0.082912	0.0559706	other
yagE	-0.0420963	0.0568378	other
moeB	-0.114979	0.0570616	other
yciQ	-0.075653	0.0571725	other
ybdO	-0.0581399	0.0573947	other
ycgK	-0.0550607	0.0576921	other
betI	0.187762	0.0578039	other
ompL	0.101645	0.0580729	other
rpiR	0.0486262	0.0580757	other
fecB	-0.108341	0.0580789	other
yaeJ	0.0848114	0.0580789	other
melR	0.0892557	0.0580789	other
ylcE	0.0674055	0.0580789	other
artQ	-0.0661212	0.0580789	other
eutA	-0.121789	0.0580789	other
ybhN	-0.125821	0.0580789	other
yihQ	-0.0846545	0.0586441	other
citB	-0.0545306	0.0587772	other
ydfP	0.102253	0.0589091	other
psiF	-0.0713183	0.0589091	other
yjfY	0.119573	0.0591306	other
yehS	0.119047	0.0591734	other
recR	-0.180061	0.059239	other
allD	-0.226454	0.0594255	other
speF	0.070501	0.0595488	other
ygiQ	0.175846	0.0595488	other
dadX	-0.133115	0.0595488	other
radA	-0.0609067	0.0597673	other
yghF	-0.116933	0.0601028	other
sdaB	-0.0991764	0.0601694	other
proY	-0.0638952	0.0601867	other
yraM	-0.168796	0.0602827	other
gmk	0.13245	0.0604151	other
ymjD	-0.0576036	0.0604607	other
hdeB	0.0669142	0.0604607	other
gmd	-0.0535463	0.0604607	other
yghK	-0.0548631	0.0604607	other
yeeO	-0.0689408	0.0605369	other
csgF	-0.155889	0.0608843	other
pck	0.0670352	0.0612761	other
pfs	0.154711	0.0612761	other
ygfF	0.090347	0.0616196	other
ptr	0.133766	0.0619086	other
yqiG	0.0524738	0.0619086	other
ynbC	-0.0463623	0.0619086	other
ybiO	-0.0772602	0.0620336	other
yfbR	-0.0970271	0.0620543	other
ycjU	-0.160505	0.0620896	other
ycbX	0.0906514	0.0621981	other
yciH	-0.157284	0.0622688	other
tldD	-0.0925135	0.0622983	other
yhiQ	-0.0725281	0.0624463	other
hycA	-0.132482	0.0628608	other
gntU	-0.0715826	0.0629423	other
ebgA	0.0690564	0.0631588	other
ygdE	-0.107401	0.0639094	other
ypfE	0.0907402	0.0639094	other
yjeP	-0.0891606	0.0643029	other
yjtD	-0.0548143	0.0649256	other
sraB/psrD	0.0500454	0.0650928	other
ygbJ	0.0445919	0.0650928	other
hybE	0.0649569	0.0650928	other
hpf	-0.10418	0.0651002	other
idnK	-0.115211	0.065332	other
borD	0.0492784	0.0663416	OMPs
trkG	0.0543625	0.0663416	other
yecP	0.128646	0.0663416	other
ygeV	0.0431323	0.0663416	other
uhpC	0.0896825	0.0663416	other
acnA	0.109753	0.0663416	respiration
ymfP	-0.0924922	0.0667919	other
yedD	-0.289629	0.0674138	OMPs
yahO	-0.280398	0.0680928	other
tolC	-0.53456	0.0681506	OMPs
pgm	0.137565	0.0681942	other
pfkB	-0.524888	0.0681942	other
yliI	0.117749	0.0681942	other
umuC	-0.0546704	0.0682573	other
ydcZ	-0.142623	0.0688261	other
tpr	0.0715312	0.068856	other
ybeD	0.107614	0.0688974	other
ylcH	0.0817058	0.068927	other
ydhB	0.0534992	0.0689646	other
flgN	-0.150747	0.0693478	other
gntT	0.0892671	0.0698486	other
yjdL	0.0591332	0.0698486	other
pabC	-0.136594	0.0699387	other
nrfC	-0.0676331	0.070148	other
yehX	0.0697022	0.0706295	other
yjhA	0.088899	0.0710718	other
serS	0.0710576	0.0713955	other
ygjO	0.0810014	0.0716474	other
yicN	0.0742257	0.072159	other
ynfO	0.0650374	0.0726548	other
yqcA	0.13176	0.0730575	other
yfhQ	0.140487	0.0730575	other
yjbI	-0.0538797	0.0731352	other
yjhE	0.0917735	0.0732937	other
ppiA	0.0470471	0.0733084	other
yiaG	0.0498608	0.0735386	other
yijP	-0.0563099	0.073573	other
cheR	-0.0752696	0.0737074	other
yghJ	0.0969421	0.0739349	other
gntK	0.0652081	0.0739548	other
yqfB	0.0973732	0.074128	other
ydgT	0.0544647	0.074128	other
talA	0.0406957	0.0743681	other
tdk	-0.0589491	0.0743681	other
glcG	0.0465834	0.0745198	other
rnr	0.195809	0.0750439	other
yhdN	-0.222597	0.0750902	other
truD	0.174215	0.0751334	other
fcl	-0.0672808	0.0752973	other
gatY	0.0947089	0.0756893	other
ylbF	0.0703142	0.075987	other
yecE	-0.133306	0.0769939	other
uspG	-0.0791365	0.0769939	other
hyaE	-0.0984589	0.0769939	other
elaB	0.0693738	0.0769939	other
rnb	0.0644885	0.0770446	other
ryeF	0.068424	0.0770446	other
yhcC	-0.118258	0.0770446	other
ycgR	0.0714347	0.0770996	other
ygbE	0.111477	0.0775373	other
intS	0.113124	0.0775373	other
yjiK	0.0506792	0.0780957	other
dcuS	0.0697073	0.0780957	other
nohA	0.0771374	0.0780957	other
hypF	0.0548587	0.0780957	other
aspC	-0.0863003	0.0780957	other
btuD	-0.0820282	0.0782061	other
pta	-0.111306	0.0791147	other
yihS	0.119699	0.0791171	other
ybhA	-0.116949	0.0791665	other
nikD	0.0634011	0.0795653	other
ycaK	0.0568969	0.079699	other
mtgA	-0.0808748	0.079699	other
rpmE	0.111802	0.0797234	other
yjfL	-0.0598605	0.0797234	other
ymfA	-0.0625811	0.0797234	other
treR	-0.0655769	0.0797234	other
ydaV	-0.0550822	0.0799631	other
yqjI	0.0457201	0.0800475	other
sufI	-0.0593179	0.0800664	other
ybaV	0.106482	0.0804242	other
aroC	0.074262	0.0807606	other
lolA	0.0969213	0.0812191	other
yncM	0.203248	0.0813381	other
aroK	-0.103654	0.0814351	other
yaeT	0.184728	0.0818329	other
uvrD	-0.0774585	0.0822058	other
ytfT	0.0826318	0.0831814	other
yfiH	0.0649582	0.0832108	other
ygcK	0.0609284	0.0834429	other
cbrC	0.0864344	0.0841109	other
ymdF	-0.130414	0.0842254	other
ymgD	-0.13143	0.0842254	other
cutA	0.0757704	0.0844602	other
essQ	0.0671905	0.08476	other
ytjB	-0.0567275	0.0848315	other
flgJ	-0.115572	0.0849406	other
zapA	0.0468896	0.0849629	other
elaA	0.0538374	0.0851961	other
yicM	-0.100556	0.085521	other
ybiH	-0.07118	0.0855768	other
ygeH	-0.280767	0.0858964	other
ybbJ	0.0679921	0.0858964	other
plsC	-0.114013	0.0860936	other
yceB	0.0503502	0.086468	other
slt	0.0762621	0.0864755	other
tatB	-0.0810542	0.0865554	other
yieP	-0.0885772	0.0866898	other
yaiP	0.106982	0.0867353	other
murC	0.0642899	0.0867693	other
purE	-0.1017	0.0870466	other
serA	0.0569535	0.0872551	other
fdnG	-0.0879899	0.0875659	respiration
yqjH	-0.0752965	0.0882437	other
pitA	0.0447044	0.0884047	other
yehP	-0.0513925	0.0887603	other
yagS	0.06231	0.088839	other
eutE	0.123281	0.0892252	other
xylF	0.0354145	0.0892252	other
rmf	-0.133247	0.0892252	other
yjiZ	-0.0683314	0.08932	other
potF	-0.134076	0.08932	other
sseA	-0.084662	0.08932	other
yihL	0.0409026	0.08932	other
mdoC	-0.134454	0.08932	other
tfaS	0.0550185	0.089522	other
htrG	-0.0444511	0.0896968	other
ompA	-0.0571147	0.0898799	OMPs
yehA	0.120503	0.0902201	other
yfjW	-0.0549096	0.0907911	other
yneI	-0.240778	0.0908365	other
ybdJ	-0.093814	0.0915123	other
ycjW	-0.139001	0.0922486	other
speC	0.0673712	0.092614	other
yhaK	0.106229	0.092614	other
clpS	-0.0894406	0.092733	other
ytfN	0.117294	0.092733	other
cheY	-0.156955	0.0928241	other
uvrY	-0.0646859	0.0928842	other
ydeJ	0.0732877	0.0929439	other
rlpA	-0.0660468	0.0937352	OMPs
rimK	-0.0839359	0.0937352	other
ycfQ	0.0636523	0.0938445	other
yeaH	-0.113471	0.0943974	other
ygfO	-0.0580417	0.094832	other
artI	-0.0841577	0.094832	other
ycdP	-0.276415	0.0948847	other
intE	-0.0740307	0.0948847	other
nmpC	-0.1294	0.0958658	other
cdd	0.0618957	0.0958658	other
ycfP	0.0898747	0.0960453	other
lsrC	-0.125248	0.0965519	other
ygaR	0.0483701	0.0966713	other
hyuA	0.0758197	0.0966713	other
yihV	-0.0687359	0.0967701	other
yggW	-0.0780638	0.0967701	other
ytfE	0.0505696	0.0969976	other
renD	-0.141268	0.0980496	other
pepN	-0.182719	0.098211	other
yjbE	-0.0661277	0.0982454	other
yraL	0.0988384	0.0984083	other
lacI	0.0505284	0.0991298	other
sodC	0.0625377	0.0995021	other
ygcP	0.121499	0.0995021	other
yhhX	0.0444827	0.0995911	other
yebS	-0.0632237	0.100014	other
gdhA	0.0373996	0.100106	other
wbbI	-0.0987235	0.100182	other
yihW	-0.0753393	0.100398	other
yegI	-0.0771633	0.100416	other
agaS	0.0697314	0.100492	other
yliA	0.127368	0.100763	other
sgbU	0.0970751	0.101023	other
imp-DAS+4-kan	-0.0892504	0.101349	other
msbA (P18S)-Kan	0.0543555	0.101349	other
yfaA	-0.130345	0.101359	other
ycgV	-0.24747	0.101824	other
fliT	0.0757688	0.102282	other
ycjT	-0.176018	0.102626	other
bioA	0.0765083	0.102918	other
yehB	0.0640881	0.103206	other
qseC	0.192431	0.103307	other
yjhR	0.0587472	0.103665	other
ydgI	-0.189318	0.103727	other
blr	-0.079853	0.103727	other
narQ	-0.275487	0.103833	other
yhcN	0.061766	0.104544	other
dsbA	-0.0738882	0.104629	other
pheM	0.117381	0.104939	other
stfQ	0.10806	0.104999	other
hcaT	0.122749	0.105347	other
sgcE	-0.0801984	0.105556	other
phnH	-0.0516303	0.106026	other
kdpE	-0.157944	0.106057	other
efp	0.0698691	0.106588	other
ycaJ	-0.0771399	0.10676	other
ynfN	0.085289	0.106783	other
lpxA	-0.0496201	0.106783	LPS biosynthesis and assembly
tehB	-0.0613365	0.106948	other
hda	-0.196428	0.106948	other
yjbH	0.0823453	0.106948	other
argT	0.0571741	0.107292	other
ansP	0.0785993	0.107657	other
slp	0.110508	0.107769	other
ymfI	-0.0575205	0.108127	other
btuR	0.0570567	0.10814	other
fieF	0.0877079	0.10814	other
ybbD	-0.198229	0.108198	other
ychH	-0.052037	0.108513	other
nrdF	-0.137479	0.109439	other
fhiA	-0.0456913	0.109439	other
yidJ	0.151455	0.109923	other
ygfM	-0.0768611	0.109923	other
rffH	0.0538568	0.109923	other
cof	0.129029	0.109923	other
potG	-0.0593985	0.110053	other
ypdB	0.0467793	0.110053	other
dppD	0.046203	0.1103	other
thrL	0.126047	0.1103	other
flgB	-0.0888009	0.110532	other
ydaC	-0.0715254	0.111376	other
yagJ	0.0666589	0.111376	other
IstR-1	-0.0983708	0.111376	other
yrdB	0.0551181	0.111376	other
gspM	-0.0813862	0.111395	other
ybbC	-0.0633808	0.111395	other
lpxC-kan	0.0736825	0.111417	other
yehZ	-0.0532461	0.111417	other
yceA	-0.207424	0.111417	other
mipA	-0.0559914	0.111455	OMPs
ycgN	-0.0759663	0.11195	other
fdrA	-0.100294	0.112043	other
yedS	-0.0806021	0.112098	other
yjhH	-0.115351	0.112184	other
abgR	-0.071274	0.112184	other
ybhT	-0.057153	0.112518	other
yiiG	0.0350411	0.112527	other
ykiA	-0.0689932	0.112527	other
chaB	-0.080861	0.112527	other
ybaM	-0.0720851	0.112561	other
yfgG	-0.148676	0.11284	respiration
gpmA	-0.0618675	0.113137	other
argC	0.0870353	0.11316	other
ynbE	-0.186336	0.11316	OMPs
yagL	0.0770337	0.113212	other
kil	-0.0925349	0.113673	other
ybaQ	-0.105678	0.113673	other
recA	0.136864	0.113952	other
nuoB	0.10406	0.114292	respiration
yeiU	-0.100853	0.114292	other
yfcA	-0.108781	0.114292	other
yieF	0.0557385	0.114322	other
ydaF	-0.0832925	0.114597	other
tauA	0.0392308	0.114661	other
cynT	0.033864	0.114739	other
lit	-0.0653052	0.114739	other
yeeV	-0.0591666	0.115174	other
ybbK	-0.106535	0.115179	other
ycdC	-0.0938818	0.11603	other
npr	-0.0688636	0.11603	other
flgH	0.0374762	0.11616	OMPs
asnB	-0.195376	0.116816	other
waaP	0.116217	0.117164	LPS biosynthesis and assembly
moeA	-0.0936499	0.117255	other
ymfC	0.0590131	0.117472	other
ulaG	0.0452863	0.117807	other
nagA	-0.104855	0.117834	other
ygcO	-0.0537856	0.117834	other
yjgK	0.0521198	0.117969	other
ygeK	0.0409518	0.118439	other
yaeB	0.0580195	0.118439	other
ygaT	-0.0910097	0.118761	other
uidB	0.0484662	0.119229	other
cyaA	-0.15198	0.119631	other
dedA	-0.0468269	0.119631	other
rybC/sroB	-0.0502211	0.119631	other
rpoS	-0.1902	0.12009	other
pdhR	0.0552604	0.120131	other
emrY	0.0558943	0.120131	other
yliE	-0.0685346	0.120131	other
rhlE	0.0619801	0.12034	other
livM	0.0493772	0.12034	other
yjeM	0.156405	0.120965	other
nei	-0.132628	0.120965	other
ycbJ	-0.18818	0.121054	other
ypdI	-0.0517933	0.121524	other
macA	0.081517	0.121622	other
yoaD	0.044066	0.121794	other
tap	-0.0668777	0.122021	other
ycbQ	-0.183695	0.122021	other
dps	-0.182774	0.122021	other
yqaA	-0.086765	0.122249	other
yjcE	-0.0498366	0.122386	other
fruB	-0.0821933	0.122503	other
pmrD	0.0453517	0.122781	other
holB	-0.0485565	0.122845	other
mutT	-0.0572037	0.122977	other
ylbA	0.0535619	0.122977	other
hycE	0.037576	0.12307	other
pyrC	-0.112535	0.12336	other
yeiN	-0.0782517	0.124147	other
sfmA	-0.0822783	0.124147	other
katE	0.0322337	0.124147	other
ybdN	-0.283604	0.124147	other
cobS	-0.0784568	0.125095	other
glgS	0.0543241	0.125448	other
ycbY	-0.0926573	0.125604	other
fhuB	-0.0813979	0.125609	other
perR	0.0469865	0.125702	other
menD	0.061434	0.125722	other
yhcG	0.0411091	0.125765	other
arnT	0.0511235	0.125915	other
yncG	0.0928076	0.125915	other
wza	0.0828979	0.125996	other
ulaD	-0.136793	0.125996	other
ddpC	-0.0995515	0.125996	other
cheW	0.0537406	0.126271	other
yieG	0.0476647	0.126665	other
xylG	0.0567016	0.126665	other
intF	0.0456602	0.128228	other
ulaB	-0.0921528	0.12856	other
yfiR	0.0907034	0.12856	other
rcsF	0.0454407	0.128961	OMPs
IS061 (isrA)	-0.0663906	0.129692	other
znuC	0.0357132	0.129837	zinc
ccmB	-0.0441791	0.129837	other
holC	-0.375862	0.129945	other
speG	-0.0796773	0.130439	other
yceH	0.0553868	0.130458	other
murG	-0.135433	0.131785	other
aceA	0.0537642	0.131889	other
fabF	0.137352	0.132232	other
yjeF	-0.0845924	0.133551	other
tdcB	-0.0501155	0.133773	other
yobD	-0.108529	0.133773	other
dhaK	0.065972	0.133775	other
narI	0.0945122	0.134814	other
yjfZ	0.0570288	0.13521	other
sgbH	-0.0525131	0.135333	other
prmB	-0.0633156	0.136215	other
relE	-0.0653133	0.136259	other
gspO	-0.0508911	0.136552	other
ydjA	-0.0513756	0.136591	other
yhjQ	-0.0874951	0.136693	other
rmuC	0.0513603	0.136759	other
cvrA	-0.0738563	0.136944	other
ygbI	-0.0611849	0.137111	other
gcvA	-0.0683474	0.137246	other
fabH	0.132114	0.138425	other
ypjL	0.0617378	0.138865	other
fabR	0.045443	0.138865	other
mraW	0.0853955	0.138865	other
micC	-0.0568152	0.138865	OMPs
ggt	0.0381972	0.138865	other
yegX	0.0449126	0.138865	other
tfaE	0.220994	0.139005	other
argP	0.0565783	0.139283	other
napB	-0.146225	0.13955	other
ydcU	-0.0342837	0.139552	other
ydjM	0.0532331	0.139944	other
creC	0.0540054	0.140012	other
ruvA	-0.130299	0.1405	other
yghZ	-0.0574988	0.140796	other
yjcO	-0.0317802	0.140811	other
yeeD	-0.178687	0.140857	other
yfiC	-0.0400759	0.14097	other
narH	-0.14455	0.14097	respiration
ybbM	0.0548676	0.141363	other
ycdO	-0.214213	0.141374	other
yadD	0.0587859	0.14179	other
rarD	-0.183075	0.14179	other
nuoG	-0.135211	0.14179	respiration
pabB	-0.0977824	0.14179	other
yraK	0.0429862	0.141943	other
yagH	-0.0551652	0.142601	other
trkA	-0.138507	0.143524	other
hyfI	0.0465923	0.143524	other
cspI	-0.10814	0.143524	other
xerC	0.0866208	0.143524	other
yfjP	0.0759853	0.144272	other
htpX	0.202744	0.144892	other
mqo	0.0294554	0.144892	other
dgoR	0.071953	0.144892	other
trpA	0.0918962	0.145026	other
yhfG	-0.064592	0.145169	other
ninE	-0.0926736	0.1456	other
aqpZ	0.101976	0.145715	other
ybhL	-0.0956768	0.145889	other
flu	0.0524247	0.146824	other
torA	-0.0759926	0.147088	other
yceD	-0.142799	0.147127	other
yecS	-0.0325372	0.147238	other
wcaM	0.0581011	0.149636	other
gntR	-0.0505671	0.15031	other
xylR	0.0604633	0.150383	other
yahF	-0.0535464	0.150557	other
ydeK	-0.0714885	0.150557	other
rhaS	-0.0707651	0.150557	other
ybfM	-0.146292	0.150557	other
moaB	-0.0710049	0.151012	other
infA	0.0635674	0.151029	other
rpsE	0.124387	0.151617	other
cysJ	-0.0515881	0.152207	other
aroE	-0.0842741	0.153015	other
rffM	-0.0559183	0.153603	other
glcF	-0.038243	0.154173	other
nirD	0.0751639	0.154397	other
yjgR	0.0310158	0.154409	other
uvrA	0.0532013	0.154792	other
torR	-0.139482	0.154792	other
yghB	-0.0504064	0.154929	other
hslO	0.0623677	0.154929	other
eutI	0.0365113	0.1553	other
galF	0.130462	0.155714	other
yaiF	-0.10618	0.155714	other
yhiK	-0.0438786	0.15702	other
yieL	-0.0988781	0.157989	other
ybaL	-0.0754109	0.157989	other
mutH	-0.0826261	0.158004	other
ybfH	-0.126676	0.158078	other
ligB	0.0838155	0.158117	other
rsxE	0.0517968	0.158195	respiration
napG	-0.0593585	0.159263	other
yahC	0.0366639	0.159718	other
icd	0.11684	0.159993	other
tolR	0.152359	0.160279	other
mpaA	-0.0794802	0.160546	OMPs
ydgC	0.0814572	0.160872	other
ptsN	0.0793547	0.160872	other
yihF	0.0603269	0.160872	other
yjdJ	-0.0460304	0.160872	other
melA	0.0463721	0.160872	other
otsA	-0.0440952	0.160897	other
yeiE	0.036175	0.160897	other
ulaF	0.153882	0.161114	other
yoaC	0.0437941	0.161341	other
lipB	0.0876421	0.161385	other
hipA	0.163712	0.161385	other
yjfN	-0.0844151	0.161483	other
torI	0.0602579	0.161561	other
pflB	0.144883	0.161984	other
rbn	0.0898333	0.162437	other
puuE	-0.0503329	0.162859	other
yghW	-0.114472	0.163237	other
pheL	0.0595457	0.163493	other
yfhJ	-0.0656825	0.163533	other
sugE	-0.0683248	0.163931	other
kefG	0.0422624	0.1641	other
yieM	-0.0640004	0.164318	other
yegW	-0.059186	0.164582	other
ybhB	-0.195309	0.164747	other
prfH	0.0521177	0.16493	other
flgI	-0.10271	0.16493	other
agaV	0.0342499	0.16493	other
yniB	-0.0665945	0.165543	other
aes	-0.0638412	0.165543	other
yhiR	-0.0365154	0.165784	other
ybgF	-0.228077	0.165784	other
nrfE	0.0489493	0.165875	other
nhaA	-0.0747664	0.165875	other
yjcR	0.0647007	0.165875	other
mobB	0.0542737	0.165985	other
mak	0.161731	0.16609	other
ybcD	-0.0379595	0.166216	other
mhpB	0.08188	0.166264	other
lacA	-0.0532287	0.166446	other
ybbA	0.113395	0.166446	other
yqcB	0.0463196	0.166624	other
ydfW	0.061117	0.166821	other
yaeF	0.0452771	0.167617	other
yigG	0.0658022	0.167633	other
yedM	-0.116847	0.167633	other
yfcT	0.0751765	0.168284	other
prkB	-0.0410252	0.169282	other
yibI	-0.0632757	0.169282	other
flgE	-0.0646237	0.170026	other
yfbQ	0.0591552	0.171034	other
araF	0.0551659	0.171482	other
yihN	0.0650583	0.172111	other
bcsG	-0.0613318	0.172115	other
ydfQ	0.0456377	0.17288	other
yiiR	-0.0378929	0.173239	other
yheT	-0.127724	0.173239	other
ynfG	0.0833359	0.17331	other
frr	0.0548039	0.17331	other
hrpB	0.0311741	0.174234	other
yaiX	-0.085151	0.174874	other
ydfO	0.0903326	0.174984	other
yhaV	-0.0457554	0.174984	other
ybhH	-0.237403	0.174984	respiration
nuoK	0.077626	0.175535	respiration
yjjI	0.0397194	0.17554	other
copA	-0.107523	0.175997	copper
smtA	-0.0544393	0.176796	other
panF	0.0765077	0.176831	other
ygjG	0.0430105	0.176841	other
metF	-0.0556004	0.176841	other
ybgL	-0.0690193	0.177169	other
yjiS	-0.0713854	0.177169	other
dcuB	-0.0493932	0.177669	other
rsxB	0.0738475	0.177755	respiration
ecnB	-0.0860735	0.178133	other
yjjW	-0.0410594	0.178133	other
ymiB	-0.0598549	0.178133	other
ybfF	0.103623	0.178964	zinc
srlA	0.14123	0.179641	other
fliM	0.050514	0.179737	other
putA	-0.0595393	0.179859	other
yfiQ	-0.0596003	0.179927	other
fixC	-0.120478	0.180251	other
ydbK	0.0514525	0.180685	other
yeiS	0.0576784	0.180888	other
narK	-0.10528	0.180993	other
yjhX	0.0719344	0.181166	other
manY	-0.0444897	0.181494	other
yjiG	0.103675	0.182166	other
yjfC	-0.0759731	0.18233	other
yoaA	-0.0657945	0.182367	copper
recN	-0.136581	0.182497	other
fliG	0.0666712	0.182654	other
yrfC	-0.0520223	0.1828	other
ykfJ	0.0398521	0.18362	other
rumA	0.0636707	0.18378	other
pyrH	-0.0663227	0.184843	other
yohF	0.0458557	0.185469	other
yhcA	0.0560114	0.185532	other
molR	0.0348691	0.186516	other
sfcA	0.116707	0.186727	other
nfo	-0.0526478	0.186758	other
yqhG	-0.0627262	0.186758	other
rsmC	0.0338569	0.186964	other
yiaW	-0.0385364	0.187028	other
atpF	-0.153435	0.18762	other
yiiX	-0.068909	0.187699	other
ybaA	-0.0881735	0.187847	other
glmM	-0.0379401	0.187847	other
appY	0.19976	0.187847	other
ugpQ	0.123005	0.188711	other
nuoE	0.109335	0.188751	respiration
ulaA	0.125723	0.188862	other
yebY	-0.148987	0.189703	other
cusR	-0.0791053	0.189703	other
yqcC	-0.0590627	0.190022	other
ampG	-0.0623379	0.19043	other
tdcG	-0.0406368	0.190524	other
hdeD	0.0443898	0.190766	other
yieK	0.0441541	0.191062	other
phnO	-0.0512443	0.191066	other
ygdI	-0.0701776	0.191066	other
yqcD	0.0717323	0.191066	other
araH	-0.0518078	0.191387	other
nuoJ	0.0731543	0.192506	respiration
yphB	0.0586809	0.193004	other
eaeH	0.0308894	0.193004	other
flhC	0.0351596	0.193174	other
modB	-0.121991	0.19402	other
mutS	0.110828	0.194215	other
yfdI	0.0526563	0.195227	other
yjcC	0.0552254	0.195371	other
ycdQ	-0.139051	0.196173	other
yecD	-0.05381	0.196952	other
fliS	0.0748271	0.196952	other
betB	-0.0778906	0.19733	other
blc	-0.0468404	0.197825	other
osmC	-0.0640554	0.197949	other
yggV	0.0378736	0.199494	other
nrdH	-0.0270386	0.199538	other
yahE	0.0388813	0.200067	other
yjbG	-0.0538807	0.201123	other
purK	-0.0634097	0.201455	other
ybgS	-0.15116	0.201455	other
yhjJ	0.0887034	0.201455	other
ynaJ	-0.0397821	0.202031	other
ycbG	-0.0546264	0.202849	other
yfeD	-0.0362066	0.202849	other
cueO	0.0484568	0.203148	copper
yebG	-0.120371	0.20323	other
yhbY	0.126021	0.204061	other
yegE	-0.0964659	0.204749	other
fliC	0.0462645	0.204749	other
yebE	-0.0759197	0.204763	other
glpR	0.0569174	0.205231	respiration
ycbR	0.0405961	0.205981	other
hcp	-0.101094	0.206373	other
gltJ	0.0607562	0.206893	other
ymfQ	-0.0346051	0.207228	other
modE	-0.0817185	0.207447	other
ybbY	-0.125144	0.207447	other
imp-DAS-kan	-0.0398397	0.207447	other
yhcE	-0.0355541	0.208457	other
tar	-0.129349	0.208722	other
ybdD	-0.040152	0.208776	other
ycdR	0.0561103	0.208831	other
ycjR	-0.0465927	0.209242	other
mviM	-0.0632235	0.209464	other
amtB	-0.0888481	0.210182	other
ydiN	0.0672825	0.210961	other
yjeI	-0.0928879	0.211038	other
rdgC	-0.072899	0.211203	other
menB	0.050564	0.212137	other
fbaB	0.0436358	0.212252	other
gcvR	0.0861508	0.212833	other
hns	-0.13422	0.213039	other
ugpB	0.0469237	0.213309	other
narU	0.045514	0.213534	other
yncC	-0.0494864	0.213764	other
yncH	0.0304079	0.213764	other
yabP	0.0410317	0.213764	other
phnC	0.181811	0.214196	other
rhaR	0.0679285	0.214667	other
potI	-0.0664401	0.215238	other
rtcR	0.0343272	0.215289	other
stfE	-0.18395	0.216383	other
folX	-0.0612983	0.21647	other
purT	0.0398101	0.216859	other
yeiB	0.0520305	0.216859	other
ylcG	-0.0445303	0.216859	other
aceK	0.0635821	0.217405	other
ynjH	-0.050272	0.217491	other
yifK	0.0458158	0.217582	other
yajO	-0.0623506	0.217621	other
ycbK	-0.102976	0.217965	other
modC	-0.0897329	0.218458	other
yhaB	-0.0797329	0.218898	other
yjhV	0.101359	0.219005	other
gadW	-0.0344914	0.219403	other
ymdB	-0.0797003	0.220271	other
dcd	-0.048763	0.220708	other
yafL	0.0270591	0.220708	other
ynjI	-0.203954	0.220769	other
wcaB	-0.0446262	0.220966	other
dsrB	0.074592	0.220966	other
yhfZ	0.0428829	0.221148	other
yagR	0.0380875	0.221148	other
rzoR	-0.0738434	0.221683	other
yibN	-0.0856161	0.221988	other
potA	0.0379549	0.221988	other
phnI	0.0461122	0.222241	other
yobI	0.0602217	0.222302	other
wbbJ	-0.112538	0.222337	other
ynaK	-0.0717936	0.222509	other
yccU	-0.0781672	0.222509	other
ydjF	0.0407294	0.222509	other
potC	-0.0524276	0.222686	other
iaaA	-0.0807573	0.223041	other
sgrS	-0.0428765	0.22332	other
yjaG	0.0586743	0.224309	other
gnsB	0.0324181	0.224363	other
ybdM	-0.121593	0.224363	other
purR	-0.0673754	0.224635	other
yegR	-0.0522519	0.225289	OMPs
tdcD	0.0615738	0.22609	other
leuD	0.0648184	0.226384	other
treA	0.0455934	0.226645	other
ymfJ	0.0381931	0.227451	other
yebU	-0.0559068	0.227519	other
tfaR	-0.0377558	0.227687	other
rsmB	0.276393	0.227687	other
aroG	-0.0497029	0.22787	other
ydiV	0.0505549	0.22787	other
yebO	-0.0472072	0.228667	other
maeB	0.0808557	0.230029	other
yjfJ	-0.0292817	0.230082	other
mobA	-0.065904	0.230846	other
ykgK	0.0621759	0.231345	other
idi	-0.0277701	0.231445	other
ndk	0.0474821	0.23269	other
yegD	0.0617367	0.23269	other
yjfO	0.106482	0.233412	other
ilvB	0.0622601	0.233412	other
hyfF	0.0772811	0.233412	other
ftsZ	0.0781478	0.233916	other
yijE	0.0645815	0.234822	other
yjcF	-0.0405536	0.234876	other
marC	-0.1063	0.234885	other
yagV	0.0599128	0.234885	other
gudX	-0.0650384	0.235141	other
yibK	-0.0822129	0.235152	other
rraA	0.0368935	0.235517	other
putP	-0.152268	0.2365	other
yqiK	-0.121503	0.2365	other
secB	-0.0755208	0.236694	other
yqjK	-0.134968	0.236877	other
ydjZ	-0.0695174	0.236877	other
osmE	0.0667485	0.236877	OMPs
sgcB	0.0971268	0.236877	other
narZ	-0.0498998	0.236998	other
yfcN	-0.0839448	0.237507	other
alkA	-0.0328249	0.237922	other
luxS	0.0400027	0.237942	other
yfiP	-0.0551288	0.240498	other
edd	0.038627	0.240981	other
ddpB	-0.0428253	0.242039	other
pldB	-0.0307459	0.242358	other
gutM	-0.0714126	0.242358	other
pqiA	-0.0917735	0.24305	other
yfaV	-0.0499504	0.24379	other
yfiD	0.0854334	0.24379	other
ygiF	-0.0616961	0.244124	other
ydfX	0.0857031	0.244124	other
ycfD	-0.224537	0.24545	other
sgcR	-0.0400452	0.24572	other
wcaA	0.0262725	0.246012	other
hisG	-0.0285526	0.246277	other
prlC	0.0433393	0.247095	other
yfgO	-0.0570312	0.247507	other
fecE	0.0460889	0.247711	other
btuE	0.0887567	0.247711	other
yraQ	-0.0491726	0.249395	other
frdB	0.0749105	0.249395	other
gcvT	-0.0347238	0.250171	other
malT	-0.0599357	0.250557	other
prc	0.173091	0.251162	other
macB	-0.0897401	0.251868	other
ybeL	0.0519893	0.252416	other
azoR	-0.0394235	0.254283	respiration
galK	-0.039966	0.254283	other
ygdH	-0.066267	0.254477	other
aroH	-0.0328302	0.254814	other
melB	0.0276185	0.255391	other
trpL	0.0400943	0.255464	other
ulaE	0.101481	0.255699	other
nanE	-0.0660201	0.255699	other
ycaL	-0.043645	0.255699	OMPs
ycjF	-0.0784591	0.255934	other
yfjJ	0.0409467	0.255934	other
gltI	-0.0602638	0.255934	other
yeaA	-0.0371663	0.256191	other
gltL	0.0552856	0.256452	other
priC	-0.0410093	0.257624	other
caiC	0.0343452	0.257758	other
yebK	0.10956	0.25804	other
dinG	-0.094235	0.258154	other
yraH	-0.0373067	0.258154	other
csrC	0.0540485	0.258198	other
serC	-0.0420764	0.258198	other
ybdK	0.0931525	0.258913	other
sibE	-0.117484	0.259217	other
yafV	-0.0346761	0.259217	other
yniA	-0.0658217	0.259217	other
fliH	0.0467101	0.259366	other
yjdI	-0.0432387	0.260169	other
fliA	0.0433091	0.26101	other
ybcW	0.0473142	0.261155	other
gspJ	0.0417152	0.261419	other
yjbN	-0.0457602	0.261419	other
yedK	-0.0313937	0.261664	other
yeeP	-0.0683654	0.261782	other
ypjM	-0.0392624	0.26201	other
alsB	-0.136623	0.262071	other
rlmB	0.0587298	0.262249	other
gltA	0.0695543	0.263231	other
degP	-0.0564676	0.263231	other
trmE	0.053718	0.263981	other
ybiU	-0.142379	0.26411	other
recT	-0.126005	0.264117	other
yidH	0.149577	0.26441	other
ykgI	-0.057098	0.264995	other
ptsG	-0.0367113	0.265522	other
ydfU	-0.0774853	0.265553	other
yrdD	-0.04021	0.265679	other
cspD	0.0676398	0.266441	other
ynbD	-0.0611563	0.26645	other
yebB	-0.0471215	0.267304	other
yccJ	0.117089	0.267668	other
ycaP	-0.0769233	0.267712	other
ydfT	0.0573973	0.267944	other
ynbA	-0.0316151	0.268214	other
pnp	0.115132	0.268304	other
rem	0.0463907	0.268371	other
wzzE	-0.0444817	0.268371	LPS biosynthesis and assembly
yjiA	0.0390559	0.26997	other
sanA	0.0382822	0.26997	other
ychA	0.15644	0.270023	other
ydcN	-0.0635212	0.270023	other
ileS	0.0543059	0.270051	other
rnt	0.160458	0.27126	other
ugpE	0.0979985	0.271308	other
sapF	0.0990549	0.27151	other
yraI	-0.0773695	0.271795	other
norV	-0.0552734	0.272186	other
yfbH	-0.0448112	0.272378	other
ydiS	-0.0440956	0.273145	other
hcaD	-0.0909314	0.275111	other
oxyS	-0.0410716	0.275333	other
yciU	-0.113071	0.275693	other
leuB	0.0264047	0.276367	other
sdaA	-0.0330436	0.276724	Fe-S cluster biogenesis
gspA	0.0239167	0.277664	other
yliH	-0.0607351	0.277867	other
trmH	-0.0847729	0.278081	other
rna	-0.0456312	0.278126	other
cld	-0.0352762	0.278126	other
ygjF	-0.0396064	0.278137	other
ypfM	-0.0434053	0.278357	other
glnB	-0.044944	0.278534	other
ychF	0.155275	0.27877	other
ycbB	-0.142611	0.279196	respiration
yceI	-0.141501	0.279196	other
ydcE	0.0716586	0.279939	other
yciN	-0.0636646	0.280268	other
ygeL	0.0677843	0.280268	other
ycbL	0.0506971	0.280334	other
ycdH	-0.118286	0.280334	other
tatD	0.0416774	0.280423	other
yccS	-0.153123	0.280431	other
yefM	0.0885882	0.280431	other
kdsA	0.0556645	0.280534	other
mog	-0.0603623	0.28154	other
[truncated: 2,130 more rows]

## Sheet: SuppData_5
Strain	mutation frequency (4x MIC)	mutation frequency (8x MIC)
A. baumannii 1	< 1.33 x 10-11	< 1.33 x 10-11
A. baumannii 1	< 6.28 x 10-10	< 6.28 x 10-10
A. baumannii 1	< 4.80 x 10-10	< 4.80 x 10-10
A. baumannii 1	< 4.77 x 10-11	< 4.77 x 10-11
A. baumannii 3	< 7.44 x 10-10	< 7.44 x 10-10
A. baumannii 3	< 2.08 x 10-10	< 2.08 x 10-10
A. baumannii 3	< 2.80 x 10-10	< 2.80x 10-10
A. baumannii 3	< 6.45 x 10-10	< 6.45 x 10-10
E. coli 2	< 8.26 x 10-10	< 8.26 x 10-10
E. coli 2	< 7.00 x 10-9	< 7.00 x 10-9
E. coli 2	< 4.16 x 10-9	< 4.16 x 10-9
E. coli 2	< 5.39 x 10-10	< 5.39 x 10-10
E. coli 3	< 1.56 x 10-10	< 1.56 x 10-10
E. coli 3	< 5.00 x 10-10	< 5.00 x 10-10
E. coli 3	< 7.80 x 10-10	< 7.80 x 10-10
E. coli 3	< 1.84 x 10-10	< 1.84 x 10-10
K. pneumoniae 4	3.88 x 10-8	< 5.4 x 10-10
K. pneumoniae 4	< 1.0 x 10-9	< 1.0 x 10-9
K. pneumoniae 4	< 2.70 x 10-10	< 2.7 x 10-10
K. pneumoniae 4	8.66 x 10-8	< 8.55 x 10-10
K. pneumoniae 5	< 6.46 x 10-10	< 6.46 x 10-10
K. pneumoniae 5	< 4.7 x 10-10	< 4.7 x 10-10
K. pneumoniae 5	< 7.06 x 10-10	< 7.06 x 10-10
K. pneumoniae 5	< 4.64 x 10-10	< 4.64 x 10-10

## Sheet: SuppData_6
orthology group	count	conservation	cross_species_conservation	protein_ID	gene_name	description	Condition_treatment	Condition_control	Strain_treatment	Strain_control	species_analyzed	logFC	AveExpr	t	P.Value	adj.P.Val	B	hit	species	complete_name
AceA	3	conserved	conserved within species	PBBIODIN_03852	PBBIODIN_03852	Isocitrate lyase	nodrug	nodrug	KP_9_R1	KP_6	Kpneumoniae_6	1.31306	20.7862	26.1736	5.24e-07	6.35e-06	6.94365	1	K. pneumoniae	K. pneumoniae KP_9_R1
AceA	3	conserved	conserved within species	PBBIODIN_03852	PBBIODIN_03852	Isocitrate lyase	nodrug	nodrug	KP_10_R1	KP_6	Kpneumoniae_6	2.1096	21.1845	43.993	7.15e-07	1.69e-05	7.08887	1	K. pneumoniae	K. pneumoniae KP_10_R1
AceA	3	conserved	conserved within species	PBBIODIN_03852	PBBIODIN_03852	Isocitrate lyase	nodrug	nodrug	KP_9_R2	KP_6	Kpneumoniae_6	1.26379	20.7616	41.1502	5.98e-09	1.04e-07	11.4069	1	K. pneumoniae	K. pneumoniae KP_9_R2
AcnA_1~~~acnA	1	strain-specific	strain-specific	MS02-S_04410	MS02-S_04410	Aconitate hydratase A	nodrug	nodrug	KP_3_R1	KP_3	Kpneumoniae_3	1.23779	25.534	17.2201	1.09e-05	0.00035773	3.97998	1	K. pneumoniae	K. pneumoniae KP_3_R1
AcrA	1	strain-specific	strain-specific	2_00229	2_00229	Multidrug efflux pump subunit AcrA	nodrug	nodrug	KP_2_R1	KP_2	Kpneumoniae_2	1.67143	26.2344	38.6819	4.96e-15	1.01e-13	24.7997	1	K. pneumoniae	K. pneumoniae KP_2_R1
AcrB_1	5	conserved	conserved within species	PBBIODIN_02063	PBBIODIN_02063	Multidrug efflux pump subunit AcrB	nodrug	nodrug	KP_9_R1	KP_6	Kpneumoniae_6	-1.52144	26.0918	-32.5916	1.57e-07	2.82e-06	8.30751	1	K. pneumoniae	K. pneumoniae KP_9_R1
AcrB_1	5	conserved	conserved within species	PBBIODIN_02063	PBBIODIN_02063	Multidrug efflux pump subunit AcrB	nodrug	nodrug	KP_10_R1	KP_6	Kpneumoniae_6	-1.13477	26.2852	-30.6138	3.38e-06	3.94e-05	5.28012	1	K. pneumoniae	K. pneumoniae KP_10_R1
AcrB_1	5	conserved	conserved within species	PBBIODIN_02063	PBBIODIN_02063	Multidrug efflux pump subunit AcrB	nodrug	nodrug	KP_9_R2	KP_6	Kpneumoniae_6	-1.64909	26.028	-54.8163	9.72e-10	3.69e-08	13.3989	1	K. pneumoniae	K. pneumoniae KP_9_R2
AcrB_1	5	conserved	conserved within species	2_00228	2_00228	Multidrug efflux pump subunit AcrB	nodrug	nodrug	KP_2_R2	KP_2	Kpneumoniae_2	1.24258	26.0634	28.0776	4.09e-06	6.19e-05	5.1347	1	K. pneumoniae	K. pneumoniae KP_2_R2
AcrB_1	5	conserved	conserved within species	2_00228	2_00228	Multidrug efflux pump subunit AcrB	nodrug	nodrug	KP_2_R1	KP_2	Kpneumoniae_2	1.5374	26.2108	35.6348	1.46e-14	2.54e-13	23.6672	1	K. pneumoniae	K. pneumoniae KP_2_R1
AcuI	3	conserved	conserved within species	PBBIODIN_00746	PBBIODIN_00746	putative acrylyl-CoA reductase AcuI	nodrug	nodrug	KP_9_R1	KP_6	Kpneumoniae_6	1.17659	24.3401	30.6641	2.2e-07	3.45e-06	7.93051	1	K. pneumoniae	K. pneumoniae KP_9_R1
AcuI	3	conserved	conserved within species	PBBIODIN_00746	PBBIODIN_00746	putative acrylyl-CoA reductase AcuI	nodrug	nodrug	KP_10_R1	KP_6	Kpneumoniae_6	1.31472	24.4092	41.4993	9.18e-07	1.97e-05	6.80274	1	K. pneumoniae	K. pneumoniae KP_10_R1
AcuI	3	conserved	conserved within species	PBBIODIN_00746	PBBIODIN_00746	putative acrylyl-CoA reductase AcuI	nodrug	nodrug	KP_9_R2	KP_6	Kpneumoniae_6	1.0551	24.2794	36.3144	1.32e-08	1.65e-07	10.5239	1	K. pneumoniae	K. pneumoniae KP_9_R2
AdeF	1	strain-specific	strain-specific	D0C5J5	bpeE	Multidrug efflux pump BpeE	nodrug	nodrug	AB_2_R1	AB_2	Abaumannii_2	2.77802	20.0955	76.9427	2.56e-07	0.000195519	7.98651	1	A. baumannii	A. baumannii AB_2_R1
AdhE	6	conserved	conserved across species	AIL18019.1	AIL18019.1	aldehyde-alcohol dehydrogenase	nodrug	nodrug	EC_2_R1	EC_2	Ecoli_2	-1.13554	26.5531	-27.3392	7.07e-06	0.000153631	4.73318	1	E. coli	E. coli EC_2_R1
AdhE	6	conserved	conserved across species	AIL18019.1	AIL18019.1	aldehyde-alcohol dehydrogenase	nodrug	nodrug	EC_2_R4	EC_2	Ecoli_2	-1.30654	26.4676	-32.4819	2.2e-08	8.8e-07	10.2104	1	E. coli	E. coli EC_2_R4
AdhE	6	conserved	conserved across species	AIL18019.1	AIL18019.1	aldehyde-alcohol dehydrogenase	nodrug	nodrug	EC_2_R3	EC_2	Ecoli_2	-1.89881	26.1715	-65.6805	2.49e-06	0.000508986	6.20486	1	E. coli	E. coli EC_2_R3
AdhE	6	conserved	conserved across species	PBBIODIN_00494	PBBIODIN_00494	Aldehyde-alcohol dehydrogenase	nodrug	nodrug	KP_9_R1	KP_6	Kpneumoniae_6	2.12664	30.1219	55.2387	8.58e-09	9.5e-07	11.4499	1	K. pneumoniae	K. pneumoniae KP_9_R1
AdhE	6	conserved	conserved across species	PBBIODIN_00494	PBBIODIN_00494	Aldehyde-alcohol dehydrogenase	nodrug	nodrug	KP_10_R1	KP_6	Kpneumoniae_6	2.42244	30.2698	76.2208	6.74e-08	7.57e-06	9.62041	1	K. pneumoniae	K. pneumoniae KP_10_R1
AdhE	6	conserved	conserved across species	PBBIODIN_00494	PBBIODIN_00494	Aldehyde-alcohol dehydrogenase	nodrug	nodrug	KP_9_R2	KP_6	Kpneumoniae_6	1.57216	29.8447	54.191	1.05e-09	3.69e-08	13.3203	1	K. pneumoniae	K. pneumoniae KP_9_R2
AglB	1	strain-specific	strain-specific	MS02-S_01913	MS02-S_01913	6-phospho-alpha-glucosidase	nodrug	nodrug	KP_3_R1	KP_3	Kpneumoniae_3	-1.21429	25.4659	-28.5483	8.61e-07	7.24e-05	6.83947	1	K. pneumoniae	K. pneumoniae KP_3_R1
Ahr	5	conserved	conserved within species	MS02-S_02283	MS02-S_02283	Aldehyde reductase Ahr	nodrug	nodrug	KP_3_R1	KP_3	Kpneumoniae_3	2.68165	24.0392	63.4817	1.52e-08	1.06e-05	10.7721	1	K. pneumoniae	K. pneumoniae KP_3_R1
Ahr	5	conserved	conserved within species	MS25-S_01787	MS25-S_01787	Aldehyde reductase Ahr	nodrug	nodrug	KP_5_R1	KP_5	Kpneumoniae_5	1.87303	24.1982	37.4691	9.19e-09	5.3e-06	11.103	1	K. pneumoniae	K. pneumoniae KP_5_R1
Ahr	5	conserved	conserved within species	PBBIODIN_03267	PBBIODIN_03267	Aldehyde reductase Ahr	nodrug	nodrug	KP_9_R1	KP_6	Kpneumoniae_6	2.54656	24.6452	63.0986	4.12e-09	8.3e-07	12.1895	1	K. pneumoniae	K. pneumoniae KP_9_R1
Ahr	5	conserved	conserved within species	PBBIODIN_03267	PBBIODIN_03267	Aldehyde reductase Ahr	nodrug	nodrug	KP_10_R1	KP_6	Kpneumoniae_6	2.02356	24.3837	62.1559	1.62e-07	9.74e-06	8.72314	1	K. pneumoniae	K. pneumoniae KP_10_R1
Ahr	5	conserved	conserved within species	PBBIODIN_03267	PBBIODIN_03267	Aldehyde reductase Ahr	nodrug	nodrug	KP_9_R2	KP_6	Kpneumoniae_6	2.54475	24.6443	84.0549	6.46e-11	1.23e-08	16.2161	1	K. pneumoniae	K. pneumoniae KP_9_R2
AmyA	2	conserved	conserved within species	PBBIODIN_00721	PBBIODIN_00721	Cytoplasmic alpha-amylase	nodrug	nodrug	KP_9_R1	KP_6	Kpneumoniae_6	-1.43635	20.455	-33.8376	1.28e-07	2.49e-06	8.53853	1	K. pneumoniae	K. pneumoniae KP_9_R1
AmyA	2	conserved	conserved within species	PBBIODIN_00721	PBBIODIN_00721	Cytoplasmic alpha-amylase	nodrug	nodrug	KP_10_R1	KP_6	Kpneumoniae_6	-1.09489	20.6257	-18.0322	3.24e-05	0.000159799	2.56522	1	K. pneumoniae	K. pneumoniae KP_10_R1
AntA	1	strain-specific	strain-specific	2778_01830	2778_01830	Anthranilate 1,2-dioxygenase large subunit	nodrug	nodrug	AB_5_R1	AB_5	Abaumanii_5	-2.57694	22.0177	-63.628	6.62e-26	6.41e-23	49.5361	1	A. baumannii	A. baumannii AB_5_R1
AntC	1	strain-specific	strain-specific	2778_01832	2778_01832	Anthranilate 1,2-dioxygenase electron transfer component	nodrug	nodrug	AB_5_R1	AB_5	Abaumanii_5	-1.89441	20.4456	-46.8824	4.4e-23	6.08e-21	43.066	1	A. baumannii	A. baumannii AB_5_R1
ApbC	2	conserved	conserved within species	2_02375	2_02375	Iron-sulfur cluster carrier protein	nodrug	nodrug	KP_2_R2	KP_2	Kpneumoniae_2	1.28152	20.9638	22.946	9.85e-06	0.00011045	4.09544	1	K. pneumoniae	K. pneumoniae KP_2_R2
ApbC	2	conserved	conserved within species	2_02375	2_02375	Iron-sulfur cluster carrier protein	nodrug	nodrug	KP_2_R1	KP_2	Kpneumoniae_2	1.49114	21.0686	34.5447	2.19e-14	3.68e-13	23.2378	1	K. pneumoniae	K. pneumoniae KP_2_R1
ApbE_2	2	conserved	conserved within species	PBBIODIN_02820	PBBIODIN_02820	FAD:protein FMN transferase	nodrug	nodrug	KP_9_R1	KP_6	Kpneumoniae_6	1.40907	20.1386	16.3891	6.76e-06	3.97e-05	3.99425	1	K. pneumoniae	K. pneumoniae KP_9_R1
ApbE_2	2	conserved	conserved within species	PBBIODIN_02820	PBBIODIN_02820	FAD:protein FMN transferase	nodrug	nodrug	KP_9_R2	KP_6	Kpneumoniae_6	1.16361	20.0159	12.9062	8.58e-06	2.18e-05	3.14019	1	K. pneumoniae	K. pneumoniae KP_9_R2
ApbE~~~apbE_1	3	conserved	conserved within species	PBBIODIN_00940	PBBIODIN_00940	FAD:protein FMN transferase	nodrug	nodrug	KP_9_R1	KP_6	Kpneumoniae_6	-1.40736	21.4841	-24.9859	6.76e-07	7.5e-06	6.6526	1	K. pneumoniae	K. pneumoniae KP_9_R1
ApbE~~~apbE_1	3	conserved	conserved within species	PBBIODIN_00940	PBBIODIN_00940	FAD:protein FMN transferase	nodrug	nodrug	KP_10_R1	KP_6	Kpneumoniae_6	-1.45787	21.4588	-35.4978	1.79e-06	2.8e-05	6.02654	1	K. pneumoniae	K. pneumoniae KP_10_R1
ApbE~~~apbE_1	3	conserved	conserved within species	PBBIODIN_00940	PBBIODIN_00940	FAD:protein FMN transferase	nodrug	nodrug	KP_9_R2	KP_6	Kpneumoniae_6	-1.34692	21.5143	-37.4622	1.08e-08	1.46e-07	10.7443	1	K. pneumoniae	K. pneumoniae KP_9_R2
AplK	3	conserved	conserved within species	PBBIODIN_03112	PBBIODIN_03112	Glycerol kinase	nodrug	nodrug	KP_9_R1	KP_6	Kpneumoniae_6	1.9994	20.5502	45.4553	2.51e-08	1.2e-06	10.3208	1	K. pneumoniae	K. pneumoniae KP_9_R1
AplK	3	conserved	conserved within species	PBBIODIN_03112	PBBIODIN_03112	Glycerol kinase	nodrug	nodrug	KP_10_R1	KP_6	Kpneumoniae_6	1.09081	20.0959	34.3546	2.06e-06	3e-05	5.86226	1	K. pneumoniae	K. pneumoniae KP_10_R1
AplK	3	conserved	conserved within species	PBBIODIN_03112	PBBIODIN_03112	Glycerol kinase	nodrug	nodrug	KP_9_R2	KP_6	Kpneumoniae_6	1.31903	20.21	38.012	9.88e-09	1.4e-07	10.8474	1	K. pneumoniae	K. pneumoniae KP_9_R2
AraB_1~~~araB_2	2	conserved	conserved within species	2_02360	2_02360	Ribulokinase	nodrug	nodrug	KP_2_R2	KP_2	Kpneumoniae_2	1.43673	19.7296	24.8796	6.93e-06	8.93e-05	4.51348	1	K. pneumoniae	K. pneumoniae KP_2_R2
AraB_1~~~araB_2	2	conserved	conserved within species	2_02360	2_02360	Ribulokinase	nodrug	nodrug	KP_2_R1	KP_2	Kpneumoniae_2	1.44323	19.7328	28.4915	2.74e-13	3.5e-12	20.5718	1	K. pneumoniae	K. pneumoniae KP_2_R1
ArgC	1	strain-specific	strain-specific	2778_01597	2778_01597	N-acetyl-gamma-glutamyl-phosphate reductase	nodrug	nodrug	AB_5_R1	AB_5	Abaumanii_5	1.12609	26.3577	28.0177	2.28e-18	1.1e-16	31.9723	1	A. baumannii	A. baumannii AB_5_R1
ArgT	2	conserved	conserved within species	PBBIODIN_01004	PBBIODIN_01004	Lysine/arginine/ornithine-binding periplasmic protein	nodrug	nodrug	KP_9_R1	KP_6	Kpneumoniae_6	-1.09209	23.4285	-11.1077	5.48e-05	0.000174599	1.55557	1	K. pneumoniae	K. pneumoniae KP_9_R1
ArgT	2	conserved	conserved within species	PBBIODIN_01004	PBBIODIN_01004	Lysine/arginine/ornithine-binding periplasmic protein	nodrug	nodrug	KP_9_R2	KP_6	Kpneumoniae_6	-1.28064	23.3342	-43.0675	4.48e-09	8.43e-08	11.7267	1	K. pneumoniae	K. pneumoniae KP_9_R2
AroF	4	conserved	conserved within species	PBBIODIN_02538	PBBIODIN_02538	Phospho-2-dehydro-3-deoxyheptonate aldolase, Tyr-sensitive	nodrug	nodrug	KP_9_R1	KP_6	Kpneumoniae_6	3.34181	27.1064	75.9706	1.48e-09	5.11e-07	13.1682	1	K. pneumoniae	K. pneumoniae KP_9_R1
AroF	4	conserved	conserved within species	PBBIODIN_02538	PBBIODIN_02538	Phospho-2-dehydro-3-deoxyheptonate aldolase, Tyr-sensitive	nodrug	nodrug	KP_10_R1	KP_6	Kpneumoniae_6	3.17151	27.0213	66.9158	1.18e-07	8.52e-06	9.05471	1	K. pneumoniae	K. pneumoniae KP_10_R1
AroF	4	conserved	conserved within species	PBBIODIN_02538	PBBIODIN_02538	Phospho-2-dehydro-3-deoxyheptonate aldolase, Tyr-sensitive	nodrug	nodrug	KP_9_R2	KP_6	Kpneumoniae_6	3.37343	27.1223	114.148	9.27e-12	1.07e-08	18.0389	1	K. pneumoniae	K. pneumoniae KP_9_R2
AroF	4	conserved	conserved within species	2_03414	2_03414	Phospho-2-dehydro-3-deoxyheptonate aldolase, Tyr-sensitive	nodrug	nodrug	KP_2_R1	KP_2	Kpneumoniae_2	1.17706	20.89	26.819	6.03e-13	6.75e-12	19.7345	1	K. pneumoniae	K. pneumoniae KP_2_R1
AroG	5	conserved	conserved within species	PBBIODIN_03844	PBBIODIN_03844	Phospho-2-dehydro-3-deoxyheptonate aldolase, Phe-sensitive	nodrug	nodrug	KP_9_R1	KP_6	Kpneumoniae_6	1.68387	25.8913	42.4655	3.66e-08	1.33e-06	9.91655	1	K. pneumoniae	K. pneumoniae KP_9_R1
AroG	5	conserved	conserved within species	PBBIODIN_03844	PBBIODIN_03844	Phospho-2-dehydro-3-deoxyheptonate aldolase, Phe-sensitive	nodrug	nodrug	KP_10_R1	KP_6	Kpneumoniae_6	1.88203	25.9904	44.0875	7.08e-07	1.69e-05	7.09934	1	K. pneumoniae	K. pneumoniae KP_10_R1
AroG	5	conserved	conserved within species	PBBIODIN_03844	PBBIODIN_03844	Phospho-2-dehydro-3-deoxyheptonate aldolase, Phe-sensitive	nodrug	nodrug	KP_9_R2	KP_6	Kpneumoniae_6	1.32681	25.7128	44.8448	3.47e-09	7.05e-08	12.0098	1	K. pneumoniae	K. pneumoniae KP_9_R2
AroG	5	conserved	conserved within species	2_00561	2_00561	Phospho-2-dehydro-3-deoxyheptonate aldolase, Phe-sensitive	nodrug	nodrug	KP_2_R2	KP_2	Kpneumoniae_2	-1.04916	25.3768	-21.8041	1.23e-05	0.000127304	3.83088	1	K. pneumoniae	K. pneumoniae KP_2_R2
AroG	5	conserved	conserved within species	2_00561	2_00561	Phospho-2-dehydro-3-deoxyheptonate aldolase, Phe-sensitive	nodrug	nodrug	KP_2_R1	KP_2	Kpneumoniae_2	-1.18964	25.3066	-25.9841	9.1e-13	9.58e-12	19.2971	1	K. pneumoniae	K. pneumoniae KP_2_R1
AroL	3	conserved	conserved within species	PBBIODIN_02175	PBBIODIN_02175	Shikimate kinase 2	nodrug	nodrug	KP_9_R1	KP_6	Kpneumoniae_6	1.24486	22.691	31.4971	1.9e-07	3.12e-06	8.0965	1	K. pneumoniae	K. pneumoniae KP_9_R1
AroL	3	conserved	conserved within species	PBBIODIN_02175	PBBIODIN_02175	Shikimate kinase 2	nodrug	nodrug	KP_10_R1	KP_6	Kpneumoniae_6	1.2563	22.6967	38.8997	1.21e-06	2.19e-05	6.48296	1	K. pneumoniae	K. pneumoniae KP_10_R1
AroL	3	conserved	conserved within species	PBBIODIN_02175	PBBIODIN_02175	Shikimate kinase 2	nodrug	nodrug	KP_9_R2	KP_6	Kpneumoniae_6	1.27509	22.7061	38.9793	8.42e-09	1.29e-07	11.0249	1	K. pneumoniae	K. pneumoniae KP_9_R2
Asd~~~asd_1~~~asd_2	1	strain-specific	strain-specific	PBBIODIN_00051	PBBIODIN_00051	Aspartate-semialdehyde dehydrogenase	nodrug	nodrug	KP_9_R2	KP_6	Kpneumoniae_6	1.13464	19.3445	27.3191	7.95e-08	5.83e-07	8.49475	1	K. pneumoniae	K. pneumoniae KP_9_R2
AsnC	2	conserved	conserved within species	2_04689	2_04689	Regulatory protein AsnC	nodrug	nodrug	KP_2_R2	KP_2	Kpneumoniae_2	-1.74515	20.9339	-35.3116	1.5e-06	3.46e-05	6.29507	1	K. pneumoniae	K. pneumoniae KP_2_R2
AsnC	2	conserved	conserved within species	2_04689	2_04689	Regulatory protein AsnC	nodrug	nodrug	KP_2_R1	KP_2	Kpneumoniae_2	-1.67541	20.9687	-38.6208	5.06e-15	1.02e-13	24.7779	1	K. pneumoniae	K. pneumoniae KP_2_R1
AspT	1	strain-specific	strain-specific	2778_01230	2778_01230	Aspartate/alanine antiporter	nodrug	nodrug	AB_5_R1	AB_5	Abaumanii_5	1.0173	23.6283	25.0822	2.28e-17	8.82e-16	29.5926	1	A. baumannii	A. baumannii AB_5_R1
AstA_2	2	conserved	conserved within species	PBBIODIN_04102	PBBIODIN_04102	Arginine N-succinyltransferase	nodrug	nodrug	KP_9_R1	KP_6	Kpneumoniae_6	-1.43446	20.3672	-24.1765	8.1e-07	8.65e-06	6.44583	1	K. pneumoniae	K. pneumoniae KP_9_R1
AstA_2	2	conserved	conserved within species	PBBIODIN_04102	PBBIODIN_04102	Arginine N-succinyltransferase	nodrug	nodrug	KP_9_R2	KP_6	Kpneumoniae_6	-1.25036	20.4592	-41.0392	6.08e-09	1.05e-07	11.3879	1	K. pneumoniae	K. pneumoniae KP_9_R2
AstC_2	2	conserved	conserved within species	PBBIODIN_04101	PBBIODIN_04101	Succinylornithine transaminase	nodrug	nodrug	KP_9_R1	KP_6	Kpneumoniae_6	-1.0474	21.5982	-17.5424	4.67e-06	2.99e-05	4.42348	1	K. pneumoniae	K. pneumoniae KP_9_R1
AstC_2	2	conserved	conserved within species	PBBIODIN_04101	PBBIODIN_04101	Succinylornithine transaminase	nodrug	nodrug	KP_9_R2	KP_6	Kpneumoniae_6	-1.04431	21.5997	-35.7475	1.46e-08	1.79e-07	10.4123	1	K. pneumoniae	K. pneumoniae KP_9_R2
AstD~~~astD_1~~~astD_3	1	strain-specific	strain-specific	PBBIODIN_04103	PBBIODIN_04103	N-succinylglutamate 5-semialdehyde dehydrogenase	nodrug	nodrug	KP_9_R1	KP_6	Kpneumoniae_6	-1.01945	22.68	-21.9966	1.36e-06	1.24e-05	5.85129	1	K. pneumoniae	K. pneumoniae KP_9_R1
AstE~~~astE_1~~~astE_2	1	strain-specific	strain-specific	PBBIODIN_04105	PBBIODIN_04105	Succinylglutamate desuccinylase	nodrug	nodrug	KP_9_R1	KP_6	Kpneumoniae_6	-1.05502	20.1531	-18.7289	3.27e-06	2.33e-05	4.83669	1	K. pneumoniae	K. pneumoniae KP_9_R1
AtpF	2	conserved	conserved within species	PBBIODIN_02510	PBBIODIN_02510	ATP synthase subunit b	nodrug	nodrug	KP_10_R1	KP_6	Kpneumoniae_6	-1.02113	25.6109	-14.9764	7.13e-05	0.00025946	1.60795	1	K. pneumoniae	K. pneumoniae KP_10_R1
AtpF	2	conserved	conserved within species	PBBIODIN_02510	PBBIODIN_02510	ATP synthase subunit b	nodrug	nodrug	KP_9_R2	KP_6	Kpneumoniae_6	-1.05794	25.5925	-33.0731	2.38e-08	2.49e-07	9.85965	1	K. pneumoniae	K. pneumoniae KP_9_R2
AzoR~~~azoR_2	4	conserved	conserved within species	MS02-S_04114	MS02-S_04114	FMN-dependent NADH-azoreductase	nodrug	nodrug	KP_3_R1	KP_3	Kpneumoniae_3	1.00962	22.5074	25.842	1.42e-06	9.64e-05	6.2879	1	K. pneumoniae	K. pneumoniae KP_3_R1
AzoR~~~azoR_2	4	conserved	conserved within species	PBBIODIN_02886	PBBIODIN_02886	FMN-dependent NADH-azoreductase	nodrug	nodrug	KP_9_R1	KP_6	Kpneumoniae_6	1.91503	24.8043	49.8115	1.52e-08	1.03e-06	10.8568	1	K. pneumoniae	K. pneumoniae KP_9_R1
AzoR~~~azoR_2	4	conserved	conserved within species	PBBIODIN_02886	PBBIODIN_02886	FMN-dependent NADH-azoreductase	nodrug	nodrug	KP_10_R1	KP_6	Kpneumoniae_6	1.45072	24.5721	41.2531	9.42e-07	2e-05	6.77344	1	K. pneumoniae	K. pneumoniae KP_10_R1
AzoR~~~azoR_2	4	conserved	conserved within species	PBBIODIN_02886	PBBIODIN_02886	FMN-dependent NADH-azoreductase	nodrug	nodrug	KP_9_R2	KP_6	Kpneumoniae_6	1.88096	24.7872	53.9633	1.07e-09	3.69e-08	13.2915	1	K. pneumoniae	K. pneumoniae KP_9_R2
BauB	1	strain-specific	strain-specific	D0CC20	HMPREF0010_02300	Periplasmic binding protein	nodrug	nodrug	AB_2_R1	AB_2	Abaumannii_2	-1.45987	22.1868	-36.896	4.41e-06	0.000562892	5.52695	1	A. baumannii	A. baumannii AB_2_R1
BepA_1	2	conserved	conserved within species	2_03589	2_03589	Lipopolysaccharide assembly protein B	nodrug	nodrug	KP_2_R2	KP_2	Kpneumoniae_2	-1.50611	17.9437	-30.0646	3.03e-06	5.01e-05	5.48351	1	K. pneumoniae	K. pneumoniae KP_2_R2
BepA_1	2	conserved	conserved within species	2_03589	2_03589	Lipopolysaccharide assembly protein B	nodrug	nodrug	KP_2_R1	KP_2	Kpneumoniae_2	-1.56586	17.9138	-36.0938	1.23e-14	2.19e-13	23.844	1	K. pneumoniae	K. pneumoniae KP_2_R1
BepF	6	conserved	conserved across species	D0C5J4	bpeF	Efflux pump membrane transporter	nodrug	nodrug	AB_2_R1	AB_2	Abaumannii_2	5.33671	25.7925	43.4137	2.35e-06	0.000415625	6.16044	1	A. baumannii	A. baumannii AB_2_R1
BepF	6	conserved	conserved across species	MS02-S_02963	MS02-S_02963	Efflux pump periplasmic linker BepF	nodrug	nodrug	KP_3_R1	KP_3	Kpneumoniae_3	3.30094	25.0643	83.8819	3.71e-09	8.05e-06	11.8085	1	K. pneumoniae	K. pneumoniae KP_3_R1
BepF	6	conserved	conserved across species	MS25-S_03502	MS25-S_03502	Efflux pump periplasmic linker BepF	nodrug	nodrug	KP_5_R1	KP_5	Kpneumoniae_5	3.32526	26.1471	53.1253	9.82e-10	8.25e-07	12.8499	1	K. pneumoniae	K. pneumoniae KP_5_R1
BepF	6	conserved	conserved across species	PBBIODIN_02563	PBBIODIN_02563	Efflux pump periplasmic linker BepF	nodrug	nodrug	KP_9_R1	KP_6	Kpneumoniae_6	3.46504	26.1343	85.0638	7.92e-10	5.11e-07	13.7275	1	K. pneumoniae	K. pneumoniae KP_9_R1
BepF	6	conserved	conserved across species	PBBIODIN_02563	PBBIODIN_02563	Efflux pump periplasmic linker BepF	nodrug	nodrug	KP_10_R1	KP_6	Kpneumoniae_6	3.05785	25.9307	75.7669	6.92e-08	7.57e-06	9.59504	1	K. pneumoniae	K. pneumoniae KP_10_R1
BepF	6	conserved	conserved across species	PBBIODIN_02563	PBBIODIN_02563	Efflux pump periplasmic linker BepF	nodrug	nodrug	KP_9_R2	KP_6	Kpneumoniae_6	3.12021	25.9619	107.017	1.4e-11	1.07e-08	17.6727	1	K. pneumoniae	K. pneumoniae KP_9_R2
BetB_3	2	conserved	conserved within species	PBBIODIN_01663	PBBIODIN_01663	NAD/NADP-dependent betaine aldehyde dehydrogenase	nodrug	nodrug	KP_9_R1	KP_6	Kpneumoniae_6	-1.06097	22.6107	-27.3557	4.11e-07	5.31e-06	7.21991	1	K. pneumoniae	K. pneumoniae KP_9_R1
BetB_3	2	conserved	conserved within species	PBBIODIN_01663	PBBIODIN_01663	NAD/NADP-dependent betaine aldehyde dehydrogenase	nodrug	nodrug	KP_10_R1	KP_6	Kpneumoniae_6	-1.16905	22.5566	-30.6902	3.35e-06	3.94e-05	5.29276	1	K. pneumoniae	K. pneumoniae KP_10_R1
BglA_3	2	conserved	conserved within species	2_02630	2_02630	6-phospho-beta-glucosidase BglA	nodrug	nodrug	KP_2_R2	KP_2	Kpneumoniae_2	2.81399	19.3104	34.0762	1.76e-06	3.89e-05	6.11666	1	K. pneumoniae	K. pneumoniae KP_2_R2
BglA_3	2	conserved	conserved within species	2_02630	2_02630	6-phospho-beta-glucosidase BglA	nodrug	nodrug	KP_2_R1	KP_2	Kpneumoniae_2	2.26334	19.0351	51.8409	1.04e-16	4.01e-15	28.8094	1	K. pneumoniae	K. pneumoniae KP_2_R1
Blc_2	3	conserved	conserved within species	PBBIODIN_03304	PBBIODIN_03304	Outer membrane lipoprotein Blc	nodrug	nodrug	KP_9_R1	KP_6	Kpneumoniae_6	-1.11299	22.0877	-29.0082	2.98e-07	4.34e-06	7.58565	1	K. pneumoniae	K. pneumoniae KP_9_R1
Blc_2	3	conserved	conserved within species	PBBIODIN_03304	PBBIODIN_03304	Outer membrane lipoprotein Blc	nodrug	nodrug	KP_10_R1	KP_6	Kpneumoniae_6	-1.06058	22.1139	-29.7111	3.85e-06	4.22e-05	5.12819	1	K. pneumoniae	K. pneumoniae KP_10_R1
Blc_2	3	conserved	conserved within species	PBBIODIN_03304	PBBIODIN_03304	Outer membrane lipoprotein Blc	nodrug	nodrug	KP_9_R2	KP_6	Kpneumoniae_6	-1.01831	22.135	-30.1664	4.26e-08	3.83e-07	9.20367	1	K. pneumoniae	K. pneumoniae KP_9_R2
BluF_1	1	strain-specific	strain-specific	PBBIODIN_02770	PBBIODIN_02770	Blue light- and temperature-regulated antirepressor BluF	nodrug	nodrug	KP_10_R1	KP_6	Kpneumoniae_6	1.10236	18.8636	26.2582	6.53e-06	5.96e-05	4.49822	1	K. pneumoniae	K. pneumoniae KP_10_R1
BtuB	3	conserved	conserved within species	PBBIODIN_04401	PBBIODIN_04401	Vitamin B12 transporter BtuB	nodrug	nodrug	KP_9_R1	KP_6	Kpneumoniae_6	-1.27049	23.7739	-32.2418	1.67e-07	2.88e-06	8.24092	1	K. pneumoniae	K. pneumoniae KP_9_R1
BtuB	3	conserved	conserved within species	PBBIODIN_04401	PBBIODIN_04401	Vitamin B12 transporter BtuB	nodrug	nodrug	KP_10_R1	KP_6	Kpneumoniae_6	-1.41983	23.6992	-40.8214	9.85e-07	2e-05	6.72158	1	K. pneumoniae	K. pneumoniae KP_10_R1
BtuB	3	conserved	conserved within species	PBBIODIN_04401	PBBIODIN_04401	Vitamin B12 transporter BtuB	nodrug	nodrug	KP_9_R2	KP_6	Kpneumoniae_6	-1.49533	23.6615	-50.1723	1.7e-09	4.89e-08	12.7901	1	K. pneumoniae	K. pneumoniae KP_9_R2
BtuF_2	2	conserved	conserved within species	2_01936	2_01936	hypothetical protein	nodrug	nodrug	KP_2_R2	KP_2	Kpneumoniae_2	1.25452	21.7776	26.2839	5.45e-06	7.72e-05	4.79617	1	K. pneumoniae	K. pneumoniae KP_2_R2
BtuF_2	2	conserved	conserved within species	2_01936	2_01936	hypothetical protein	nodrug	nodrug	KP_2_R1	KP_2	Kpneumoniae_2	1.61302	21.9568	36.734	9.78e-15	1.82e-13	24.0868	1	K. pneumoniae	K. pneumoniae KP_2_R1
BudC	1	strain-specific	strain-specific	PBBIODIN_00351	PBBIODIN_00351	Diacetyl reductase [(S)-acetoin forming]	nodrug	nodrug	KP_9_R2	KP_6	Kpneumoniae_6	1.02068	21.9915	34.2324	1.91e-08	2.14e-07	10.1047	1	K. pneumoniae	K. pneumoniae KP_9_R2
CadA	3	conserved	conserved within species	PBBIODIN_05172	PBBIODIN_05172	Inducible lysine decarboxylase	nodrug	nodrug	KP_9_R1	KP_6	Kpneumoniae_6	2.68969	28.3272	47.4664	1.98e-08	1.08e-06	10.5755	1	K. pneumoniae	K. pneumoniae KP_9_R1
CadA	3	conserved	conserved within species	PBBIODIN_05172	PBBIODIN_05172	Inducible lysine decarboxylase	nodrug	nodrug	KP_10_R1	KP_6	Kpneumoniae_6	3.40974	28.6872	82.3383	4.84e-08	7.57e-06	9.94266	1	K. pneumoniae	K. pneumoniae KP_10_R1
CadA	3	conserved	conserved within species	PBBIODIN_05172	PBBIODIN_05172	Inducible lysine decarboxylase	nodrug	nodrug	KP_9_R2	KP_6	Kpneumoniae_6	2.34904	28.1568	66.9625	2.73e-10	2.23e-08	14.7474	1	K. pneumoniae	K. pneumoniae KP_9_R2
CadB	8	conserved	conserved within species	MS02-S_00257	MS02-S_00257	putative cadaverine/lysine antiporter	nodrug	nodrug	KP_3_R1	KP_3	Kpneumoniae_3	-1.37075	24.6	-34.8946	3.13e-07	4.03e-05	7.92235	1	K. pneumoniae	K. pneumoniae KP_3_R1
CadB	8	conserved	conserved within species	MS25-S_00918	MS25-S_00918	putative cadaverine/lysine antiporter	nodrug	nodrug	KP_5_R1	KP_5	Kpneumoniae_5	-1.00614	24.6456	-15.808	2.21e-06	0.00029984	5.62897	1	K. pneumoniae	K. pneumoniae KP_5_R1
CadB	8	conserved	conserved within species	PBBIODIN_05173	PBBIODIN_05173	putative cadaverine/lysine antiporter	nodrug	nodrug	KP_9_R1	KP_6	Kpneumoniae_6	1.76977	23.3327	44.7848	2.73e-08	1.21e-06	10.2329	1	K. pneumoniae	K. pneumoniae KP_9_R1
CadB	8	conserved	conserved within species	PBBIODIN_05173	PBBIODIN_05173	putative cadaverine/lysine antiporter	nodrug	nodrug	KP_10_R1	KP_6	Kpneumoniae_6	3.27935	24.0875	92.439	2.94e-08	7.57e-06	10.4048	1	K. pneumoniae	K. pneumoniae KP_10_R1
CadB	8	conserved	conserved within species	2_00287	2_00287	putative cadaverine/lysine antiporter	nodrug	nodrug	KP_2_R2	KP_2	Kpneumoniae_2	-1.05706	23.5022	-12.9352	0.000117505	0.000598617	1.11312	1	K. pneumoniae	K. pneumoniae KP_2_R2
CadB	8	conserved	conserved within species	2_00287	2_00287	putative cadaverine/lysine antiporter	nodrug	nodrug	KP_2_R1	KP_2	Kpneumoniae_2	-1.517	23.2722	-35.0201	1.83e-14	3.13e-13	23.4267	1	K. pneumoniae	K. pneumoniae KP_2_R1
CadC	1	strain-specific	strain-specific	PBBIODIN_05174	PBBIODIN_05174	Transcriptional activator CadC	nodrug	nodrug	KP_10_R1	KP_6	Kpneumoniae_6	1.01071	22.8809	29.1066	4.2e-06	4.44e-05	5.02367	1	K. pneumoniae	K. pneumoniae KP_10_R1
CarB_2	1	strain-specific	strain-specific	2778_02345	2778_02345	Carbamoyl-phosphate synthase large chain	nodrug	nodrug	AB_5_R1	AB_5	Abaumanii_5	2.38936	25.8269	59.7162	2.56e-25	1.24e-22	48.2061	1	A. baumannii	A. baumannii AB_5_R1
CbiA	1	strain-specific	strain-specific	PBBIODIN_01602	PBBIODIN_01602	Cobyrinate a,c-diamide synthase	nodrug	nodrug	KP_10_R1	KP_6	Kpneumoniae_6	1.16139	19.7306	34.0168	2.15e-06	3.04e-05	5.81258	1	K. pneumoniae	K. pneumoniae KP_10_R1
CbiC	3	conserved	conserved within species	PBBIODIN_01604	PBBIODIN_01604	Cobalt-precorrin-8 methylmutase	nodrug	nodrug	KP_9_R1	KP_6	Kpneumoniae_6	1.29194	20.5888	18.2825	3.73e-06	2.53e-05	4.68438	1	K. pneumoniae	K. pneumoniae KP_9_R1
CbiC	3	conserved	conserved within species	PBBIODIN_01604	PBBIODIN_01604	Cobalt-precorrin-8 methylmutase	nodrug	nodrug	KP_10_R1	KP_6	Kpneumoniae_6	1.84272	20.8642	46.2916	5.74e-07	1.61e-05	7.33658	1	K. pneumoniae	K. pneumoniae KP_10_R1
CbiC	3	conserved	conserved within species	PBBIODIN_01604	PBBIODIN_01604	Cobalt-precorrin-8 methylmutase	nodrug	nodrug	KP_9_R2	KP_6	Kpneumoniae_6	1.00653	20.4461	21.1666	3.96e-07	1.89e-06	6.66587	1	K. pneumoniae	K. pneumoniae KP_9_R2
CbiE	1	strain-specific	strain-specific	PBBIODIN_01606	PBBIODIN_01606	Cobalt-precorrin-7 C(5)-methyltransferase	nodrug	nodrug	KP_10_R1	KP_6	Kpneumoniae_6	1.3575	20.5812	42.7672	8.07e-07	1.82e-05	6.9506	1	K. pneumoniae	K. pneumoniae KP_10_R1
CbiF	3	conserved	conserved within species	PBBIODIN_01608	PBBIODIN_01608	Cobalt-precorrin-4 C(11)-methyltransferase	nodrug	nodrug	KP_9_R1	KP_6	Kpneumoniae_6	1.28532	20.7082	32.8275	1.51e-07	2.77e-06	8.35198	1	K. pneumoniae	K. pneumoniae KP_9_R1
CbiF	3	conserved	conserved within species	PBBIODIN_01608	PBBIODIN_01608	Cobalt-precorrin-4 C(11)-methyltransferase	nodrug	nodrug	KP_10_R1	KP_6	Kpneumoniae_6	1.74363	20.9373	39.6351	1.12e-06	2.11e-05	6.5758	1	K. pneumoniae	K. pneumoniae KP_10_R1
CbiF	3	conserved	conserved within species	PBBIODIN_01608	PBBIODIN_01608	Cobalt-precorrin-4 C(11)-methyltransferase	nodrug	nodrug	KP_9_R2	KP_6	Kpneumoniae_6	1.05713	20.5941	34.6929	1.76e-08	2.01e-07	10.1997	1	K. pneumoniae	K. pneumoniae KP_9_R2
CbiG	3	conserved	conserved within species	PBBIODIN_01609	PBBIODIN_01609	Cobalt-precorrin-5A hydrolase	nodrug	nodrug	KP_9_R1	KP_6	Kpneumoniae_6	1.58214	19.9274	34.7151	1.11e-07	2.24e-06	8.69572	1	K. pneumoniae	K. pneumoniae KP_9_R1
CbiG	3	conserved	conserved within species	PBBIODIN_01609	PBBIODIN_01609	Cobalt-precorrin-5A hydrolase	nodrug	nodrug	KP_10_R1	KP_6	Kpneumoniae_6	2.24321	20.258	65.4427	1.3e-07	8.52e-06	8.95546	1	K. pneumoniae	K. pneumoniae KP_10_R1
CbiG	3	conserved	conserved within species	PBBIODIN_01609	PBBIODIN_01609	Cobalt-precorrin-5A hydrolase	nodrug	nodrug	KP_9_R2	KP_6	Kpneumoniae_6	1.43428	19.8535	47.2867	2.48e-09	6.19e-08	12.3794	1	K. pneumoniae	K. pneumoniae KP_9_R2
CbiH	3	conserved	conserved within species	PBBIODIN_01610	PBBIODIN_01610	putative cobalt-factor III C(17)-methyltransferase	nodrug	nodrug	KP_9_R1	KP_6	Kpneumoniae_6	1.54989	22.1987	37.4759	7.28e-08	1.81e-06	9.16296	1	K. pneumoniae	K. pneumoniae KP_9_R1
CbiH	3	conserved	conserved within species	PBBIODIN_01610	PBBIODIN_01610	putative cobalt-factor III C(17)-methyltransferase	nodrug	nodrug	KP_10_R1	KP_6	Kpneumoniae_6	2.07831	22.4629	63.9556	1.43e-07	8.89e-06	8.85227	1	K. pneumoniae	K. pneumoniae KP_10_R1
CbiH	3	conserved	conserved within species	PBBIODIN_01610	PBBIODIN_01610	putative cobalt-factor III C(17)-methyltransferase	nodrug	nodrug	KP_9_R2	KP_6	Kpneumoniae_6	1.36659	22.107	44.1373	3.84e-09	7.48e-08	11.8986	1	K. pneumoniae	K. pneumoniae KP_9_R2
CbiJ	3	conserved	conserved within species	PBBIODIN_01611	PBBIODIN_01611	Cobalt-precorrin-6A reductase	nodrug	nodrug	KP_9_R1	KP_6	Kpneumoniae_6	1.95669	21.1376	38.0072	6.74e-08	1.81e-06	9.24846	1	K. pneumoniae	K. pneumoniae KP_9_R1
CbiJ	3	conserved	conserved within species	PBBIODIN_01611	PBBIODIN_01611	Cobalt-precorrin-6A reductase	nodrug	nodrug	KP_10_R1	KP_6	Kpneumoniae_6	2.74467	21.5316	69.6077	9.96e-08	8.26e-06	9.22881	1	K. pneumoniae	K. pneumoniae KP_10_R1
CbiJ	3	conserved	conserved within species	PBBIODIN_01611	PBBIODIN_01611	Cobalt-precorrin-6A reductase	nodrug	nodrug	KP_9_R2	KP_6	Kpneumoniae_6	1.81772	21.0681	57.5358	7.15e-10	3.22e-08	13.7289	1	K. pneumoniae	K. pneumoniae KP_9_R2
CbiK	1	strain-specific	strain-specific	PBBIODIN_01612	PBBIODIN_01612	Sirohydrochlorin cobaltochelatase	nodrug	nodrug	KP_10_R1	KP_6	Kpneumoniae_6	1.0585	21.6362	19.4565	2.35e-05	0.000134705	2.95729	1	K. pneumoniae	K. pneumoniae KP_10_R1
CbiL	3	conserved	conserved within species	PBBIODIN_01613	PBBIODIN_01613	Cobalt-precorrin-2 C(20)-methyltransferase	nodrug	nodrug	KP_9_R1	KP_6	Kpneumoniae_6	1.54755	19.711	30.0813	2.44e-07	3.71e-06	7.81145	1	K. pneumoniae	K. pneumoniae KP_9_R1
CbiL	3	conserved	conserved within species	PBBIODIN_01613	PBBIODIN_01613	Cobalt-precorrin-2 C(20)-methyltransferase	nodrug	nodrug	KP_10_R1	KP_6	Kpneumoniae_6	2.14047	20.0074	59.1646	2e-07	1.06e-05	8.49758	1	K. pneumoniae	K. pneumoniae KP_10_R1
CbiL	3	conserved	conserved within species	PBBIODIN_01613	PBBIODIN_01613	Cobalt-precorrin-2 C(20)-methyltransferase	nodrug	nodrug	KP_9_R2	KP_6	Kpneumoniae_6	1.44775	19.6611	35.0687	1.64e-08	1.95e-07	10.2762	1	K. pneumoniae	K. pneumoniae KP_9_R2
CbiO	1	strain-specific	strain-specific	PBBIODIN_01617	PBBIODIN_01617	Cobalt import ATP-binding protein CbiO	nodrug	nodrug	KP_10_R1	KP_6	Kpneumoniae_6	1.43112	21.0396	45.085	6.43e-07	1.64e-05	7.20837	1	K. pneumoniae	K. pneumoniae KP_10_R1
Cdd	2	conserved	conserved within species	2_02400	2_02400	Cytidine deaminase	nodrug	nodrug	KP_2_R2	KP_2	Kpneumoniae_2	1.91739	23.5386	39.6986	9.01e-07	2.55e-05	6.87565	1	K. pneumoniae	K. pneumoniae KP_2_R2
Cdd	2	conserved	conserved within species	2_02400	2_02400	Cytidine deaminase	nodrug	nodrug	KP_2_R1	KP_2	Kpneumoniae_2	2.2931	23.7264	52.7514	8.3e-17	3.49e-15	29.0455	1	K. pneumoniae	K. pneumoniae KP_2_R1
ChbF	2	conserved	conserved within species	2_01108	2_01108	6-phospho-beta-glucosidase	nodrug	nodrug	KP_2_R2	KP_2	Kpneumoniae_2	-1.24621	22.0714	-26.0484	5.67e-06	7.83e-05	4.74989	1	K. pneumoniae	K. pneumoniae KP_2_R2
ChbF	2	conserved	conserved within species	2_01108	2_01108	6-phospho-beta-glucosidase	nodrug	nodrug	KP_2_R1	KP_2	Kpneumoniae_2	-1.32868	22.0302	-30.1997	1.28e-13	1.77e-12	21.3778	1	K. pneumoniae	K. pneumoniae KP_2_R1
ChbG	4	conserved	conserved within species	MS02-S_04449	MS02-S_04449	Chitooligosaccharide deacetylase ChbG	nodrug	nodrug	KP_3_R1	KP_3	Kpneumoniae_3	1.14688	20.469	28.803	8.23e-07	7.24e-05	6.88827	1	K. pneumoniae	K. pneumoniae KP_3_R1
ChbG	4	conserved	conserved within species	PBBIODIN_04115	PBBIODIN_04115	Chitooligosaccharide deacetylase ChbG	nodrug	nodrug	KP_9_R1	KP_6	Kpneumoniae_6	2.29319	20.296	49.3548	1.6e-08	1.04e-06	10.8032	1	K. pneumoniae	K. pneumoniae KP_9_R1
ChbG	4	conserved	conserved within species	PBBIODIN_04115	PBBIODIN_04115	Chitooligosaccharide deacetylase ChbG	nodrug	nodrug	KP_10_R1	KP_6	Kpneumoniae_6	1.81285	20.0558	54.0155	2.96e-07	1.27e-05	8.07374	1	K. pneumoniae	K. pneumoniae KP_10_R1
ChbG	4	conserved	conserved within species	PBBIODIN_04115	PBBIODIN_04115	Chitooligosaccharide deacetylase ChbG	nodrug	nodrug	KP_9_R2	KP_6	Kpneumoniae_6	2.45598	20.3774	79.6387	9.1e-11	1.23e-08	15.8748	1	K. pneumoniae	K. pneumoniae KP_9_R2
CitF	2	conserved	conserved within species	2_04242	2_04242	Citrate lyase alpha chain	nodrug	nodrug	KP_2_R2	KP_2	Kpneumoniae_2	2.45156	19.9644	47.8529	3.98e-07	1.82e-05	7.77811	1	K. pneumoniae	K. pneumoniae KP_2_R2
CitF	2	conserved	conserved within species	2_04242	2_04242	Citrate lyase alpha chain	nodrug	nodrug	KP_2_R1	KP_2	Kpneumoniae_2	2.28456	19.8809	53.3237	7.19e-17	3.24e-15	29.1917	1	K. pneumoniae	K. pneumoniae KP_2_R1
ClpA	1	strain-specific	strain-specific	PBBIODIN_03647	PBBIODIN_03647	ATP-dependent Clp protease ATP-binding subunit ClpA	nodrug	nodrug	KP_10_R1	KP_6	Kpneumoniae_6	1.14848	25.7132	33.6774	2.25e-06	3.13e-05	5.76211	1	K. pneumoniae	K. pneumoniae KP_10_R1
ClpB	1	strain-specific	strain-specific	PBBIODIN_02530	PBBIODIN_02530	Chaperone protein ClpB	nodrug	nodrug	KP_10_R1	KP_6	Kpneumoniae_6	1.05054	27.0365	27.2418	5.58e-06	5.25e-05	4.68617	1	K. pneumoniae	K. pneumoniae KP_10_R1
CntO_2~~~cntO	3	conserved	conserved within species	PBBIODIN_00397	PBBIODIN_00397	Ferrichrome outer membrane transporter/phage receptor	nodrug	nodrug	KP_9_R1	KP_6	Kpneumoniae_6	-1.16264	20.5198	-28.8375	3.08e-07	4.39e-06	7.54891	1	K. pneumoniae	K. pneumoniae KP_9_R1
CntO_2~~~cntO	3	conserved	conserved within species	PBBIODIN_00397	PBBIODIN_00397	Ferrichrome outer membrane transporter/phage receptor	nodrug	nodrug	KP_10_R1	KP_6	Kpneumoniae_6	-1.04527	20.5785	-31.8913	2.84e-06	3.58e-05	5.48716	1	K. pneumoniae	K. pneumoniae KP_10_R1
CntO_2~~~cntO	3	conserved	conserved within species	PBBIODIN_00397	PBBIODIN_00397	Ferrichrome outer membrane transporter/phage receptor	nodrug	nodrug	KP_9_R2	KP_6	Kpneumoniae_6	-1.16098	20.5207	-39.1434	8.2e-09	1.28e-07	11.0546	1	K. pneumoniae	K. pneumoniae KP_9_R2
CobD_1~~~cbiB~~~cobD_2	1	strain-specific	strain-specific	PBBIODIN_01603	PBBIODIN_01603	Cobalamin biosynthesis protein CobD	nodrug	nodrug	KP_10_R1	KP_6	Kpneumoniae_6	1.16001	20.0433	36.1099	1.67e-06	2.64e-05	6.11214	1	K. pneumoniae	K. pneumoniae KP_10_R1
CopC~~~pcoC	1	strain-specific	strain-specific	2_05066	2_05066	Copper resistance protein C	nodrug	nodrug	KP_2_R2	KP_2	Kpneumoniae_2	3.24594	20.6083	71.5077	6.86e-08	1.08e-05	9.57231	1	K. pneumoniae	K. pneumoniae KP_2_R2
CpdB	1	strain-specific	strain-specific	2_03863	2_03863	2,3-cyclic-nucleotide 2-phosphodiesterase/3-nucleotidase	nodrug	nodrug	KP_2_R2	KP_2	Kpneumoniae_2	1.42415	23.6313	23.9925	8.11e-06	9.8e-05	4.32609	1	K. pneumoniae	K. pneumoniae KP_2_R2
Cpo	3	conserved	conserved within species	PBBIODIN_00756	PBBIODIN_00756	Non-heme chloroperoxidase	nodrug	nodrug	KP_9_R1	KP_6	Kpneumoniae_6	-1.73305	23.2147	-45.1492	2.61e-08	1.2e-06	10.2809	1	K. pneumoniae	K. pneumoniae KP_9_R1
Cpo	3	conserved	conserved within species	PBBIODIN_00756	PBBIODIN_00756	Non-heme chloroperoxidase	nodrug	nodrug	KP_10_R1	KP_6	Kpneumoniae_6	-1.84426	23.1591	-53.2754	3.14e-07	1.27e-05	8.00875	1	K. pneumoniae	K. pneumoniae KP_10_R1
Cpo	3	conserved	conserved within species	PBBIODIN_00756	PBBIODIN_00756	Non-heme chloroperoxidase	nodrug	nodrug	KP_9_R2	KP_6	Kpneumoniae_6	-1.38513	23.3887	-47.6882	2.35e-09	6.06e-08	12.4382	1	K. pneumoniae	K. pneumoniae KP_9_R2
CpsG~~~algC~~~rfbK2	2	conserved	conserved within species	2_02311	2_02311	Phosphomannomutase/phosphoglucomutase	nodrug	nodrug	KP_2_R2	KP_2	Kpneumoniae_2	2.19433	24.6529	32.5942	2.13e-06	4.26e-05	5.89286	1	K. pneumoniae	K. pneumoniae KP_2_R2
CpsG~~~algC~~~rfbK2	2	conserved	conserved within species	2_02311	2_02311	Phosphomannomutase/phosphoglucomutase	nodrug	nodrug	KP_2_R1	KP_2	Kpneumoniae_2	2.29341	24.7024	53.3565	7.14e-17	3.24e-15	29.2	1	K. pneumoniae	K. pneumoniae KP_2_R1
CpxA	1	strain-specific	strain-specific	PBBIODIN_04365	PBBIODIN_04365	Sensor histidine kinase CpxA	nodrug	nodrug	KP_10_R1	KP_6	Kpneumoniae_6	1.66054	23.6323	50.9992	3.79e-07	1.27e-05	7.8018	1	K. pneumoniae	K. pneumoniae KP_10_R1
CspA	1	strain-specific	strain-specific	2_03563	2_03563	Cold shock protein CspA	nodrug	nodrug	KP_2_R2	KP_2	Kpneumoniae_2	-1.04506	26.1371	-11.1086	0.000225159	0.000939251	0.324996	1	K. pneumoniae	K. pneumoniae KP_2_R2
CurA	4	conserved	conserved within species	MS02-S_01442	MS02-S_01442	NADPH-dependent curcumin reductase	nodrug	nodrug	KP_3_R1	KP_3	Kpneumoniae_3	2.01151	23.3016	42.8987	1.1e-07	2.4e-05	8.98218	1	K. pneumoniae	K. pneumoniae KP_3_R1
CurA	4	conserved	conserved within species	PBBIODIN_00202	PBBIODIN_00202	NADPH-dependent curcumin reductase	nodrug	nodrug	KP_9_R2	KP_6	Kpneumoniae_6	1.24132	22.9602	42.7721	4.68e-09	8.6e-08	11.6785	1	K. pneumoniae	K. pneumoniae KP_9_R2
CurA	4	conserved	conserved within species	2_01698	2_01698	NADPH-dependent curcumin reductase	nodrug	nodrug	KP_2_R2	KP_2	Kpneumoniae_2	1.29222	20.2601	24.7494	7.09e-06	9.06e-05	4.48643	1	K. pneumoniae	K. pneumoniae KP_2_R2
CurA	4	conserved	conserved within species	2_01698	2_01698	NADPH-dependent curcumin reductase	nodrug	nodrug	KP_2_R1	KP_2	Kpneumoniae_2	1.36115	20.2946	31.4984	7.36e-14	1.09e-12	21.9607	1	K. pneumoniae	K. pneumoniae KP_2_R1
CytR_3	1	strain-specific	strain-specific	MS25-S_04646	MS25-S_04646	HTH-type transcriptional repressor CytR	nodrug	nodrug	KP_5_R1	KP_5	Kpneumoniae_5	-1.60476	24.8659	-25.2736	1.13e-07	3.27e-05	8.74441	1	K. pneumoniae	K. pneumoniae KP_5_R1
DadX	4	conserved	conserved within species	PBBIODIN_00604	PBBIODIN_00604	Alanine racemase, catabolic	nodrug	nodrug	KP_9_R1	KP_6	Kpneumoniae_6	-1.23	21.4438	-31.5072	1.89e-07	3.12e-06	8.09847	1	K. pneumoniae	K. pneumoniae KP_9_R1
DadX	4	conserved	conserved within species	PBBIODIN_00604	PBBIODIN_00604	Alanine racemase, catabolic	nodrug	nodrug	KP_10_R1	KP_6	Kpneumoniae_6	-1.04537	21.5361	-30.8896	3.26e-06	3.89e-05	5.32559	1	K. pneumoniae	K. pneumoniae KP_10_R1
DadX	4	conserved	conserved within species	2_02089	2_02089	Alanine racemase, catabolic	nodrug	nodrug	KP_2_R2	KP_2	Kpneumoniae_2	1.65073	20.7071	30.8468	2.71e-06	4.88e-05	5.61401	1	K. pneumoniae	K. pneumoniae KP_2_R2
DadX	4	conserved	conserved within species	2_02089	2_02089	Alanine racemase, catabolic	nodrug	nodrug	KP_2_R1	KP_2	Kpneumoniae_2	1.72319	20.7433	38.3441	5.56e-15	1.1e-13	24.6788	1	K. pneumoniae	K. pneumoniae KP_2_R1
DcuS	1	strain-specific	strain-specific	PBBIODIN_02818	PBBIODIN_02818	Sensor histidine kinase DcuS	nodrug	nodrug	KP_9_R1	KP_6	Kpneumoniae_6	1.2058	18.0115	30.9165	2.1e-07	3.37e-06	7.98131	1	K. pneumoniae	K. pneumoniae KP_9_R1
DeaD	2	conserved	conserved within species	PBBIODIN_01176	PBBIODIN_01176	ATP-dependent RNA helicase DeaD	nodrug	nodrug	KP_9_R1	KP_6	Kpneumoniae_6	1.61257	28.402	41.7793	4e-08	1.35e-06	9.81908	1	K. pneumoniae	K. pneumoniae KP_9_R1
DeaD	2	conserved	conserved within species	PBBIODIN_01176	PBBIODIN_01176	ATP-dependent RNA helicase DeaD	nodrug	nodrug	KP_9_R2	KP_6	Kpneumoniae_6	1.39606	28.2937	46.4845	2.76e-09	6.39e-08	12.2603	1	K. pneumoniae	K. pneumoniae KP_9_R2
DegP	1	strain-specific	strain-specific	PBBIODIN_01915	PBBIODIN_01915	Periplasmic serine endoprotease DegP	nodrug	nodrug	KP_9_R2	KP_6	Kpneumoniae_6	1.18849	26.5312	39.1743	8.16e-09	1.28e-07	11.0602	1	K. pneumoniae	K. pneumoniae KP_9_R2
DeoA	2	conserved	conserved within species	2_04347	2_04347	Thymidine phosphorylase	nodrug	nodrug	KP_2_R2	KP_2	Kpneumoniae_2	1.32	23.9359	29.4739	3.31e-06	5.24e-05	5.3825	1	K. pneumoniae	K. pneumoniae KP_2_R2
DeoA	2	conserved	conserved within species	2_04347	2_04347	Thymidine phosphorylase	nodrug	nodrug	KP_2_R1	KP_2	Kpneumoniae_2	1.14586	23.8488	26.848	5.94e-13	6.75e-12	19.7495	1	K. pneumoniae	K. pneumoniae KP_2_R1
DhaK_1~~~dhaK_2	2	conserved	conserved within species	2_02846	2_02846	PEP-dependent dihydroxyacetone kinase, dihydroxyacetone-binding subunit DhaK	nodrug	nodrug	KP_2_R2	KP_2	Kpneumoniae_2	1.69676	23.745	34.9565	1.57e-06	3.57e-05	6.24451	1	K. pneumoniae	K. pneumoniae KP_2_R2
DhaK_1~~~dhaK_2	2	conserved	conserved within species	2_02846	2_02846	PEP-dependent dihydroxyacetone kinase, dihydroxyacetone-binding subunit DhaK	nodrug	nodrug	KP_2_R1	KP_2	Kpneumoniae_2	1.35533	23.5742	24.1409	2.37e-12	2.27e-11	18.2802	1	K. pneumoniae	K. pneumoniae KP_2_R1
DmsB_1~~~dmsB	8	conserved	conserved within species	PBBIODIN_02790	PBBIODIN_02790	Anaerobic dimethyl sulfoxide reductase chain B	nodrug	nodrug	KP_9_R1	KP_6	Kpneumoniae_6	1.63422	18.3772	42.5941	3.6e-08	1.33e-06	9.93461	1	K. pneumoniae	K. pneumoniae KP_9_R1
DmsB_1~~~dmsB	8	conserved	conserved within species	PBBIODIN_02790	PBBIODIN_02790	Anaerobic dimethyl sulfoxide reductase chain B	nodrug	nodrug	KP_10_R1	KP_6	Kpneumoniae_6	1.71772	18.4189	41.0084	9.66e-07	2e-05	6.74412	1	K. pneumoniae	K. pneumoniae KP_10_R1
DmsB_1~~~dmsB	8	conserved	conserved within species	PBBIODIN_02790	PBBIODIN_02790	Anaerobic dimethyl sulfoxide reductase chain B	nodrug	nodrug	KP_9_R2	KP_6	Kpneumoniae_6	1.97118	18.5457	67.2573	2.66e-10	2.23e-08	14.7765	1	K. pneumoniae	K. pneumoniae KP_9_R2
DmsB_1~~~dmsB	8	conserved	conserved within species	PBBIODIN_03635	PBBIODIN_03635	Anaerobic dimethyl sulfoxide reductase chain B	nodrug	nodrug	KP_9_R1	KP_6	Kpneumoniae_6	1.49345	19.8432	34.0402	1.24e-07	2.45e-06	8.57522	1	K. pneumoniae	K. pneumoniae KP_9_R1
DmsB_1~~~dmsB	8	conserved	conserved within species	PBBIODIN_03635	PBBIODIN_03635	Anaerobic dimethyl sulfoxide reductase chain B	nodrug	nodrug	KP_10_R1	KP_6	Kpneumoniae_6	1.55276	19.8729	43.9824	7.15e-07	1.69e-05	7.08769	1	K. pneumoniae	K. pneumoniae KP_10_R1
DmsB_1~~~dmsB	8	conserved	conserved within species	PBBIODIN_03635	PBBIODIN_03635	Anaerobic dimethyl sulfoxide reductase chain B	nodrug	nodrug	KP_9_R2	KP_6	Kpneumoniae_6	1.18418	19.6886	38.45	9.18e-09	1.35e-07	10.9284	1	K. pneumoniae	K. pneumoniae KP_9_R2
DmsB_1~~~dmsB	8	conserved	conserved within species	2_01392	2_01392	Anaerobic dimethyl sulfoxide reductase chain B	nodrug	nodrug	KP_2_R2	KP_2	Kpneumoniae_2	-1.92158	22.4865	-43.1408	6.26e-07	2.15e-05	7.28138	1	K. pneumoniae	K. pneumoniae KP_2_R2
DmsB_1~~~dmsB	8	conserved	conserved within species	2_01392	2_01392	Anaerobic dimethyl sulfoxide reductase chain B	nodrug	nodrug	KP_2_R1	KP_2	Kpneumoniae_2	-1.87719	22.5087	-37.5502	7.33e-15	1.44e-13	24.3902	1	K. pneumoniae	K. pneumoniae KP_2_R1
DnaK_2~~~yegD~~~dnaK_1	2	conserved	conserved within species	2_02339	2_02339	Chaperone protein DnaK	nodrug	nodrug	KP_2_R2	KP_2	Kpneumoniae_2	2.04523	20.1526	46.1662	4.66e-07	1.91e-05	7.6074	1	K. pneumoniae	K. pneumoniae KP_2_R2
DnaK_2~~~yegD~~~dnaK_1	2	conserved	conserved within species	2_02339	2_02339	Chaperone protein DnaK	nodrug	nodrug	KP_2_R1	KP_2	Kpneumoniae_2	2.2471	20.2535	47.0322	3.77e-16	1.14e-14	27.4836	1	K. pneumoniae	K. pneumoniae KP_2_R1
DppA_2	3	conserved	conserved within species	PBBIODIN_04843	PBBIODIN_04843	Periplasmic dipeptide transport protein	nodrug	nodrug	KP_9_R1	KP_6	Kpneumoniae_6	-1.36304	22.7843	-21.7554	1.44e-06	1.29e-05	5.7818	1	K. pneumoniae	K. pneumoniae KP_9_R1
DppA_2	3	conserved	conserved within species	PBBIODIN_04843	PBBIODIN_04843	Periplasmic dipeptide transport protein	nodrug	nodrug	KP_9_R2	KP_6	Kpneumoniae_6	-1.45837	22.7366	-37.9779	9.93e-09	1.4e-07	10.841	1	K. pneumoniae	K. pneumoniae KP_9_R2
DppA_2	3	conserved	conserved within species	2_03580	2_03580	Periplasmic dipeptide transport protein	nodrug	nodrug	KP_2_R2	KP_2	Kpneumoniae_2	1.08616	21.6338	19.6959	1.91e-05	0.000172055	3.30255	1	K. pneumoniae	K. pneumoniae KP_2_R2
DsdA	2	conserved	conserved within species	PBBIODIN_02460	PBBIODIN_02460	D-serine dehydratase	nodrug	nodrug	KP_9_R1	KP_6	Kpneumoniae_6	1.18724	22.1565	21.075	1.72e-06	1.46e-05	5.5815	1	K. pneumoniae	K. pneumoniae KP_9_R1
DsdA	2	conserved	conserved within species	PBBIODIN_02460	PBBIODIN_02460	D-serine dehydratase	nodrug	nodrug	KP_10_R1	KP_6	Kpneumoniae_6	1.49254	22.3092	38.7975	1.23e-06	2.2e-05	6.46991	1	K. pneumoniae	K. pneumoniae KP_10_R1
EfeB	3	conserved	conserved within species	PBBIODIN_04482	PBBIODIN_04482	Deferrochelatase/peroxidase EfeB	nodrug	nodrug	KP_9_R1	KP_6	Kpneumoniae_6	-1.55137	22.0842	-40.2965	4.88e-08	1.5e-06	9.60206	1	K. pneumoniae	K. pneumoniae KP_9_R1
EfeB	3	conserved	conserved within species	PBBIODIN_04482	PBBIODIN_04482	Deferrochelatase/peroxidase EfeB	nodrug	nodrug	KP_10_R1	KP_6	Kpneumoniae_6	-1.54428	22.0877	-46.4548	5.66e-07	1.61e-05	7.35362	1	K. pneumoniae	K. pneumoniae KP_10_R1
EfeB	3	conserved	conserved within species	PBBIODIN_04482	PBBIODIN_04482	Deferrochelatase/peroxidase EfeB	nodrug	nodrug	KP_9_R2	KP_6	Kpneumoniae_6	-1.63042	22.0446	-54.9393	9.58e-10	3.69e-08	13.4142	1	K. pneumoniae	K. pneumoniae KP_9_R2
EfeO	3	conserved	conserved within species	PBBIODIN_04481	PBBIODIN_04481	Iron uptake system component EfeO	nodrug	nodrug	KP_9_R1	KP_6	Kpneumoniae_6	-1.84806	26.8642	-37.5244	7.23e-08	1.81e-06	9.1708	1	K. pneumoniae	K. pneumoniae KP_9_R1
EfeO	3	conserved	conserved within species	PBBIODIN_04481	PBBIODIN_04481	Iron uptake system component EfeO	nodrug	nodrug	KP_10_R1	KP_6	Kpneumoniae_6	-1.88472	26.8459	-54.7519	2.79e-07	1.27e-05	8.13735	1	K. pneumoniae	K. pneumoniae KP_10_R1
EfeO	3	conserved	conserved within species	PBBIODIN_04481	PBBIODIN_04481	Iron uptake system component EfeO	nodrug	nodrug	KP_9_R2	KP_6	Kpneumoniae_6	-1.97189	26.8023	-59.2677	5.93e-10	2.83e-08	13.93	1	K. pneumoniae	K. pneumoniae KP_9_R2
EmrA_1	6	conserved	conserved across species	2778_01726	2778_01726	Colistin resistance protein EmrA	nodrug	nodrug	AB_5_R1	AB_5	Abaumanii_5	4.18059	25.1678	103.227	2.15e-30	4.17e-27	59.2479	1	A. baumannii	A. baumannii AB_5_R1
EmrA_1	6	conserved	conserved across species	PBBIODIN_02610	PBBIODIN_02610	Multidrug export protein EmrA	nodrug	nodrug	KP_9_R1	KP_6	Kpneumoniae_6	2.98081	26.3724	77.3605	1.34e-09	5.11e-07	13.2599	1	K. pneumoniae	K. pneumoniae KP_9_R1
EmrA_1	6	conserved	conserved across species	PBBIODIN_02610	PBBIODIN_02610	Multidrug export protein EmrA	nodrug	nodrug	KP_10_R1	KP_6	Kpneumoniae_6	2.96443	26.3642	89.383	3.4e-08	7.57e-06	10.2733	1	K. pneumoniae	K. pneumoniae KP_10_R1
EmrA_1	6	conserved	conserved across species	PBBIODIN_02610	PBBIODIN_02610	Multidrug export protein EmrA	nodrug	nodrug	KP_9_R2	KP_6	Kpneumoniae_6	2.87388	26.319	94.731	3.03e-11	1.09e-08	16.9528	1	K. pneumoniae	K. pneumoniae KP_9_R2
EmrA_1	6	conserved	conserved across species	2_03304	2_03304	Multidrug export protein EmrA	nodrug	nodrug	KP_2_R2	KP_2	Kpneumoniae_2	2.09269	25.2888	46.8694	4.36e-07	1.84e-05	7.67948	1	K. pneumoniae	K. pneumoniae KP_2_R2
EmrA_1	6	conserved	conserved across species	2_03304	2_03304	Multidrug export protein EmrA	nodrug	nodrug	KP_2_R1	KP_2	Kpneumoniae_2	2.24395	25.3644	51.9976	1e-16	3.94e-15	28.8504	1	K. pneumoniae	K. pneumoniae KP_2_R1
EmtA	2	conserved	conserved within species	2_02086	2_02086	Endo-type membrane-bound lytic murein transglycosylase A	nodrug	nodrug	KP_2_R2	KP_2	Kpneumoniae_2	1.56809	20.4044	25.0433	6.73e-06	8.8e-05	4.5473	1	K. pneumoniae	K. pneumoniae KP_2_R2
EmtA	2	conserved	conserved within species	2_02086	2_02086	Endo-type membrane-bound lytic murein transglycosylase A	nodrug	nodrug	KP_2_R1	KP_2	Kpneumoniae_2	1.68037	20.4605	37.1038	8.57e-15	1.66e-13	24.2251	1	K. pneumoniae	K. pneumoniae KP_2_R1
EndA	3	conserved	conserved within species	PBBIODIN_01425	PBBIODIN_01425	Endonuclease-1	nodrug	nodrug	KP_9_R1	KP_6	Kpneumoniae_6	-1.60825	18.8272	-41.8886	3.95e-08	1.35e-06	9.83473	1	K. pneumoniae	K. pneumoniae KP_9_R1
EndA	3	conserved	conserved within species	PBBIODIN_01425	PBBIODIN_01425	Endonuclease-1	nodrug	nodrug	KP_10_R1	KP_6	Kpneumoniae_6	-1.78459	18.739	-40.0421	1.07e-06	2.08e-05	6.62637	1	K. pneumoniae	K. pneumoniae KP_10_R1
EndA	3	conserved	conserved within species	PBBIODIN_01425	PBBIODIN_01425	Endonuclease-1	nodrug	nodrug	KP_9_R2	KP_6	Kpneumoniae_6	-1.90216	18.6802	-64.9441	3.32e-10	2.24e-08	14.5441	1	K. pneumoniae	K. pneumoniae KP_9_R2
EntC	3	conserved	conserved across species	2_00411	2_00411	Isochorismate synthase EntC	nodrug	nodrug	KP_2_R2	KP_2	Kpneumoniae_2	1.16141	21.7137	22.7309	1.03e-05	0.000112157	4.04666	1	K. pneumoniae	K. pneumoniae KP_2_R2
EntC	3	conserved	conserved across species	2_00411	2_00411	Isochorismate synthase EntC	nodrug	nodrug	KP_2_R1	KP_2	Kpneumoniae_2	1.66015	21.9631	30.1705	1.29e-13	1.77e-12	21.3644	1	K. pneumoniae	K. pneumoniae KP_2_R1
EntE	2	conserved	conserved within species	2_00412	2_00412	Enterobactin synthase component E	nodrug	nodrug	KP_2_R2	KP_2	Kpneumoniae_2	1.62042	22.4172	32.9441	2.04e-06	4.26e-05	5.9467	1	K. pneumoniae	K. pneumoniae KP_2_R2
EntE	2	conserved	conserved within species	2_00412	2_00412	Enterobactin synthase component E	nodrug	nodrug	KP_2_R1	KP_2	Kpneumoniae_2	2.0295	22.6217	36.283	1.15e-14	2.09e-13	23.9163	1	K. pneumoniae	K. pneumoniae KP_2_R1
EptB	1	strain-specific	strain-specific	2_03578	2_03578	Kdo(2)-lipid A phosphoethanolamine 7-transferase	nodrug	nodrug	KP_2_R1	KP_2	Kpneumoniae_2	1.49884	19.4289	25.8032	9.97e-13	1.04e-11	19.2004	1	K. pneumoniae	K. pneumoniae KP_2_R1
EutB_2	2	conserved	conserved within species	PBBIODIN_03440	PBBIODIN_03440	Ethanolamine ammonia-lyase heavy chain	nodrug	nodrug	KP_10_R1	KP_6	Kpneumoniae_6	1.08254	20.4193	22.2845	1.32e-05	9.04e-05	3.65629	1	K. pneumoniae	K. pneumoniae KP_10_R1
EutB_2	2	conserved	conserved within species	PBBIODIN_03440	PBBIODIN_03440	Ethanolamine ammonia-lyase heavy chain	nodrug	nodrug	KP_9_R2	KP_6	Kpneumoniae_6	1.37857	20.5673	37.1228	1.15e-08	1.51e-07	10.6799	1	K. pneumoniae	K. pneumoniae KP_9_R2
EutC~~~eutC_2	3	conserved	conserved within species	PBBIODIN_03441	PBBIODIN_03441	Ethanolamine ammonia-lyase light chain	nodrug	nodrug	KP_9_R1	KP_6	Kpneumoniae_6	1.00059	18.5541	23.4148	9.65e-07	9.85e-06	6.2446	1	K. pneumoniae	K. pneumoniae KP_9_R1
EutC~~~eutC_2	3	conserved	conserved within species	PBBIODIN_03441	PBBIODIN_03441	Ethanolamine ammonia-lyase light chain	nodrug	nodrug	KP_10_R1	KP_6	Kpneumoniae_6	1.03202	18.5699	32.0811	2.77e-06	3.55e-05	5.51715	1	K. pneumoniae	K. pneumoniae KP_10_R1
EutC~~~eutC_2	3	conserved	conserved within species	PBBIODIN_03441	PBBIODIN_03441	Ethanolamine ammonia-lyase light chain	nodrug	nodrug	KP_9_R2	KP_6	Kpneumoniae_6	1.76245	18.9351	60.3011	5.31e-10	2.79e-08	14.0468	1	K. pneumoniae	K. pneumoniae KP_9_R2
EutL	1	strain-specific	strain-specific	PBBIODIN_03442	PBBIODIN_03442	Ethanolamine utilization protein EutL	nodrug	nodrug	KP_9_R2	KP_6	Kpneumoniae_6	1.01823	18.3555	34.6929	1.76e-08	2.01e-07	10.1997	1	K. pneumoniae	K. pneumoniae KP_9_R2
FabG_2~~~fabG_10~~~fabG_5	5	conserved	conserved within species	PBBIODIN_02574	PBBIODIN_02574	3-oxoacyl-[acyl-carrier-protein] reductase FabG	nodrug	nodrug	KP_9_R1	KP_6	Kpneumoniae_6	-1.78918	21.7061	-43.3559	3.26e-08	1.33e-06	10.0403	1	K. pneumoniae	K. pneumoniae KP_9_R1
FabG_2~~~fabG_10~~~fabG_5	5	conserved	conserved within species	PBBIODIN_02574	PBBIODIN_02574	3-oxoacyl-[acyl-carrier-protein] reductase FabG	nodrug	nodrug	KP_10_R1	KP_6	Kpneumoniae_6	-1.73365	21.7339	-53.22	3.16e-07	1.27e-05	8.00385	1	K. pneumoniae	K. pneumoniae KP_10_R1
FabG_2~~~fabG_10~~~fabG_5	5	conserved	conserved within species	PBBIODIN_02574	PBBIODIN_02574	3-oxoacyl-[acyl-carrier-protein] reductase FabG	nodrug	nodrug	KP_9_R2	KP_6	Kpneumoniae_6	-1.1769	22.0122	-28.6874	5.84e-08	4.77e-07	8.8444	1	K. pneumoniae	K. pneumoniae KP_9_R2
FabG_2~~~fabG_10~~~fabG_5	5	conserved	conserved within species	2_03337	2_03337	3-oxoacyl-[acyl-carrier-protein] reductase FabG	nodrug	nodrug	KP_2_R2	KP_2	Kpneumoniae_2	1.85967	19.5781	41.5595	7.37e-07	2.28e-05	7.09991	1	K. pneumoniae	K. pneumoniae KP_2_R2
FabG_2~~~fabG_10~~~fabG_5	5	conserved	conserved within species	2_03337	2_03337	3-oxoacyl-[acyl-carrier-protein] reductase FabG	nodrug	nodrug	KP_2_R1	KP_2	Kpneumoniae_2	1.84852	19.5726	39.7779	3.43e-15	7.32e-14	25.1847	1	K. pneumoniae	K. pneumoniae KP_2_R1
FabG_6	2	conserved	conserved within species	2_03644	2_03644	3-oxoacyl-[acyl-carrier-protein] reductase FabG	nodrug	nodrug	KP_2_R2	KP_2	Kpneumoniae_2	2.68092	18.5916	12.7859	0.0001235	0.000625467	1.05286	1	K. pneumoniae	K. pneumoniae KP_2_R2
FabG_6	2	conserved	conserved within species	2_03644	2_03644	3-oxoacyl-[acyl-carrier-protein] reductase FabG	nodrug	nodrug	KP_2_R1	KP_2	Kpneumoniae_2	2.22067	18.3615	47.309	3.49e-16	1.1e-14	27.5638	1	K. pneumoniae	K. pneumoniae KP_2_R1
FadA	1	strain-specific	strain-specific	2_04860	2_04860	3-ketoacyl-CoA thiolase	nodrug	nodrug	KP_2_R1	KP_2	Kpneumoniae_2	1.03641	19.1934	24.2826	2.2e-12	2.12e-11	18.3611	1	K. pneumoniae	K. pneumoniae KP_2_R1
FadE	3	conserved	conserved within species	MS02-S_00527	MS02-S_00527	Acyl-coenzyme A dehydrogenase	nodrug	nodrug	KP_3_R1	KP_3	Kpneumoniae_3	1.08433	22.1872	9.38794	0.00021584	0.00327534	0.491779	1	K. pneumoniae	K. pneumoniae KP_3_R1
FadE	3	conserved	conserved within species	PBBIODIN_02280	PBBIODIN_02280	Acyl-coenzyme A dehydrogenase	nodrug	nodrug	KP_9_R1	KP_6	Kpneumoniae_6	1.27861	23.0681	18.5904	3.41e-06	2.38e-05	4.78984	1	K. pneumoniae	K. pneumoniae KP_9_R1
FadE	3	conserved	conserved within species	PBBIODIN_02280	PBBIODIN_02280	Acyl-coenzyme A dehydrogenase	nodrug	nodrug	KP_10_R1	KP_6	Kpneumoniae_6	1.36021	23.1089	38.9435	1.21e-06	2.19e-05	6.48855	1	K. pneumoniae	K. pneumoniae KP_10_R1
FadL	3	conserved	conserved within species	PBBIODIN_01030	PBBIODIN_01030	Long-chain fatty acid transport protein	nodrug	nodrug	KP_9_R1	KP_6	Kpneumoniae_6	-1.59674	22.9803	-40.9725	4.46e-08	1.46e-06	9.70211	1	K. pneumoniae	K. pneumoniae KP_9_R1
FadL	3	conserved	conserved within species	PBBIODIN_01030	PBBIODIN_01030	Long-chain fatty acid transport protein	nodrug	nodrug	KP_10_R1	KP_6	Kpneumoniae_6	-1.44118	23.0581	-43.7951	7.29e-07	1.69e-05	7.06685	1	K. pneumoniae	K. pneumoniae KP_10_R1
FadL	3	conserved	conserved within species	PBBIODIN_01030	PBBIODIN_01030	Long-chain fatty acid transport protein	nodrug	nodrug	KP_9_R2	KP_6	Kpneumoniae_6	-1.89383	22.8317	-65.0237	3.29e-10	2.24e-08	14.5523	1	K. pneumoniae	K. pneumoniae KP_9_R2
Fba	2	conserved	conserved within species	PBBIODIN_02157	PBBIODIN_02157	Fructose-bisphosphate aldolase	nodrug	nodrug	KP_10_R1	KP_6	Kpneumoniae_6	1.09838	20.9473	32.2636	2.7e-06	3.49e-05	5.54582	1	K. pneumoniae	K. pneumoniae KP_10_R1
Fba	2	conserved	conserved within species	PBBIODIN_02157	PBBIODIN_02157	Fructose-bisphosphate aldolase	nodrug	nodrug	KP_9_R2	KP_6	Kpneumoniae_6	1.67235	21.2342	50.6102	1.61e-09	4.76e-08	12.8502	1	K. pneumoniae	K. pneumoniae KP_9_R2
FbaB	3	conserved	conserved within species	PBBIODIN_00843	PBBIODIN_00843	Fructose-bisphosphate aldolase class 1	nodrug	nodrug	KP_9_R1	KP_6	Kpneumoniae_6	-2.58217	24.1894	-45.0339	2.65e-08	1.2e-06	10.2657	1	K. pneumoniae	K. pneumoniae KP_9_R1
FbaB	3	conserved	conserved within species	PBBIODIN_00843	PBBIODIN_00843	Fructose-bisphosphate aldolase class 1	nodrug	nodrug	KP_10_R1	KP_6	Kpneumoniae_6	-2.54415	24.2084	-77.0544	6.44e-08	7.57e-06	9.66644	1	K. pneumoniae	K. pneumoniae KP_10_R1
FbaB	3	conserved	conserved within species	PBBIODIN_00843	PBBIODIN_00843	Fructose-bisphosphate aldolase class 1	nodrug	nodrug	KP_9_R2	KP_6	Kpneumoniae_6	-1.79918	24.5809	-53.9384	1.08e-09	3.69e-08	13.2883	1	K. pneumoniae	K. pneumoniae KP_9_R2
FdhF~~~fdhF_1	5	conserved	conserved within species	2_01874	2_01874	Formate dehydrogenase H	nodrug	nodrug	KP_2_R2	KP_2	Kpneumoniae_2	-1.70298	24.0014	-27.0903	4.78e-06	6.97e-05	4.95133	1	K. pneumoniae	K. pneumoniae KP_2_R2
FdhF~~~fdhF_1	5	conserved	conserved within species	2_01874	2_01874	Formate dehydrogenase H	nodrug	nodrug	KP_2_R1	KP_2	Kpneumoniae_2	-1.51147	24.0972	-24.3715	2.1e-12	2.04e-11	18.4115	1	K. pneumoniae	K. pneumoniae KP_2_R1
FetA	1	strain-specific	strain-specific	2_00253	2_00253	putative iron export ATP-binding protein FetA	nodrug	nodrug	KP_2_R2	KP_2	Kpneumoniae_2	1.04985	20.532	23.5744	8.76e-06	0.000105017	4.23522	1	K. pneumoniae	K. pneumoniae KP_2_R2
FhuA	1	strain-specific	strain-specific	PBBIODIN_01904	PBBIODIN_01904	Ferrichrome outer membrane transporter/phage receptor	nodrug	nodrug	KP_9_R2	KP_6	Kpneumoniae_6	-1.15408	25.5606	-39.3897	7.88e-09	1.26e-07	11.0988	1	K. pneumoniae	K. pneumoniae KP_9_R2
FhuA_1~~~fhuA_2	1	strain-specific	strain-specific	PBBIODIN_00600	PBBIODIN_00600	Ferrichrome outer membrane transporter/phage receptor	nodrug	nodrug	KP_9_R2	KP_6	Kpneumoniae_6	-1.07407	22.1181	-25.9169	1.11e-07	7.4e-07	8.1174	1	K. pneumoniae	K. pneumoniae KP_9_R2
FhuC_1	1	strain-specific	strain-specific	2_00309	2_00309	Iron(3+)-hydroxamate import ATP-binding protein FhuC	nodrug	nodrug	KP_2_R1	KP_2	Kpneumoniae_2	1.00531	19.5319	19.6408	3.41e-11	2.53e-10	15.4414	1	K. pneumoniae	K. pneumoniae KP_2_R1
FimF_2~~~fimF	2	conserved	conserved within species	2_03035	2_03035	Protein FimF	nodrug	nodrug	KP_2_R2	KP_2	Kpneumoniae_2	1.67008	18.6633	25.2121	6.54e-06	8.68e-05	4.58192	1	K. pneumoniae	K. pneumoniae KP_2_R2
FimF_2~~~fimF	2	conserved	conserved within species	2_03035	2_03035	Protein FimF	nodrug	nodrug	KP_2_R1	KP_2	Kpneumoniae_2	1.53643	18.5964	35.7571	1.39e-14	2.46e-13	23.7146	1	K. pneumoniae	K. pneumoniae KP_2_R1
Fis	1	strain-specific	strain-specific	PBBIODIN_01085	PBBIODIN_01085	DNA-binding protein Fis	nodrug	nodrug	KP_10_R1	KP_6	Kpneumoniae_6	-1.31084	23.7856	-41.1065	9.56e-07	2e-05	6.7559	1	K. pneumoniae	K. pneumoniae KP_10_R1
FldC	3	conserved	conserved within species	PBBIODIN_01641	PBBIODIN_01641	(R)-phenyllactyl-CoA dehydratase beta subunit	nodrug	nodrug	KP_9_R1	KP_6	Kpneumoniae_6	1.33715	22.9062	18.964	3.06e-06	2.23e-05	4.91545	1	K. pneumoniae	K. pneumoniae KP_9_R1
FldC	3	conserved	conserved within species	PBBIODIN_01641	PBBIODIN_01641	(R)-phenyllactyl-CoA dehydratase beta subunit	nodrug	nodrug	KP_10_R1	KP_6	Kpneumoniae_6	1.21652	22.8459	37.3573	1.44e-06	2.42e-05	6.28173	1	K. pneumoniae	K. pneumoniae KP_10_R1
FldC	3	conserved	conserved within species	PBBIODIN_01641	PBBIODIN_01641	(R)-phenyllactyl-CoA dehydratase beta subunit	nodrug	nodrug	KP_9_R2	KP_6	Kpneumoniae_6	1.0812	22.7782	31.3168	3.36e-08	3.21e-07	9.47079	1	K. pneumoniae	K. pneumoniae KP_9_R2
FocA	2	conserved	conserved within species	PBBIODIN_03630	PBBIODIN_03630	putative formate transporter 1	nodrug	nodrug	KP_9_R1	KP_6	Kpneumoniae_6	1.00125	20.8068	24.7579	7.11e-07	7.77e-06	6.59505	1	K. pneumoniae	K. pneumoniae KP_9_R1
FocA	2	conserved	conserved within species	PBBIODIN_03630	PBBIODIN_03630	putative formate transporter 1	nodrug	nodrug	KP_10_R1	KP_6	Kpneumoniae_6	1.12177	20.867	33.9434	2.17e-06	3.04e-05	5.80171	1	K. pneumoniae	K. pneumoniae KP_10_R1
Fpr	2	conserved	conserved within species	2_03479	2_03479	Flavodoxin/ferredoxin--NADP reductase	nodrug	nodrug	KP_2_R2	KP_2	Kpneumoniae_2	2.6521	21.7231	52.7303	2.6e-07	1.55e-05	8.23254	1	K. pneumoniae	K. pneumoniae KP_2_R2
Fpr	2	conserved	conserved within species	2_03479	2_03479	Flavodoxin/ferredoxin--NADP reductase	nodrug	nodrug	KP_2_R1	KP_2	Kpneumoniae_2	2.44788	21.621	57.3073	2.78e-17	1.82e-15	30.1642	1	K. pneumoniae	K. pneumoniae KP_2_R1
FrdA	3	conserved	conserved within species	MS02-S_02136	MS02-S_02136	Fumarate reductase flavoprotein subunit	nodrug	nodrug	KP_3_R1	KP_3	Kpneumoniae_3	-1.52578	26.0752	-37.7356	2.11e-07	3.52e-05	8.33151	1	K. pneumoniae	K. pneumoniae KP_3_R1
FrdA	3	conserved	conserved within species	MS25-S_01918	MS25-S_01918	Fumarate reductase flavoprotein subunit	nodrug	nodrug	KP_5_R1	KP_5	Kpneumoniae_5	-1.05803	26.2852	-21.1074	3.56e-07	6.18e-05	7.57435	1	K. pneumoniae	K. pneumoniae KP_5_R1
FrdA	3	conserved	conserved within species	PBBIODIN_05002	PBBIODIN_05002	Fumarate reductase flavoprotein subunit	nodrug	nodrug	KP_10_R1	KP_6	Kpneumoniae_6	1.11143	25.3084	29.8506	3.77e-06	4.18e-05	5.15199	1	K. pneumoniae	K. pneumoniae KP_10_R1
FrdB	4	conserved	conserved across species	AIL16481.1	AIL16481.1	fumarate reductase iron-sulfur subunit	nodrug	nodrug	EC_2_R3	EC_2	Ecoli_2	-1.15031	21.3424	-37.2845	1.66e-05	0.000677384	4.24075	1	E. coli	E. coli EC_2_R3
FrdB	4	conserved	conserved across species	MS02-S_02135	MS02-S_02135	Fumarate reductase iron-sulfur subunit	nodrug	nodrug	KP_3_R1	KP_3	Kpneumoniae_3	-1.58387	23.083	-40.2413	1.52e-07	2.75e-05	8.66099	1	K. pneumoniae	K. pneumoniae KP_3_R1
FrdB	4	conserved	conserved across species	MS25-S_01919	MS25-S_01919	Fumarate reductase iron-sulfur subunit	nodrug	nodrug	KP_5_R1	KP_5	Kpneumoniae_5	-1.22349	23.4712	-24.1913	1.5e-07	3.28e-05	8.46414	1	K. pneumoniae	K. pneumoniae KP_5_R1
FrdB	4	conserved	conserved across species	PBBIODIN_05003	PBBIODIN_05003	Fumarate reductase iron-sulfur subunit	nodrug	nodrug	KP_10_R1	KP_6	Kpneumoniae_6	1.28039	22.2231	30.9312	3.24e-06	3.89e-05	5.33242	1	K. pneumoniae	K. pneumoniae KP_10_R1
FrdC	2	conserved	conserved across species	AIL16103.1	AIL16103.1	fumarate reductase subunit C	nodrug	nodrug	EC_2_R3	EC_2	Ecoli_2	-1.20547	19.9834	-21.3973	0.000105814	0.00121469	2.02035	1	E. coli	E. coli EC_2_R3
FrdC	2	conserved	conserved across species	MS02-S_02134	MS02-S_02134	Fumarate reductase subunit C	nodrug	nodrug	KP_3_R1	KP_3	Kpneumoniae_3	-1.04108	18.1313	-26.3882	1.28e-06	8.96e-05	6.40438	1	K. pneumoniae	K. pneumoniae KP_3_R1
FrlB_2	1	strain-specific	strain-specific	PBBIODIN_03237	PBBIODIN_03237	Fructosamine deglycase FrlB	nodrug	nodrug	KP_9_R2	KP_6	Kpneumoniae_6	1.1244	18.8169	26.4413	9.77e-08	6.68e-07	8.26088	1	K. pneumoniae	K. pneumoniae KP_9_R2
FryA_2	2	conserved	conserved within species	2_04978	2_04978	Multiphosphoryl transfer protein 1	nodrug	nodrug	KP_2_R2	KP_2	Kpneumoniae_2	1.49656	20.7854	26.1426	5.58e-06	7.77e-05	4.76847	1	K. pneumoniae	K. pneumoniae KP_2_R2
FryA_2	2	conserved	conserved within species	2_04978	2_04978	Multiphosphoryl transfer protein 1	nodrug	nodrug	KP_2_R1	KP_2	Kpneumoniae_2	1.18942	20.6319	26.8098	6.05e-13	6.75e-12	19.7298	1	K. pneumoniae	K. pneumoniae KP_2_R1
FtnA~~~ftnA_1	1	strain-specific	strain-specific	PBBIODIN_00704	PBBIODIN_00704	Bacterial non-heme ferritin	nodrug	nodrug	KP_9_R2	KP_6	Kpneumoniae_6	1.10058	22.9726	37.4913	1.08e-08	1.46e-07	10.7498	1	K. pneumoniae	K. pneumoniae KP_9_R2
FumC	3	conserved	conserved within species	MS02-S_04080	MS02-S_04080	Fumarate hydratase class II	nodrug	nodrug	KP_3_R1	KP_3	Kpneumoniae_3	2.27379	21.5634	27.3088	1.08e-06	8.06e-05	6.59464	1	K. pneumoniae	K. pneumoniae KP_3_R1
FumC	3	conserved	conserved within species	MS25-S_01446	MS25-S_01446	Fumarate hydratase class II	nodrug	nodrug	KP_5_R1	KP_5	Kpneumoniae_5	1.25594	21.233	24.0278	1.56e-07	3.28e-05	8.42049	1	K. pneumoniae	K. pneumoniae KP_5_R1
FumC	3	conserved	conserved within species	PBBIODIN_02852	PBBIODIN_02852	Fumarate hydratase class II	nodrug	nodrug	KP_10_R1	KP_6	Kpneumoniae_6	-1.16942	21.3879	-36.9119	1.52e-06	2.51e-05	6.22189	1	K. pneumoniae	K. pneumoniae KP_10_R1
GabD1	9	conserved	conserved across species	2778_00202	2778_00202	Succinate-semialdehyde dehydrogenase [NADP(+)] GabD	nodrug	nodrug	AB_5_R1	AB_5	Abaumanii_5	1.27415	26.423	31.8127	1.59e-19	9.62e-18	34.7121	1	A. baumannii	A. baumannii AB_5_R1
GabD1	9	conserved	conserved across species	D0CCF7	HMPREF0010_02437	Succinate-semialdehyde dehydrogenase [NAD(P)+]	nodrug	nodrug	AB_2_R1	AB_2	Abaumannii_2	1.66948	25.8335	40.8	2.99e-06	0.000415625	5.92345	1	A. baumannii	A. baumannii AB_2_R1
GabD1	9	conserved	conserved across species	PBBIODIN_01648	PBBIODIN_01648	Succinate semialdehyde dehydrogenase [NAD(P)+] Sad	nodrug	nodrug	KP_9_R1	KP_6	Kpneumoniae_6	-2.98309	24.6933	-59.9445	5.47e-09	8.36e-07	11.9078	1	K. pneumoniae	K. pneumoniae KP_9_R1
GabD1	9	conserved	conserved across species	PBBIODIN_01648	PBBIODIN_01648	Succinate semialdehyde dehydrogenase [NAD(P)+] Sad	nodrug	nodrug	KP_10_R1	KP_6	Kpneumoniae_6	-2.87712	24.7462	-87.5665	3.72e-08	7.57e-06	10.1918	1	K. pneumoniae	K. pneumoniae KP_10_R1
GabD1	9	conserved	conserved across species	PBBIODIN_01648	PBBIODIN_01648	Succinate semialdehyde dehydrogenase [NAD(P)+] Sad	nodrug	nodrug	KP_9_R2	KP_6	Kpneumoniae_6	-2.23493	25.0673	-67.8155	2.52e-10	2.23e-08	14.8312	1	K. pneumoniae	K. pneumoniae KP_9_R2
GabD1	9	conserved	conserved across species	PBBIODIN_02259	PBBIODIN_02259	Succinate-semialdehyde dehydrogenase [NADP(+)] GabD	nodrug	nodrug	KP_9_R1	KP_6	Kpneumoniae_6	-2.34297	23.0599	-53.7838	9.94e-09	9.82e-07	11.2982	1	K. pneumoniae	K. pneumoniae KP_9_R1
GabD1	9	conserved	conserved across species	PBBIODIN_02259	PBBIODIN_02259	Succinate-semialdehyde dehydrogenase [NADP(+)] GabD	nodrug	nodrug	KP_10_R1	KP_6	Kpneumoniae_6	-2.34068	23.061	-68.9217	1.04e-07	8.26e-06	9.18531	1	K. pneumoniae	K. pneumoniae KP_10_R1
GabD1	9	conserved	conserved across species	PBBIODIN_02259	PBBIODIN_02259	Succinate-semialdehyde dehydrogenase [NADP(+)] GabD	nodrug	nodrug	KP_9_R2	KP_6	Kpneumoniae_6	-2.16605	23.1483	-74.662	1.37e-10	1.41e-08	15.4604	1	K. pneumoniae	K. pneumoniae KP_9_R2
GabD1	9	conserved	conserved across species	2_04273	2_04273	Succinate-semialdehyde dehydrogenase [NADP(+)] 1	nodrug	nodrug	KP_2_R1	KP_2	Kpneumoniae_2	1.00153	22.8291	14.6833	1.38e-09	6.8e-09	11.4966	1	K. pneumoniae	K. pneumoniae KP_2_R1
GabT	7	conserved	conserved across species	2778_00201	2778_00201	4-aminobutyrate aminotransferase PuuE	nodrug	nodrug	AB_5_R1	AB_5	Abaumanii_5	1.5257	27.871	37.8968	3.99e-21	3.67e-19	38.49	1	A. baumannii	A. baumannii AB_5_R1
GabT	7	conserved	conserved across species	D0CCF6	gabT	4-aminobutyrate transaminase	nodrug	nodrug	AB_2_R1	AB_2	Abaumannii_2	2.56593	27.148	67.0145	4.38e-07	0.000195519	7.61228	1	A. baumannii	A. baumannii AB_2_R1
GabT	7	conserved	conserved across species	MS25-S_03639	MS25-S_03639	4-aminobutyrate aminotransferase PuuE	nodrug	nodrug	KP_5_R1	KP_5	Kpneumoniae_5	-1.01557	22.7938	-8.74534	8.46e-05	0.00278796	1.5875	1	K. pneumoniae	K. pneumoniae KP_5_R1
GabT	7	conserved	conserved across species	PBBIODIN_02260	PBBIODIN_02260	4-aminobutyrate aminotransferase GabT	nodrug	nodrug	KP_9_R1	KP_6	Kpneumoniae_6	-1.9377	21.0443	-42.3305	3.72e-08	1.34e-06	9.89751	1	K. pneumoniae	K. pneumoniae KP_9_R1
GabT	7	conserved	conserved across species	PBBIODIN_02260	PBBIODIN_02260	4-aminobutyrate aminotransferase GabT	nodrug	nodrug	KP_10_R1	KP_6	Kpneumoniae_6	-1.90786	21.0593	-52.0161	3.48e-07	1.27e-05	7.89561	1	K. pneumoniae	K. pneumoniae KP_10_R1
GabT	7	conserved	conserved across species	PBBIODIN_02260	PBBIODIN_02260	4-aminobutyrate aminotransferase GabT	nodrug	nodrug	KP_9_R2	KP_6	Kpneumoniae_6	-1.80971	21.1083	-62.0633	4.42e-10	2.54e-08	14.2406	1	K. pneumoniae	K. pneumoniae KP_9_R2
GabT	7	conserved	conserved across species	PBBIODIN_03502	PBBIODIN_03502	4-aminobutyrate aminotransferase PuuE	nodrug	nodrug	KP_9_R2	KP_6	Kpneumoniae_6	1.45012	21.896	47.7636	2.33e-09	6.06e-08	12.4492	1	K. pneumoniae	K. pneumoniae KP_9_R2
GalK	2	conserved	conserved within species	PBBIODIN_03841	PBBIODIN_03841	Galactokinase	nodrug	nodrug	KP_9_R1	KP_6	Kpneumoniae_6	1.28634	23.4991	32.4791	1.6e-07	2.85e-06	8.28618	1	K. pneumoniae	K. pneumoniae KP_9_R1
GalK	2	conserved	conserved within species	PBBIODIN_03841	PBBIODIN_03841	Galactokinase	nodrug	nodrug	KP_10_R1	KP_6	Kpneumoniae_6	1.43731	23.5746	37.7465	1.38e-06	2.35e-05	6.33337	1	K. pneumoniae	K. pneumoniae KP_10_R1
GalP	3	conserved	conserved within species	PBBIODIN_01427	PBBIODIN_01427	Galactose-proton symporter	nodrug	nodrug	KP_9_R1	KP_6	Kpneumoniae_6	1.84837	22.008	48.2186	1.82e-08	1.06e-06	10.6675	1	K. pneumoniae	K. pneumoniae KP_9_R1
GalP	3	conserved	conserved within species	PBBIODIN_01427	PBBIODIN_01427	Galactose-proton symporter	nodrug	nodrug	KP_10_R1	KP_6	Kpneumoniae_6	1.88423	22.026	45.7841	6.02e-07	1.64e-05	7.28313	1	K. pneumoniae	K. pneumoniae KP_10_R1
GalP	3	conserved	conserved within species	PBBIODIN_01427	PBBIODIN_01427	Galactose-proton symporter	nodrug	nodrug	KP_9_R2	KP_6	Kpneumoniae_6	1.39516	21.7814	41.5944	5.59e-09	9.94e-08	11.4824	1	K. pneumoniae	K. pneumoniae KP_9_R2
GalT	2	conserved	conserved within species	PBBIODIN_03840	PBBIODIN_03840	Galactose-1-phosphate uridylyltransferase	nodrug	nodrug	KP_9_R1	KP_6	Kpneumoniae_6	1.34887	24.0257	35.1412	1.04e-07	2.15e-06	8.77047	1	K. pneumoniae	K. pneumoniae KP_9_R1
GalT	2	conserved	conserved within species	PBBIODIN_03840	PBBIODIN_03840	Galactose-1-phosphate uridylyltransferase	nodrug	nodrug	KP_10_R1	KP_6	Kpneumoniae_6	1.33141	24.017	27.2894	5.53e-06	5.24e-05	4.69509	1	K. pneumoniae	K. pneumoniae KP_10_R1
Gap_1~~~gap	2	conserved	conserved within species	PBBIODIN_03966	PBBIODIN_03966	Glyceraldehyde-3-phosphate dehydrogenase	nodrug	nodrug	KP_9_R1	KP_6	Kpneumoniae_6	1.29259	19.7436	31.8056	1.8e-07	3.03e-06	8.15676	1	K. pneumoniae	K. pneumoniae KP_9_R1
Gap_1~~~gap	2	conserved	conserved within species	PBBIODIN_03966	PBBIODIN_03966	Glyceraldehyde-3-phosphate dehydrogenase	nodrug	nodrug	KP_9_R2	KP_6	Kpneumoniae_6	1.25568	19.7251	42.9828	4.54e-09	8.47e-08	11.7129	1	K. pneumoniae	K. pneumoniae KP_9_R2
Gap~~~gap_2	2	conserved	conserved within species	2_01318	2_01318	Glyceraldehyde-3-phosphate dehydrogenase	nodrug	nodrug	KP_2_R2	KP_2	Kpneumoniae_2	1.89993	20.504	25.5957	6.12e-06	8.26e-05	4.65969	1	K. pneumoniae	K. pneumoniae KP_2_R2
Gap~~~gap_2	2	conserved	conserved within species	2_01318	2_01318	Glyceraldehyde-3-phosphate dehydrogenase	nodrug	nodrug	KP_2_R1	KP_2	Kpneumoniae_2	1.53293	20.3205	35.2771	1.66e-14	2.87e-13	23.5278	1	K. pneumoniae	K. pneumoniae KP_2_R1
GapA	1	strain-specific	strain-specific	PBBIODIN_05127	PBBIODIN_05127	Glyceraldehyde-3-phosphate dehydrogenase A	nodrug	nodrug	KP_10_R1	KP_6	Kpneumoniae_6	1.06069	31.2446	32.2731	2.7e-06	3.49e-05	5.5473	1	K. pneumoniae	K. pneumoniae KP_10_R1
GarD	6	conserved	conserved across species	AIL15889.1	AIL15889.1	galactarate dehydratase	nodrug	nodrug	EC_2_R4	EC_2	Ecoli_2	1.20071	20.9146	31.7335	2.55e-08	1e-06	10.0472	1	E. coli	E. coli EC_2_R4
GarD	6	conserved	conserved across species	PBBIODIN_01206	PBBIODIN_01206	Galactarate dehydratase (L-threo-forming)	nodrug	nodrug	KP_9_R1	KP_6	Kpneumoniae_6	1.24394	22.4036	17.5657	4.64e-06	2.98e-05	4.43184	1	K. pneumoniae	K. pneumoniae KP_9_R1
GarD	6	conserved	conserved across species	PBBIODIN_01206	PBBIODIN_01206	Galactarate dehydratase (L-threo-forming)	nodrug	nodrug	KP_10_R1	KP_6	Kpneumoniae_6	1.24164	22.4025	25.6627	7.2e-06	6.33e-05	4.38082	1	K. pneumoniae	K. pneumoniae KP_10_R1
GarD	6	conserved	conserved across species	PBBIODIN_01206	PBBIODIN_01206	Galactarate dehydratase (L-threo-forming)	nodrug	nodrug	KP_9_R2	KP_6	Kpneumoniae_6	1.15045	22.3569	29.8898	4.51e-08	3.98e-07	9.13788	1	K. pneumoniae	K. pneumoniae KP_9_R2
GarD	6	conserved	conserved across species	2_02802	2_02802	Galactarate dehydratase (L-threo-forming)	nodrug	nodrug	KP_2_R2	KP_2	Kpneumoniae_2	-1.06473	21.704	-22.9523	9.84e-06	0.00011045	4.09685	1	K. pneumoniae	K. pneumoniae KP_2_R2
GarD	6	conserved	conserved across species	2_02802	2_02802	Galactarate dehydratase (L-threo-forming)	nodrug	nodrug	KP_2_R1	KP_2	Kpneumoniae_2	-1.40103	21.5358	-30.1687	1.29e-13	1.77e-12	21.3636	1	K. pneumoniae	K. pneumoniae KP_2_R1
GarR	5	conserved	conserved across species	AIL15290.1	AIL15290.1	2-hydroxy-3-oxopropionate reductase	nodrug	nodrug	EC_2_R1	EC_2	Ecoli_2	1.06552	20.759	13.2096	0.000143761	0.00112083	1.13154	1	E. coli	E. coli EC_2_R1
GarR	5	conserved	conserved across species	AIL15290.1	AIL15290.1	2-hydroxy-3-oxopropionate reductase	nodrug	nodrug	EC_2_R4	EC_2	Ecoli_2	1.27691	20.8647	20.0469	4.78e-07	8.38e-06	6.78252	1	E. coli	E. coli EC_2_R4
GarR	5	conserved	conserved across species	PBBIODIN_01210	PBBIODIN_01210	2-hydroxy-3-oxopropionate reductase	nodrug	nodrug	KP_9_R1	KP_6	Kpneumoniae_6	1.10078	22.6453	25.9421	5.5e-07	6.42e-06	6.88802	1	K. pneumoniae	K. pneumoniae KP_9_R1
GarR	5	conserved	conserved across species	PBBIODIN_01210	PBBIODIN_01210	2-hydroxy-3-oxopropionate reductase	nodrug	nodrug	KP_10_R1	KP_6	Kpneumoniae_6	1.17498	22.6824	29.2437	4.12e-06	4.4e-05	5.04758	1	K. pneumoniae	K. pneumoniae KP_10_R1
GarR	5	conserved	conserved across species	PBBIODIN_01210	PBBIODIN_01210	2-hydroxy-3-oxopropionate reductase	nodrug	nodrug	KP_9_R2	KP_6	Kpneumoniae_6	1.0584	22.6242	34.1759	1.93e-08	2.15e-07	10.093	1	K. pneumoniae	K. pneumoniae KP_9_R2
GdhB_2	1	strain-specific	strain-specific	2778_01701	2778_01701	Quinoprotein glucose dehydrogenase B	nodrug	nodrug	AB_5_R1	AB_5	Abaumanii_5	1.98952	24.7712	46.4919	5.25e-23	6.78e-21	42.8868	1	A. baumannii	A. baumannii AB_5_R1
GhrB	2	conserved	conserved within species	2_03567	2_03567	Glyoxylate/hydroxypyruvate reductase B	nodrug	nodrug	KP_2_R2	KP_2	Kpneumoniae_2	-1.00772	22.3964	-22.7694	1.02e-05	0.000112157	4.05543	1	K. pneumoniae	K. pneumoniae KP_2_R2
GhrB	2	conserved	conserved within species	2_03567	2_03567	Glyoxylate/hydroxypyruvate reductase B	nodrug	nodrug	KP_2_R1	KP_2	Kpneumoniae_2	-1.04666	22.377	-24.5186	1.94e-12	1.91e-11	18.4947	1	K. pneumoniae	K. pneumoniae KP_2_R1
GlaH~~~csiD	3	conserved	conserved within species	PBBIODIN_02257	PBBIODIN_02257	Protein CsiD	nodrug	nodrug	KP_9_R1	KP_6	Kpneumoniae_6	-2.33536	19.0005	-45.0073	2.66e-08	1.2e-06	10.2622	1	K. pneumoniae	K. pneumoniae KP_9_R1
GlaH~~~csiD	3	conserved	conserved within species	PBBIODIN_02257	PBBIODIN_02257	Protein CsiD	nodrug	nodrug	KP_10_R1	KP_6	Kpneumoniae_6	-2.31745	19.0094	-57.0749	2.34e-07	1.14e-05	8.3313	1	K. pneumoniae	K. pneumoniae KP_10_R1
GlaH~~~csiD	3	conserved	conserved within species	PBBIODIN_02257	PBBIODIN_02257	Protein CsiD	nodrug	nodrug	KP_9_R2	KP_6	Kpneumoniae_6	-2.1285	19.1039	-58.9714	6.12e-10	2.87e-08	13.8961	1	K. pneumoniae	K. pneumoniae KP_9_R2
GlcR_3	2	conserved	conserved within species	2_01456	2_01456	HTH-type transcriptional repressor GlcR	nodrug	nodrug	KP_2_R2	KP_2	Kpneumoniae_2	-1.07445	18.5215	-23.0022	9.74e-06	0.00011045	4.1081	1	K. pneumoniae	K. pneumoniae KP_2_R2
GlcR_3	2	conserved	conserved within species	2_01456	2_01456	HTH-type transcriptional repressor GlcR	nodrug	nodrug	KP_2_R1	KP_2	Kpneumoniae_2	-1.07289	18.5223	-25.0696	1.45e-12	1.46e-11	18.8017	1	K. pneumoniae	K. pneumoniae KP_2_R1
GldA	3	conserved	conserved within species	PBBIODIN_04387	PBBIODIN_04387	Glycerol dehydrogenase	nodrug	nodrug	KP_9_R1	KP_6	Kpneumoniae_6	1.51244	24.5042	39.4045	5.53e-08	1.62e-06	9.46706	1	K. pneumoniae	K. pneumoniae KP_9_R1
GldA	3	conserved	conserved within species	PBBIODIN_04387	PBBIODIN_04387	Glycerol dehydrogenase	nodrug	nodrug	KP_10_R1	KP_6	Kpneumoniae_6	1.42066	24.4583	33.5794	2.28e-06	3.15e-05	5.74745	1	K. pneumoniae	K. pneumoniae KP_10_R1
GldA	3	conserved	conserved within species	PBBIODIN_04387	PBBIODIN_04387	Glycerol dehydrogenase	nodrug	nodrug	KP_9_R2	KP_6	Kpneumoniae_6	1.42566	24.4608	49.0472	1.97e-09	5.31e-08	12.6332	1	K. pneumoniae	K. pneumoniae KP_9_R2
GlmS_1	3	conserved	conserved within species	PBBIODIN_02503	PBBIODIN_02503	Glutamine--fructose-6-phosphate aminotransferase [isomerizing]	nodrug	nodrug	KP_9_R1	KP_6	Kpneumoniae_6	-1.46023	26.6201	-28.1218	3.53e-07	4.83e-06	7.3923	1	K. pneumoniae	K. pneumoniae KP_9_R1
GlmS_1	3	conserved	conserved within species	PBBIODIN_02503	PBBIODIN_02503	Glutamine--fructose-6-phosphate aminotransferase [isomerizing]	nodrug	nodrug	KP_10_R1	KP_6	Kpneumoniae_6	-1.09324	26.8036	-34.2111	2.1e-06	3.04e-05	5.84123	1	K. pneumoniae	K. pneumoniae KP_10_R1
GlmS_1	3	conserved	conserved within species	PBBIODIN_02503	PBBIODIN_02503	Glutamine--fructose-6-phosphate aminotransferase [isomerizing]	nodrug	nodrug	KP_9_R2	KP_6	Kpneumoniae_6	-1.65122	26.5246	-56.7541	7.8e-10	3.36e-08	13.6359	1	K. pneumoniae	K. pneumoniae KP_9_R2
GlnH_1	1	strain-specific	strain-specific	PBBIODIN_02208	PBBIODIN_02208	ABC transporter glutamine-binding protein GlnH	nodrug	nodrug	KP_9_R2	KP_6	Kpneumoniae_6	1.16068	20.9972	38.7123	8.8e-09	1.32e-07	10.9764	1	K. pneumoniae	K. pneumoniae KP_9_R2
GlpA	3	conserved	conserved within species	PBBIODIN_00952	PBBIODIN_00952	Anaerobic glycerol-3-phosphate dehydrogenase subunit A	nodrug	nodrug	KP_9_R1	KP_6	Kpneumoniae_6	1.084	24.1932	24.9233	6.86e-07	7.57e-06	6.63686	1	K. pneumoniae	K. pneumoniae KP_9_R1
GlpA	3	conserved	conserved within species	PBBIODIN_00952	PBBIODIN_00952	Anaerobic glycerol-3-phosphate dehydrogenase subunit A	nodrug	nodrug	KP_10_R1	KP_6	Kpneumoniae_6	1.16881	24.2356	35.2259	1.85e-06	2.86e-05	5.988	1	K. pneumoniae	K. pneumoniae KP_10_R1
GlpA	3	conserved	conserved within species	PBBIODIN_00952	PBBIODIN_00952	Anaerobic glycerol-3-phosphate dehydrogenase subunit A	nodrug	nodrug	KP_9_R2	KP_6	Kpneumoniae_6	1.16399	24.2332	38.744	8.75e-09	1.32e-07	10.9822	1	K. pneumoniae	K. pneumoniae KP_9_R2
GlpC	3	conserved	conserved within species	PBBIODIN_00954	PBBIODIN_00954	Anaerobic glycerol-3-phosphate dehydrogenase subunit C	nodrug	nodrug	KP_9_R1	KP_6	Kpneumoniae_6	1.33354	22.7357	32.8317	1.51e-07	2.77e-06	8.35278	1	K. pneumoniae	K. pneumoniae KP_9_R1
GlpC	3	conserved	conserved within species	PBBIODIN_00954	PBBIODIN_00954	Anaerobic glycerol-3-phosphate dehydrogenase subunit C	nodrug	nodrug	KP_10_R1	KP_6	Kpneumoniae_6	1.53778	22.8378	33.9456	2.17e-06	3.04e-05	5.80204	1	K. pneumoniae	K. pneumoniae KP_10_R1
GlpC	3	conserved	conserved within species	PBBIODIN_00954	PBBIODIN_00954	Anaerobic glycerol-3-phosphate dehydrogenase subunit C	nodrug	nodrug	KP_9_R2	KP_6	Kpneumoniae_6	1.37411	22.756	40.1438	6.99e-09	1.14e-07	11.2326	1	K. pneumoniae	K. pneumoniae KP_9_R2
GlpD	2	conserved	conserved within species	PBBIODIN_03535	PBBIODIN_03535	Aerobic glycerol-3-phosphate dehydrogenase	nodrug	nodrug	KP_10_R1	KP_6	Kpneumoniae_6	-1.34491	25.9282	-33.3592	2.34e-06	3.2e-05	5.7143	1	K. pneumoniae	K. pneumoniae KP_10_R1
GlpD	2	conserved	conserved within species	PBBIODIN_03535	PBBIODIN_03535	Aerobic glycerol-3-phosphate dehydrogenase	nodrug	nodrug	KP_9_R2	KP_6	Kpneumoniae_6	-1.0292	26.086	-35.0433	1.65e-08	1.95e-07	10.2711	1	K. pneumoniae	K. pneumoniae KP_9_R2
GlpK	2	conserved	conserved within species	PBBIODIN_02386	PBBIODIN_02386	Glycerol kinase	nodrug	nodrug	KP_10_R1	KP_6	Kpneumoniae_6	-1.24702	26.0148	-39.2332	1.17e-06	2.15e-05	6.52531	1	K. pneumoniae	K. pneumoniae KP_10_R1
GlpK	2	conserved	conserved within species	PBBIODIN_02386	PBBIODIN_02386	Glycerol kinase	nodrug	nodrug	KP_9_R2	KP_6	Kpneumoniae_6	-1.15344	26.0616	-38.2342	9.52e-09	1.38e-07	10.8886	1	K. pneumoniae	K. pneumoniae KP_9_R2
GlpQ	1	strain-specific	strain-specific	PBBIODIN_00950	PBBIODIN_00950	Glycerophosphodiester phosphodiesterase, periplasmic	nodrug	nodrug	KP_10_R1	KP_6	Kpneumoniae_6	-1.42111	26.1279	-34.6952	1.98e-06	2.9e-05	5.91182	1	K. pneumoniae	K. pneumoniae KP_10_R1
GpmM	3	conserved	conserved within species	PBBIODIN_02332	PBBIODIN_02332	2,3-bisphosphoglycerate-independent phosphoglycerate mutase	nodrug	nodrug	KP_9_R1	KP_6	Kpneumoniae_6	1.72326	25.9059	42.9045	3.46e-08	1.33e-06	9.97795	1	K. pneumoniae	K. pneumoniae KP_9_R1
GpmM	3	conserved	conserved within species	PBBIODIN_02332	PBBIODIN_02332	2,3-bisphosphoglycerate-independent phosphoglycerate mutase	nodrug	nodrug	KP_10_R1	KP_6	Kpneumoniae_6	1.91314	26.0009	58.9892	2.03e-07	1.06e-05	8.48391	1	K. pneumoniae	K. pneumoniae KP_10_R1
GpmM	3	conserved	conserved within species	PBBIODIN_02332	PBBIODIN_02332	2,3-bisphosphoglycerate-independent phosphoglycerate mutase	nodrug	nodrug	KP_9_R2	KP_6	Kpneumoniae_6	1.19313	25.6409	35.4165	1.54e-08	1.87e-07	10.3463	1	K. pneumoniae	K. pneumoniae KP_9_R2
GrcA	2	conserved	conserved within species	PBBIODIN_03323	PBBIODIN_03323	Autonomous glycyl radical cofactor	nodrug	nodrug	KP_9_R1	KP_6	Kpneumoniae_6	1.37433	27.6431	33.0144	1.46e-07	2.75e-06	8.38697	1	K. pneumoniae	K. pneumoniae KP_9_R1
GrcA	2	conserved	conserved within species	PBBIODIN_03323	PBBIODIN_03323	Autonomous glycyl radical cofactor	nodrug	nodrug	KP_9_R2	KP_6	Kpneumoniae_6	1.26304	27.5874	40.2259	6.9e-09	1.14e-07	11.247	1	K. pneumoniae	K. pneumoniae KP_9_R2
PqiB	2	conserved	conserved within species	PBBIODIN_04422	PBBIODIN_04422	Paraquat-inducible protein B	nodrug	nodrug	KP_9_R1	KP_6	Kpneumoniae_6	1.24567	25.4902	30.7771	2.15e-07	3.41e-06	7.95331	1	K. pneumoniae	K. pneumoniae KP_9_R1
PqiB	2	conserved	conserved within species	PBBIODIN_04422	PBBIODIN_04422	Paraquat-inducible protein B	nodrug	nodrug	KP_9_R2	KP_6	Kpneumoniae_6	1.31575	25.5252	45.3488	3.23e-09	6.87e-08	12.0879	1	K. pneumoniae	K. pneumoniae KP_9_R2
PxpA	2	conserved	conserved within species	2778_02348	2778_02348	5-oxoprolinase subunit A	nodrug	nodrug	AB_5_R1	AB_5	Abaumanii_5	2.48211	23.9079	62.0339	1.14e-25	7.34e-23	49.0054	1	A. baumannii	A. baumannii AB_5_R1
PxpA	2	conserved	conserved within species	D0C8S2	pxpA	5-oxoprolinase subunit A	nodrug	nodrug	AB_2_R1	AB_2	Abaumannii_2	1.26302	23.4555	20.5696	4.2e-05	0.00156058	3.00438	1	A. baumannii	A. baumannii AB_2_R1
Group_10630	1	strain-specific	strain-specific	PBBIODIN_05153	PBBIODIN_05153	hypothetical protein	nodrug	nodrug	KP_9_R1	KP_6	Kpneumoniae_6	-1.09145	20.4515	-28.4174	3.34e-07	4.64e-06	7.4575	1	K. pneumoniae	K. pneumoniae KP_9_R1
GatA	1	strain-specific	strain-specific	2778_01643	2778_01643	Glutamyl-tRNA(Gln) amidotransferase subunit A	nodrug	nodrug	AB_5_R1	AB_5	Abaumanii_5	-1.0086	20.6849	-25.0178	2.4e-17	9.12e-16	29.5374	1	A. baumannii	A. baumannii AB_5_R1
Group_1168	1	strain-specific	strain-specific	2778_03781	2778_03781	hypothetical protein	nodrug	nodrug	AB_5_R1	AB_5	Abaumanii_5	1.03905	19.6736	23.3244	1.03e-16	3.42e-15	28.0366	1	A. baumannii	A. baumannii AB_5_R1
Group_12322	1	strain-specific	strain-specific	2778_01630	2778_01630	hypothetical protein	nodrug	nodrug	AB_5_R1	AB_5	Abaumanii_5	1.46051	25.8197	36.4716	8.95e-21	6.67e-19	37.6628	1	A. baumannii	A. baumannii AB_5_R1
Group_12342	2	conserved	conserved within species	2_01004	2_01004	hypothetical protein	nodrug	nodrug	KP_2_R1	KP_2	Kpneumoniae_2	1.0913	18.845	8.11894	1.66e-06	4.23e-06	3.94366	1	K. pneumoniae	K. pneumoniae KP_2_R1
IlvA	2	conserved	conserved within species	PBBIODIN_04600	PBBIODIN_04600	L-threonine dehydratase biosynthetic IlvA	nodrug	nodrug	KP_9_R1	KP_6	Kpneumoniae_6	1.08564	23.6214	26.1251	5.3e-07	6.35e-06	6.93203	1	K. pneumoniae	K. pneumoniae KP_9_R1
IlvA	2	conserved	conserved within species	PBBIODIN_04600	PBBIODIN_04600	L-threonine dehydratase biosynthetic IlvA	nodrug	nodrug	KP_10_R1	KP_6	Kpneumoniae_6	1.11068	23.6339	34.0858	2.14e-06	3.04e-05	5.82277	1	K. pneumoniae	K. pneumoniae KP_10_R1
KdpB	3	conserved	conserved within species	PBBIODIN_02992	PBBIODIN_02992	Potassium-transporting ATPase ATP-binding subunit	nodrug	nodrug	KP_9_R1	KP_6	Kpneumoniae_6	1.97977	23.6162	51.6501	1.24e-08	1.03e-06	11.0662	1	K. pneumoniae	K. pneumoniae KP_9_R1
KdpB	3	conserved	conserved within species	PBBIODIN_02992	PBBIODIN_02992	Potassium-transporting ATPase ATP-binding subunit	nodrug	nodrug	KP_10_R1	KP_6	Kpneumoniae_6	1.31848	23.2856	29.6293	3.89e-06	4.25e-05	5.11418	1	K. pneumoniae	K. pneumoniae KP_10_R1
KdpB	3	conserved	conserved within species	PBBIODIN_02992	PBBIODIN_02992	Potassium-transporting ATPase ATP-binding subunit	nodrug	nodrug	KP_9_R2	KP_6	Kpneumoniae_6	2.84996	24.0513	98.0669	2.43e-11	1.09e-08	17.1606	1	K. pneumoniae	K. pneumoniae KP_9_R2
LysC	1	strain-specific	strain-specific	PBBIODIN_03868	PBBIODIN_03868	Lysine-sensitive aspartokinase 3	nodrug	nodrug	KP_9_R1	KP_6	Kpneumoniae_6	1.2151	25.2237	30.2733	2.36e-07	3.63e-06	7.85095	1	K. pneumoniae	K. pneumoniae KP_9_R1
Group_13015	1	strain-specific	strain-specific	PBBIODIN_01381	PBBIODIN_01381	hypothetical protein	nodrug	nodrug	KP_10_R1	KP_6	Kpneumoniae_6	1.02044	20.8758	28.323	4.72e-06	4.84e-05	4.88472	1	K. pneumoniae	K. pneumoniae KP_10_R1
Group_13069	3	conserved	conserved within species	PBBIODIN_01300	PBBIODIN_01300	hypothetical protein	nodrug	nodrug	KP_9_R1	KP_6	Kpneumoniae_6	-1.36503	21.6221	-32.3351	1.64e-07	2.88e-06	8.25876	1	K. pneumoniae	K. pneumoniae KP_9_R1
Group_13069	3	conserved	conserved within species	PBBIODIN_01300	PBBIODIN_01300	hypothetical protein	nodrug	nodrug	KP_10_R1	KP_6	Kpneumoniae_6	-1.09933	21.755	-10.9001	0.000271253	0.000688175	-0.0200576	1	K. pneumoniae	K. pneumoniae KP_10_R1
Group_13069	3	conserved	conserved within species	PBBIODIN_01300	PBBIODIN_01300	hypothetical protein	nodrug	nodrug	KP_9_R2	KP_6	Kpneumoniae_6	-1.37948	21.6149	-39.186	8.15e-09	1.28e-07	11.0623	1	K. pneumoniae	K. pneumoniae KP_9_R2
Group_1311	1	strain-specific	strain-specific	D0CCI1	kup	Probable potassium transport system protein kup	nodrug	nodrug	AB_2_R1	AB_2	Abaumannii_2	-1.9139	21.512	-45.1533	2.02e-06	0.000415625	6.30708	1	A. baumannii	A. baumannii AB_2_R1
Group_13178	3	conserved	conserved within species	PBBIODIN_03272	PBBIODIN_03272	hypothetical protein	nodrug	nodrug	KP_9_R1	KP_6	Kpneumoniae_6	1.51565	21.1192	39.4662	5.48e-08	1.62e-06	9.4765	1	K. pneumoniae	K. pneumoniae KP_9_R1
Group_13178	3	conserved	conserved within species	PBBIODIN_03272	PBBIODIN_03272	hypothetical protein	nodrug	nodrug	KP_10_R1	KP_6	Kpneumoniae_6	1.5686	21.1457	31.4528	3.01e-06	3.74e-05	5.41711	1	K. pneumoniae	K. pneumoniae KP_10_R1
Group_13178	3	conserved	conserved within species	PBBIODIN_03272	PBBIODIN_03272	hypothetical protein	nodrug	nodrug	KP_9_R2	KP_6	Kpneumoniae_6	1.59524	21.159	46.3005	2.83e-09	6.44e-08	12.2327	1	K. pneumoniae	K. pneumoniae KP_9_R2
Ddc	3	conserved	conserved within species	PBBIODIN_00082	PBBIODIN_00082	L-2,4-diaminobutyrate decarboxylase	nodrug	nodrug	KP_9_R1	KP_6	Kpneumoniae_6	-1.28907	25.3279	-31.4879	1.9e-07	3.12e-06	8.09468	1	K. pneumoniae	K. pneumoniae KP_9_R1
Ddc	3	conserved	conserved within species	PBBIODIN_00082	PBBIODIN_00082	L-2,4-diaminobutyrate decarboxylase	nodrug	nodrug	KP_10_R1	KP_6	Kpneumoniae_6	-1.28524	25.3298	-38.1584	1.32e-06	2.31e-05	6.38737	1	K. pneumoniae	K. pneumoniae KP_10_R1
Ddc	3	conserved	conserved within species	PBBIODIN_00082	PBBIODIN_00082	L-2,4-diaminobutyrate decarboxylase	nodrug	nodrug	KP_9_R2	KP_6	Kpneumoniae_6	-1.17268	25.3861	-37.6916	1.04e-08	1.44e-07	10.7875	1	K. pneumoniae	K. pneumoniae KP_9_R2
HycE	2	conserved	conserved within species	PBBIODIN_02655	PBBIODIN_02655	Formate hydrogenlyase subunit 5	nodrug	nodrug	KP_9_R1	KP_6	Kpneumoniae_6	1.27929	22.8629	22.7926	1.12e-06	1.09e-05	6.07516	1	K. pneumoniae	K. pneumoniae KP_9_R1
HycE	2	conserved	conserved within species	PBBIODIN_02655	PBBIODIN_02655	Formate hydrogenlyase subunit 5	nodrug	nodrug	KP_10_R1	KP_6	Kpneumoniae_6	2.28224	23.3644	66.1509	1.24e-07	8.52e-06	9.00354	1	K. pneumoniae	K. pneumoniae KP_10_R1
Group_13510	3	conserved	conserved within species	PBBIODIN_05165	PBBIODIN_05165	hypothetical protein	nodrug	nodrug	KP_9_R1	KP_6	Kpneumoniae_6	1.02151	23.7893	25.9647	5.48e-07	6.42e-06	6.89347	1	K. pneumoniae	K. pneumoniae KP_9_R1
Group_13510	3	conserved	conserved within species	PBBIODIN_05165	PBBIODIN_05165	hypothetical protein	nodrug	nodrug	KP_10_R1	KP_6	Kpneumoniae_6	1.48549	24.0213	41.5192	9.16e-07	1.97e-05	6.8051	1	K. pneumoniae	K. pneumoniae KP_10_R1
Group_13510	3	conserved	conserved within species	PBBIODIN_05165	PBBIODIN_05165	hypothetical protein	nodrug	nodrug	KP_9_R2	KP_6	Kpneumoniae_6	1.00961	23.7834	32.9976	2.42e-08	2.49e-07	9.8434	1	K. pneumoniae	K. pneumoniae KP_9_R2
Group_13642	2	conserved	conserved within species	PBBIODIN_05123	PBBIODIN_05123	hypothetical protein	nodrug	nodrug	KP_9_R1	KP_6	Kpneumoniae_6	-1.79315	23.8426	-34.3545	1.18e-07	2.35e-06	8.63165	1	K. pneumoniae	K. pneumoniae KP_9_R1
Group_13642	2	conserved	conserved within species	PBBIODIN_05123	PBBIODIN_05123	hypothetical protein	nodrug	nodrug	KP_10_R1	KP_6	Kpneumoniae_6	-1.70989	23.8843	-53.4222	3.1e-07	1.27e-05	8.02173	1	K. pneumoniae	K. pneumoniae KP_10_R1
Group_13690	1	strain-specific	strain-specific	PBBIODIN_01653	PBBIODIN_01653	hypothetical protein	nodrug	nodrug	KP_9_R2	KP_6	Kpneumoniae_6	1.20114	21.0892	41.314	5.83e-09	1.02e-07	11.4348	1	K. pneumoniae	K. pneumoniae KP_9_R2
Group_13899	2	conserved	conserved within species	2_00312	2_00312	hypothetical protein	nodrug	nodrug	KP_2_R2	KP_2	Kpneumoniae_2	2.86378	22.8683	32.5202	2.15e-06	4.26e-05	5.88137	1	K. pneumoniae	K. pneumoniae KP_2_R2
Group_13899	2	conserved	conserved within species	2_00312	2_00312	hypothetical protein	nodrug	nodrug	KP_2_R1	KP_2	Kpneumoniae_2	2.67007	22.7714	40.3627	2.83e-15	6.25e-14	25.3857	1	K. pneumoniae	K. pneumoniae KP_2_R1
Group_13935	1	strain-specific	strain-specific	2_01043	2_01043	hypothetical protein	nodrug	nodrug	KP_2_R1	KP_2	Kpneumoniae_2	1.1907	19.617	19.8126	3.05e-11	2.3e-10	15.5607	1	K. pneumoniae	K. pneumoniae KP_2_R1
Group_13985	2	conserved	conserved within species	2_05168	2_05168	hypothetical protein	nodrug	nodrug	KP_2_R2	KP_2	Kpneumoniae_2	2.48614	21.4155	52.0374	2.76e-07	1.55e-05	8.17127	1	K. pneumoniae	K. pneumoniae KP_2_R2
Group_13985	2	conserved	conserved within species	2_05168	2_05168	hypothetical protein	nodrug	nodrug	KP_2_R1	KP_2	Kpneumoniae_2	2.48489	21.4149	57.7873	2.49e-17	1.79e-15	30.2764	1	K. pneumoniae	K. pneumoniae KP_2_R1
RecF	3	conserved	conserved within species	PBBIODIN_00925	PBBIODIN_00925	DNA replication and repair protein RecF	nodrug	nodrug	KP_9_R1	KP_6	Kpneumoniae_6	1.49328	20.1534	37.6694	7.08e-08	1.81e-06	9.19424	1	K. pneumoniae	K. pneumoniae KP_9_R1
RecF	3	conserved	conserved within species	PBBIODIN_00925	PBBIODIN_00925	DNA replication and repair protein RecF	nodrug	nodrug	KP_10_R1	KP_6	Kpneumoniae_6	1.71902	20.2662	47.7444	5.03e-07	1.5e-05	7.48589	1	K. pneumoniae	K. pneumoniae KP_10_R1
RecF	3	conserved	conserved within species	PBBIODIN_00925	PBBIODIN_00925	DNA replication and repair protein RecF	nodrug	nodrug	KP_9_R2	KP_6	Kpneumoniae_6	1.54529	20.1794	46.804	2.65e-09	6.27e-08	12.308	1	K. pneumoniae	K. pneumoniae KP_9_R2
NifJ	3	conserved	conserved within species	PBBIODIN_02914	PBBIODIN_02914	Pyruvate-flavodoxin oxidoreductase	nodrug	nodrug	KP_9_R1	KP_6	Kpneumoniae_6	2.18792	22.9432	55.1117	8.69e-09	9.5e-07	11.4368	1	K. pneumoniae	K. pneumoniae KP_9_R1
NifJ	3	conserved	conserved within species	PBBIODIN_02914	PBBIODIN_02914	Pyruvate-flavodoxin oxidoreductase	nodrug	nodrug	KP_10_R1	KP_6	Kpneumoniae_6	1.72246	22.7104	51.6457	3.59e-07	1.27e-05	7.86169	1	K. pneumoniae	K. pneumoniae KP_10_R1
NifJ	3	conserved	conserved within species	PBBIODIN_02914	PBBIODIN_02914	Pyruvate-flavodoxin oxidoreductase	nodrug	nodrug	KP_9_R2	KP_6	Kpneumoniae_6	1.89863	22.7985	61.7124	4.59e-10	2.57e-08	14.2025	1	K. pneumoniae	K. pneumoniae KP_9_R2
Group_14441	1	strain-specific	strain-specific	PBBIODIN_03717	PBBIODIN_03717	hypothetical protein	nodrug	nodrug	KP_9_R2	KP_6	Kpneumoniae_6	-1.30652	25.4349	-43.4942	4.21e-09	8.05e-08	11.7958	1	K. pneumoniae	K. pneumoniae KP_9_R2
Group_14481	1	strain-specific	strain-specific	PBBIODIN_05040	PBBIODIN_05040	hypothetical protein	nodrug	nodrug	KP_9_R2	KP_6	Kpneumoniae_6	1.10279	22.406	36.8544	1.2e-08	1.54e-07	10.6285	1	K. pneumoniae	K. pneumoniae KP_9_R2
PntAA	1	strain-specific	strain-specific	2778_03155	2778_03155	NAD(P) transhydrogenase subunit alpha part 1	nodrug	nodrug	AB_5_R1	AB_5	Abaumanii_5	-1.11958	23.72	-25.8629	1.21e-17	4.86e-16	30.2507	1	A. baumannii	A. baumannii AB_5_R1
XecA1	2	conserved	conserved within species	2_01940	2_01940	2-hydroxypropyl-CoM lyase	nodrug	nodrug	KP_2_R2	KP_2	Kpneumoniae_2	-1.76173	23.429	-30.1326	3e-06	5.01e-05	5.49501	1	K. pneumoniae	K. pneumoniae KP_2_R2
XecA1	2	conserved	conserved within species	2_01940	2_01940	2-hydroxypropyl-CoM lyase	nodrug	nodrug	KP_2_R1	KP_2	Kpneumoniae_2	-1.72606	23.4469	-40.3362	2.86e-15	6.25e-14	25.3766	1	K. pneumoniae	K. pneumoniae KP_2_R1
LicB	2	conserved	conserved within species	2_01104	2_01104	PTS system N,N-diacetylchitobiose-specific EIIB component	nodrug	nodrug	KP_2_R2	KP_2	Kpneumoniae_2	-1.12814	21.5067	-13.0074	0.000114732	0.000587959	1.14205	1	K. pneumoniae	K. pneumoniae KP_2_R2
Dld	1	strain-specific	strain-specific	PBBIODIN_00864	PBBIODIN_00864	Quinone-dependent D-lactate dehydrogenase	nodrug	nodrug	KP_9_R2	KP_6	Kpneumoniae_6	1.02667	24.9775	34.9349	1.68e-08	1.97e-07	10.2491	1	K. pneumoniae	K. pneumoniae KP_9_R2
Group_14962	1	strain-specific	strain-specific	MS02-S_01565	MS02-S_01565	hypothetical protein	nodrug	nodrug	KP_3_R1	KP_3	Kpneumoniae_3	1.25016	20.3581	28.0382	9.43e-07	7.31e-05	6.74023	1	K. pneumoniae	K. pneumoniae KP_3_R1
Group_14992	2	conserved	conserved within species	2_00382	2_00382	hypothetical protein	nodrug	nodrug	KP_2_R2	KP_2	Kpneumoniae_2	-1.38918	19.678	-27.1449	4.74e-06	6.97e-05	4.96165	1	K. pneumoniae	K. pneumoniae KP_2_R2
Group_14992	2	conserved	conserved within species	2_00382	2_00382	hypothetical protein	nodrug	nodrug	KP_2_R1	KP_2	Kpneumoniae_2	-1.47952	19.6329	-34.5837	2.16e-14	3.66e-13	23.2534	1	K. pneumoniae	K. pneumoniae KP_2_R1
Group_15006	2	conserved	conserved within species	2_04493	2_04493	hypothetical protein	nodrug	nodrug	KP_2_R2	KP_2	Kpneumoniae_2	3.49338	21.9646	57.3913	1.8e-07	1.24e-05	8.61936	1	K. pneumoniae	K. pneumoniae KP_2_R2
Group_15006	2	conserved	conserved within species	2_04493	2_04493	hypothetical protein	nodrug	nodrug	KP_2_R1	KP_2	Kpneumoniae_2	3.04536	21.7406	59.7041	1.62e-17	1.33e-15	30.7143	1	K. pneumoniae	K. pneumoniae KP_2_R1
Group_15013	4	conserved	conserved within species	PBBIODIN_04423	PBBIODIN_04423	hypothetical protein	nodrug	nodrug	KP_9_R1	KP_6	Kpneumoniae_6	1.21349	23.0902	28.9932	2.99e-07	4.34e-06	7.58242	1	K. pneumoniae	K. pneumoniae KP_9_R1
Group_15013	4	conserved	conserved within species	PBBIODIN_04423	PBBIODIN_04423	hypothetical protein	nodrug	nodrug	KP_9_R2	KP_6	Kpneumoniae_6	1.44847	23.2077	46.6015	2.72e-09	6.37e-08	12.2779	1	K. pneumoniae	K. pneumoniae KP_9_R2
PqiC	4	conserved	conserved within species	2_00783	2_00783	Intermembrane transport lipoprotein PqiC	nodrug	nodrug	KP_2_R2	KP_2	Kpneumoniae_2	1.97821	21.4025	30.2027	2.97e-06	5.01e-05	5.50682	1	K. pneumoniae	K. pneumoniae KP_2_R2
PqiC	4	conserved	conserved within species	2_00783	2_00783	Intermembrane transport lipoprotein PqiC	nodrug	nodrug	KP_2_R1	KP_2	Kpneumoniae_2	2.03169	21.4292	47.067	3.74e-16	1.14e-14	27.4937	1	K. pneumoniae	K. pneumoniae KP_2_R1
Group_15030	1	strain-specific	strain-specific	2_00856	2_00856	hypothetical protein	nodrug	nodrug	KP_2_R1	KP_2	Kpneumoniae_2	-1.06789	16.9593	-25.009	1.5e-12	1.49e-11	18.7683	1	K. pneumoniae	K. pneumoniae KP_2_R1
Group_15073	1	strain-specific	strain-specific	PBBIODIN_01053	PBBIODIN_01053	hypothetical protein	nodrug	nodrug	KP_9_R2	KP_6	Kpneumoniae_6	1.10535	21.8831	36.9829	1.17e-08	1.53e-07	10.6531	1	K. pneumoniae	K. pneumoniae KP_9_R2
Group_15078	2	conserved	conserved within species	2_02324	2_02324	hypothetical protein	nodrug	nodrug	KP_2_R2	KP_2	Kpneumoniae_2	1.85949	21.0426	34.2072	1.73e-06	3.87e-05	6.13591	1	K. pneumoniae	K. pneumoniae KP_2_R2
Group_15078	2	conserved	conserved within species	2_02324	2_02324	hypothetical protein	nodrug	nodrug	KP_2_R1	KP_2	Kpneumoniae_2	1.83436	21.03	42.126	1.61e-15	3.82e-14	25.9738	1	K. pneumoniae	K. pneumoniae KP_2_R1
Group_15079	2	conserved	conserved within species	2_02326	2_02326	hypothetical protein	nodrug	nodrug	KP_2_R2	KP_2	Kpneumoniae_2	2.66309	20.6952	32.468	2.17e-06	4.26e-05	5.87327	1	K. pneumoniae	K. pneumoniae KP_2_R2
Group_15079	2	conserved	conserved within species	2_02326	2_02326	hypothetical protein	nodrug	nodrug	KP_2_R1	KP_2	Kpneumoniae_2	2.52	20.6236	58.9068	1.93e-17	1.51e-15	30.5341	1	K. pneumoniae	K. pneumoniae KP_2_R1
Group_15086	3	conserved	conserved within species	PBBIODIN_04502	PBBIODIN_04502	hypothetical protein	nodrug	nodrug	KP_9_R1	KP_6	Kpneumoniae_6	-1.09247	20.6075	-25.1892	6.47e-07	7.24e-06	6.70341	1	K. pneumoniae	K. pneumoniae KP_9_R1
Group_15086	3	conserved	conserved within species	PBBIODIN_04502	PBBIODIN_04502	hypothetical protein	nodrug	nodrug	KP_10_R1	KP_6	Kpneumoniae_6	-1.13204	20.5878	-34.947	1.92e-06	2.89e-05	5.94812	1	K. pneumoniae	K. pneumoniae KP_10_R1
Group_15086	3	conserved	conserved within species	PBBIODIN_04502	PBBIODIN_04502	hypothetical protein	nodrug	nodrug	KP_9_R2	KP_6	Kpneumoniae_6	-1.069	20.6193	-23.0453	2.32e-07	1.26e-06	7.27559	1	K. pneumoniae	K. pneumoniae KP_9_R2
FadB	1	strain-specific	strain-specific	PBBIODIN_04669	PBBIODIN_04669	Fatty acid oxidation complex subunit alpha	nodrug	nodrug	KP_10_R1	KP_6	Kpneumoniae_6	1.02108	19.7976	20.8318	1.75e-05	0.000111875	3.30927	1	K. pneumoniae	K. pneumoniae KP_10_R1
Group_15131	2	conserved	conserved within species	PBBIODIN_04868	PBBIODIN_04868	hypothetical protein	nodrug	nodrug	KP_9_R1	KP_6	Kpneumoniae_6	-1.44485	21.1288	-36.5157	8.4e-08	1.94e-06	9.00492	1	K. pneumoniae	K. pneumoniae KP_9_R1
Group_15131	2	conserved	conserved within species	PBBIODIN_04868	PBBIODIN_04868	hypothetical protein	nodrug	nodrug	KP_10_R1	KP_6	Kpneumoniae_6	-1.35264	21.1749	-32.6284	2.57e-06	3.41e-05	5.60259	1	K. pneumoniae	K. pneumoniae KP_10_R1
Group_15136	3	conserved	conserved within species	PBBIODIN_03890	PBBIODIN_03890	hypothetical protein	nodrug	nodrug	KP_9_R1	KP_6	Kpneumoniae_6	-3.19641	25.0947	-82.2497	9.54e-10	5.11e-07	13.5642	1	K. pneumoniae	K. pneumoniae KP_9_R1
Group_15136	3	conserved	conserved within species	PBBIODIN_03890	PBBIODIN_03890	hypothetical protein	nodrug	nodrug	KP_10_R1	KP_6	Kpneumoniae_6	-3.16822	25.1088	-77.8754	6.15e-08	7.57e-06	9.7111	1	K. pneumoniae	K. pneumoniae KP_10_R1
Group_15136	3	conserved	conserved within species	PBBIODIN_03890	PBBIODIN_03890	hypothetical protein	nodrug	nodrug	KP_9_R2	KP_6	Kpneumoniae_6	-2.74473	25.3205	-89.6122	4.3e-11	1.1e-08	16.6141	1	K. pneumoniae	K. pneumoniae KP_9_R2
Group_15157	1	strain-specific	strain-specific	2_02886	2_02886	hypothetical protein	nodrug	nodrug	KP_2_R1	KP_2	Kpneumoniae_2	1.07612	23.7197	24.6511	1.81e-12	1.79e-11	18.5691	1	K. pneumoniae	K. pneumoniae KP_2_R1
BANRA_01232	3	conserved	conserved within species	PBBIODIN_02536	PBBIODIN_02536	6-deoxy-6-sulfogluconolactonase	nodrug	nodrug	KP_9_R1	KP_6	Kpneumoniae_6	2.10701	23.6195	54.3411	9.39e-09	9.8e-07	11.3569	1	K. pneumoniae	K. pneumoniae KP_9_R1
BANRA_01232	3	conserved	conserved within species	PBBIODIN_02536	PBBIODIN_02536	6-deoxy-6-sulfogluconolactonase	nodrug	nodrug	KP_10_R1	KP_6	Kpneumoniae_6	2.19195	23.662	68.8586	1.04e-07	8.26e-06	9.18128	1	K. pneumoniae	K. pneumoniae KP_10_R1
BANRA_01232	3	conserved	conserved within species	PBBIODIN_02536	PBBIODIN_02536	6-deoxy-6-sulfogluconolactonase	nodrug	nodrug	KP_9_R2	KP_6	Kpneumoniae_6	1.91346	23.5228	62.8093	4.1e-10	2.48e-08	14.3208	1	K. pneumoniae	K. pneumoniae KP_9_R2
Group_15246	1	strain-specific	strain-specific	2_00351	2_00351	hypothetical protein	nodrug	nodrug	KP_2_R1	KP_2	Kpneumoniae_2	1.15242	20.1976	26.8597	5.91e-13	6.75e-12	19.7555	1	K. pneumoniae	K. pneumoniae KP_2_R1
SpeD	3	conserved	conserved within species	PBBIODIN_01862	PBBIODIN_01862	S-adenosylmethionine decarboxylase proenzyme	nodrug	nodrug	KP_9_R1	KP_6	Kpneumoniae_6	-1.00539	19.6261	-26.1117	5.31e-07	6.35e-06	6.92882	1	K. pneumoniae	K. pneumoniae KP_9_R1
SpeD	3	conserved	conserved within species	PBBIODIN_01862	PBBIODIN_01862	S-adenosylmethionine decarboxylase proenzyme	nodrug	nodrug	KP_10_R1	KP_6	Kpneumoniae_6	-1.1433	19.5572	-34.8692	1.94e-06	2.89e-05	5.93694	1	K. pneumoniae	K. pneumoniae KP_10_R1
SpeD	3	conserved	conserved within species	PBBIODIN_01862	PBBIODIN_01862	S-adenosylmethionine decarboxylase proenzyme	nodrug	nodrug	KP_9_R2	KP_6	Kpneumoniae_6	-1.08843	19.5846	-36.4778	1.28e-08	1.62e-07	10.5557	1	K. pneumoniae	K. pneumoniae KP_9_R2
Group_15387	2	conserved	conserved within species	PBBIODIN_00477	PBBIODIN_00477	hypothetical protein	nodrug	nodrug	KP_9_R1	KP_6	Kpneumoniae_6	-1.1151	21.4001	-28.4391	3.32e-07	4.64e-06	7.46226	1	K. pneumoniae	K. pneumoniae KP_9_R1
Group_15387	2	conserved	conserved within species	PBBIODIN_00477	PBBIODIN_00477	hypothetical protein	nodrug	nodrug	KP_9_R2	KP_6	Kpneumoniae_6	-1.52542	21.195	-41.9534	5.29e-09	9.49e-08	11.5428	1	K. pneumoniae	K. pneumoniae KP_9_R2
Group_15552	2	conserved	conserved within species	PBBIODIN_00238	PBBIODIN_00238	putative protein	nodrug	nodrug	KP_9_R1	KP_6	Kpneumoniae_6	-1.30565	20.24	-18.7112	3.29e-06	2.34e-05	4.83071	1	K. pneumoniae	K. pneumoniae KP_9_R1
Group_15552	2	conserved	conserved within species	PBBIODIN_00238	PBBIODIN_00238	putative protein	nodrug	nodrug	KP_10_R1	KP_6	Kpneumoniae_6	-1.26849	20.2586	-29.4281	4.01e-06	4.3e-05	5.07953	1	K. pneumoniae	K. pneumoniae KP_10_R1
Group_15744	1	strain-specific	strain-specific	PBBIODIN_02785	PBBIODIN_02785	hypothetical protein	nodrug	nodrug	KP_9_R2	KP_6	Kpneumoniae_6	1.00544	22.8831	34.5809	1.8e-08	2.04e-07	10.1767	1	K. pneumoniae	K. pneumoniae KP_9_R2
Group_15756	2	conserved	conserved within species	2_04274	2_04274	hypothetical protein	nodrug	nodrug	KP_2_R2	KP_2	Kpneumoniae_2	1.59039	20.8914	35.9268	1.39e-06	3.34e-05	6.3813	1	K. pneumoniae	K. pneumoniae KP_2_R2
Group_15756	2	conserved	conserved within species	2_04274	2_04274	hypothetical protein	nodrug	nodrug	KP_2_R1	KP_2	Kpneumoniae_2	1.97982	21.0862	30.2523	1.25e-13	1.76e-12	21.4019	1	K. pneumoniae	K. pneumoniae KP_2_R1
Dat_1	3	conserved	conserved within species	PBBIODIN_00081	PBBIODIN_00081	Diaminobutyrate--2-oxoglutarate aminotransferase	nodrug	nodrug	KP_9_R1	KP_6	Kpneumoniae_6	-1.39998	26.0592	-35.7139	9.5e-08	2.07e-06	8.86937	1	K. pneumoniae	K. pneumoniae KP_9_R1
Dat_1	3	conserved	conserved within species	PBBIODIN_00081	PBBIODIN_00081	Diaminobutyrate--2-oxoglutarate aminotransferase	nodrug	nodrug	KP_10_R1	KP_6	Kpneumoniae_6	-1.52252	25.998	-45.2466	6.34e-07	1.64e-05	7.22577	1	K. pneumoniae	K. pneumoniae KP_10_R1
Dat_1	3	conserved	conserved within species	PBBIODIN_00081	PBBIODIN_00081	Diaminobutyrate--2-oxoglutarate aminotransferase	nodrug	nodrug	KP_9_R2	KP_6	Kpneumoniae_6	-1.38806	26.0652	-45.3923	3.21e-09	6.87e-08	12.0945	1	K. pneumoniae	K. pneumoniae KP_9_R2
Group_16178	2	conserved	conserved within species	2_00352	2_00352	putative protein	nodrug	nodrug	KP_2_R2	KP_2	Kpneumoniae_2	3.05496	22.2849	32.9122	2.04e-06	4.26e-05	5.94181	1	K. pneumoniae	K. pneumoniae KP_2_R2
Group_16178	2	conserved	conserved within species	2_00352	2_00352	putative protein	nodrug	nodrug	KP_2_R1	KP_2	Kpneumoniae_2	3.03219	22.2735	70.8381	1.68e-18	4.23e-16	32.9814	1	K. pneumoniae	K. pneumoniae KP_2_R1
Group_16259	2	conserved	conserved within species	2_04496	2_04496	hypothetical protein	nodrug	nodrug	KP_2_R2	KP_2	Kpneumoniae_2	3.09142	19.4688	54.0306	2.34e-07	1.49e-05	8.34478	1	K. pneumoniae	K. pneumoniae KP_2_R2
Group_16259	2	conserved	conserved within species	2_04496	2_04496	hypothetical protein	nodrug	nodrug	KP_2_R1	KP_2	Kpneumoniae_2	2.76169	19.3039	43.7671	9.75e-16	2.44e-14	26.4985	1	K. pneumoniae	K. pneumoniae KP_2_R1
Group_16376	3	conserved	conserved within species	PBBIODIN_00200	PBBIODIN_00200	hypothetical protein	nodrug	nodrug	KP_9_R1	KP_6	Kpneumoniae_6	1.69646	23.6685	36.6498	8.24e-08	1.93e-06	9.02727	1	K. pneumoniae	K. pneumoniae KP_9_R1
Group_16376	3	conserved	conserved within species	PBBIODIN_00200	PBBIODIN_00200	hypothetical protein	nodrug	nodrug	KP_10_R1	KP_6	Kpneumoniae_6	1.58612	23.6133	35.1426	1.87e-06	2.87e-05	5.97613	1	K. pneumoniae	K. pneumoniae KP_10_R1
Group_16376	3	conserved	conserved within species	PBBIODIN_00200	PBBIODIN_00200	hypothetical protein	nodrug	nodrug	KP_9_R2	KP_6	Kpneumoniae_6	1.39746	23.519	30.1441	4.28e-08	3.83e-07	9.19839	1	K. pneumoniae	K. pneumoniae KP_9_R2
HpF	3	conserved	conserved within species	PBBIODIN_02675	PBBIODIN_02675	Putative metal ABC transporter substrate-binding protein Hpf	nodrug	nodrug	KP_9_R1	KP_6	Kpneumoniae_6	-1.50569	23.2218	-37.1543	7.64e-08	1.85e-06	9.11053	1	K. pneumoniae	K. pneumoniae KP_9_R1
HpF	3	conserved	conserved within species	PBBIODIN_02675	PBBIODIN_02675	Putative metal ABC transporter substrate-binding protein Hpf	nodrug	nodrug	KP_10_R1	KP_6	Kpneumoniae_6	-1.48927	23.23	-46.9608	5.4e-07	1.57e-05	7.40603	1	K. pneumoniae	K. pneumoniae KP_10_R1
HpF	3	conserved	conserved within species	PBBIODIN_02675	PBBIODIN_02675	Putative metal ABC transporter substrate-binding protein Hpf	nodrug	nodrug	KP_9_R2	KP_6	Kpneumoniae_6	-1.35116	23.299	-44.1254	3.84e-09	7.48e-08	11.8967	1	K. pneumoniae	K. pneumoniae KP_9_R2
LpxT	1	strain-specific	strain-specific	PBBIODIN_00901	PBBIODIN_00901	Lipid A 1-diphosphate synthase	nodrug	nodrug	KP_9_R2	KP_6	Kpneumoniae_6	-1.07822	22.5501	-28.1078	6.65e-08	5.17e-07	8.69841	1	K. pneumoniae	K. pneumoniae KP_9_R2
GstA	2	conserved	conserved within species	2_01756	2_01756	Glutathione S-transferase GstA	nodrug	nodrug	KP_2_R2	KP_2	Kpneumoniae_2	1.41067	19.9149	23.3299	9.16e-06	0.000107492	4.1813	1	K. pneumoniae	K. pneumoniae KP_2_R2
GstA	2	conserved	conserved within species	2_01756	2_01756	Glutathione S-transferase GstA	nodrug	nodrug	KP_2_R1	KP_2	Kpneumoniae_2	1.3951	19.9071	32.4683	4.95e-14	7.7e-13	22.3804	1	K. pneumoniae	K. pneumoniae KP_2_R1
Group_16552	4	conserved	conserved within species	PBBIODIN_02592	PBBIODIN_02592	hypothetical protein	nodrug	nodrug	KP_9_R1	KP_6	Kpneumoniae_6	1.13201	24.0643	28.8368	3.08e-07	4.39e-06	7.54875	1	K. pneumoniae	K. pneumoniae KP_9_R1
Group_16552	4	conserved	conserved within species	PBBIODIN_02592	PBBIODIN_02592	hypothetical protein	nodrug	nodrug	KP_9_R2	KP_6	Kpneumoniae_6	1.65328	24.325	56.4906	8.03e-10	3.36e-08	13.6042	1	K. pneumoniae	K. pneumoniae KP_9_R2
Group_16552	4	conserved	conserved within species	2_03322	2_03322	hypothetical protein	nodrug	nodrug	KP_2_R2	KP_2	Kpneumoniae_2	1.39584	22.0034	31.548	2.46e-06	4.57e-05	5.72795	1	K. pneumoniae	K. pneumoniae KP_2_R2
Group_16552	4	conserved	conserved within species	2_03322	2_03322	hypothetical protein	nodrug	nodrug	KP_2_R1	KP_2	Kpneumoniae_2	1.54501	22.078	33.2781	3.58e-14	5.73e-13	22.7212	1	K. pneumoniae	K. pneumoniae KP_2_R1
Group_16576	3	conserved	conserved within species	PBBIODIN_01182	PBBIODIN_01182	hypothetical protein	nodrug	nodrug	KP_9_R1	KP_6	Kpneumoniae_6	1.1986	22.9543	30.2325	2.37e-07	3.63e-06	7.84258	1	K. pneumoniae	K. pneumoniae KP_9_R1
Group_16576	3	conserved	conserved within species	PBBIODIN_01182	PBBIODIN_01182	hypothetical protein	nodrug	nodrug	KP_10_R1	KP_6	Kpneumoniae_6	1.44531	23.0776	45.4035	6.24e-07	1.64e-05	7.2426	1	K. pneumoniae	K. pneumoniae KP_10_R1
Group_16576	3	conserved	conserved within species	PBBIODIN_01182	PBBIODIN_01182	hypothetical protein	nodrug	nodrug	KP_9_R2	KP_6	Kpneumoniae_6	1.0581	22.884	33.2369	2.31e-08	2.44e-07	9.89482	1	K. pneumoniae	K. pneumoniae KP_9_R2
Group_16733	2	conserved	conserved within species	2_04156	2_04156	hypothetical protein	nodrug	nodrug	KP_2_R2	KP_2	Kpneumoniae_2	1.39598	20.1019	31.2446	2.56e-06	4.71e-05	5.67899	1	K. pneumoniae	K. pneumoniae KP_2_R2
Group_16733	2	conserved	conserved within species	2_04156	2_04156	hypothetical protein	nodrug	nodrug	KP_2_R1	KP_2	Kpneumoniae_2	1.14691	19.9774	26.0394	8.85e-13	9.38e-12	19.3265	1	K. pneumoniae	K. pneumoniae KP_2_R1
Group_1674	2	conserved	conserved within species	2_03774	2_03774	hypothetical protein	nodrug	nodrug	KP_2_R2	KP_2	Kpneumoniae_2	1.17034	19.7229	25.7772	5.93e-06	8.07e-05	4.69606	1	K. pneumoniae	K. pneumoniae KP_2_R2
Group_1674	2	conserved	conserved within species	2_03774	2_03774	hypothetical protein	nodrug	nodrug	KP_2_R1	KP_2	Kpneumoniae_2	1.11962	19.6976	26.1494	8.38e-13	8.93e-12	19.3847	1	K. pneumoniae	K. pneumoniae KP_2_R1
Group_16754	1	strain-specific	strain-specific	PBBIODIN_01501	PBBIODIN_01501	hypothetical protein	nodrug	nodrug	KP_10_R1	KP_6	Kpneumoniae_6	1.1251	21.1271	33.1081	2.42e-06	3.29e-05	5.67623	1	K. pneumoniae	K. pneumoniae KP_10_R1
Group_16809	1	strain-specific	strain-specific	MS02-S_03759	MS02-S_03759	hypothetical protein	nodrug	nodrug	KP_3_R1	KP_3	Kpneumoniae_3	1.39219	21.5291	35.4942	2.87e-07	4.03e-05	8.01211	1	K. pneumoniae	K. pneumoniae KP_3_R1
Group_16912	1	strain-specific	strain-specific	PBBIODIN_00380	PBBIODIN_00380	hypothetical protein	nodrug	nodrug	KP_10_R1	KP_6	Kpneumoniae_6	1.04791	23.5149	27.7238	5.17e-06	5.11e-05	4.77569	1	K. pneumoniae	K. pneumoniae KP_10_R1
BetA	1	strain-specific	strain-specific	PBBIODIN_03126	PBBIODIN_03126	Oxygen-dependent choline dehydrogenase	nodrug	nodrug	KP_10_R1	KP_6	Kpneumoniae_6	-1.05211	23.6288	-24.6438	8.56e-06	6.97e-05	4.17322	1	K. pneumoniae	K. pneumoniae KP_10_R1
Group_17067	3	conserved	conserved within species	PBBIODIN_01052	PBBIODIN_01052	hypothetical protein	nodrug	nodrug	KP_9_R1	KP_6	Kpneumoniae_6	1.17509	20.9013	19.1033	2.94e-06	2.15e-05	4.96165	1	K. pneumoniae	K. pneumoniae KP_9_R1
Group_17067	3	conserved	conserved within species	PBBIODIN_01052	PBBIODIN_01052	hypothetical protein	nodrug	nodrug	KP_10_R1	KP_6	Kpneumoniae_6	1.38928	21.0084	40.0878	1.07e-06	2.08e-05	6.632	1	K. pneumoniae	K. pneumoniae KP_10_R1
Group_17067	3	conserved	conserved within species	PBBIODIN_01052	PBBIODIN_01052	hypothetical protein	nodrug	nodrug	KP_9_R2	KP_6	Kpneumoniae_6	2.07208	21.3498	38.8674	8.58e-09	1.3e-07	11.0046	1	K. pneumoniae	K. pneumoniae KP_9_R2
Group_17098	1	strain-specific	strain-specific	PBBIODIN_02491	PBBIODIN_02491	hypothetical protein	nodrug	nodrug	KP_9_R2	KP_6	Kpneumoniae_6	1.1837	20.106	40.7818	6.33e-09	1.08e-07	11.3436	1	K. pneumoniae	K. pneumoniae KP_9_R2
Group_17123	3	conserved	conserved within species	PBBIODIN_03207	PBBIODIN_03207	hypothetical protein	nodrug	nodrug	KP_9_R1	KP_6	Kpneumoniae_6	2.43571	23.5178	43.0229	3.41e-08	1.33e-06	9.99438	1	K. pneumoniae	K. pneumoniae KP_9_R1
Group_17123	3	conserved	conserved within species	PBBIODIN_03207	PBBIODIN_03207	hypothetical protein	nodrug	nodrug	KP_10_R1	KP_6	Kpneumoniae_6	2.97734	23.7886	90.6623	3.2e-08	7.57e-06	10.3292	1	K. pneumoniae	K. pneumoniae KP_10_R1
Group_17123	3	conserved	conserved within species	PBBIODIN_03207	PBBIODIN_03207	hypothetical protein	nodrug	nodrug	KP_9_R2	KP_6	Kpneumoniae_6	2.53727	23.5686	82.7227	7.15e-11	1.23e-08	16.1156	1	K. pneumoniae	K. pneumoniae KP_9_R2
MgtE	1	strain-specific	strain-specific	2_03625	2_03625	Magnesium transporter MgtE	nodrug	nodrug	KP_2_R2	KP_2	Kpneumoniae_2	-1.05288	21.8382	-12.1995	0.000150987	0.000711604	0.809396	1	K. pneumoniae	K. pneumoniae KP_2_R2
Group_17220	2	conserved	conserved within species	2_02828	2_02828	hypothetical protein	nodrug	nodrug	KP_2_R2	KP_2	Kpneumoniae_2	2.09181	19.4739	46.8253	4.38e-07	1.84e-05	7.675	1	K. pneumoniae	K. pneumoniae KP_2_R2
Group_17220	2	conserved	conserved within species	2_02828	2_02828	hypothetical protein	nodrug	nodrug	KP_2_R1	KP_2	Kpneumoniae_2	2.31514	19.5856	53.2591	7.31e-17	3.24e-15	29.1753	1	K. pneumoniae	K. pneumoniae KP_2_R1
MoaC	2	conserved	conserved within species	2_00612	2_00612	Cyclic pyranopterin monophosphate synthase	nodrug	nodrug	KP_2_R2	KP_2	Kpneumoniae_2	1.15004	18.2128	25.0055	6.77e-06	8.8e-05	4.53952	1	K. pneumoniae	K. pneumoniae KP_2_R2
MoaC	2	conserved	conserved within species	2_00612	2_00612	Cyclic pyranopterin monophosphate synthase	nodrug	nodrug	KP_2_R1	KP_2	Kpneumoniae_2	1.22415	18.2498	28.0492	3.36e-13	4.2e-12	20.3552	1	K. pneumoniae	K. pneumoniae KP_2_R1
Group_17243	1	strain-specific	strain-specific	2_01972	2_01972	putative ketoamine kinase	nodrug	nodrug	KP_2_R1	KP_2	Kpneumoniae_2	1.03064	19.549	24.1049	2.42e-12	2.31e-11	18.2596	1	K. pneumoniae	K. pneumoniae KP_2_R1
Group_17275	2	conserved	conserved within species	2_02321	2_02321	hypothetical protein	nodrug	nodrug	KP_2_R2	KP_2	Kpneumoniae_2	3.48325	21.7455	68.8478	8.1e-08	1.08e-05	9.41397	1	K. pneumoniae	K. pneumoniae KP_2_R2
Group_17275	2	conserved	conserved within species	2_02321	2_02321	hypothetical protein	nodrug	nodrug	KP_2_R1	KP_2	Kpneumoniae_2	3.45566	21.7317	54.2337	5.75e-17	2.87e-15	29.4207	1	K. pneumoniae	K. pneumoniae KP_2_R1
Group_17278	1	strain-specific	strain-specific	2_01843	2_01843	hypothetical protein	nodrug	nodrug	KP_2_R1	KP_2	Kpneumoniae_2	1.04605	20.4895	23.4696	3.42e-12	3.14e-11	17.8909	1	K. pneumoniae	K. pneumoniae KP_2_R1
Group_17318	1	strain-specific	strain-specific	PBBIODIN_02176	PBBIODIN_02176	hypothetical protein	nodrug	nodrug	KP_9_R2	KP_6	Kpneumoniae_6	1.1829	19.7084	28.9904	5.47e-08	4.55e-07	8.91953	1	K. pneumoniae	K. pneumoniae KP_9_R2
Group_17339	2	conserved	conserved within species	2_02548	2_02548	hypothetical protein	nodrug	nodrug	KP_2_R2	KP_2	Kpneumoniae_2	1.91312	21.4189	38.4593	1.03e-06	2.83e-05	6.7194	1	K. pneumoniae	K. pneumoniae KP_2_R2
Group_17339	2	conserved	conserved within species	2_02548	2_02548	hypothetical protein	nodrug	nodrug	KP_2_R1	KP_2	Kpneumoniae_2	1.96612	21.4454	45.8953	5.21e-16	1.5e-14	27.149	1	K. pneumoniae	K. pneumoniae KP_2_R1
PqqE	2	conserved	conserved within species	PBBIODIN_00092	PBBIODIN_00092	Coenzyme PQQ synthesis protein E	nodrug	nodrug	KP_9_R1	KP_6	Kpneumoniae_6	1.00247	20.5793	26.0137	5.42e-07	6.42e-06	6.90528	1	K. pneumoniae	K. pneumoniae KP_9_R1
PqqE	2	conserved	conserved within species	PBBIODIN_00092	PBBIODIN_00092	Coenzyme PQQ synthesis protein E	nodrug	nodrug	KP_9_R2	KP_6	Kpneumoniae_6	1.1799	20.668	38.2056	9.56e-09	1.38e-07	10.8833	1	K. pneumoniae	K. pneumoniae KP_9_R2
Group_17370	4	conserved	conserved within species	MS02-S_00281	MS02-S_00281	hypothetical protein	nodrug	nodrug	KP_3_R1	KP_3	Kpneumoniae_3	1.87641	21.6085	42.0724	1.22e-07	2.4e-05	8.88522	1	K. pneumoniae	K. pneumoniae KP_3_R1
Group_17370	4	conserved	conserved within species	PBBIODIN_02032	PBBIODIN_02032	hypothetical protein	nodrug	nodrug	KP_9_R1	KP_6	Kpneumoniae_6	2.36612	22.81	42.8327	3.49e-08	1.33e-06	9.96795	1	K. pneumoniae	K. pneumoniae KP_9_R1
Group_17370	4	conserved	conserved within species	PBBIODIN_02032	PBBIODIN_02032	hypothetical protein	nodrug	nodrug	KP_10_R1	KP_6	Kpneumoniae_6	1.51633	22.3851	26.2458	6.54e-06	5.96e-05	4.49581	1	K. pneumoniae	K. pneumoniae KP_10_R1
Group_17370	4	conserved	conserved within species	PBBIODIN_02032	PBBIODIN_02032	hypothetical protein	nodrug	nodrug	KP_9_R2	KP_6	Kpneumoniae_6	1.97161	22.6127	56.48	8.04e-10	3.36e-08	13.6029	1	K. pneumoniae	K. pneumoniae KP_9_R2
Group_17392	2	conserved	conserved within species	PBBIODIN_02408	PBBIODIN_02408	hypothetical protein	nodrug	nodrug	KP_9_R1	KP_6	Kpneumoniae_6	2.38991	20.643	50.9077	1.35e-08	1.03e-06	10.9828	1	K. pneumoniae	K. pneumoniae KP_9_R1
Group_17392	2	conserved	conserved within species	PBBIODIN_02408	PBBIODIN_02408	hypothetical protein	nodrug	nodrug	KP_9_R2	KP_6	Kpneumoniae_6	1.77884	20.3375	56.5795	7.95e-10	3.36e-08	13.6149	1	K. pneumoniae	K. pneumoniae KP_9_R2
Group_17466	2	conserved	conserved within species	2_01041	2_01041	hypothetical protein	nodrug	nodrug	KP_2_R2	KP_2	Kpneumoniae_2	1.70255	20.0404	30.9412	2.68e-06	4.86e-05	5.62951	1	K. pneumoniae	K. pneumoniae KP_2_R2
Group_17466	2	conserved	conserved within species	2_01041	2_01041	hypothetical protein	nodrug	nodrug	KP_2_R1	KP_2	Kpneumoniae_2	1.58203	19.9801	28.4713	2.76e-13	3.51e-12	20.5619	1	K. pneumoniae	K. pneumoniae KP_2_R1
Group_17504	1	strain-specific	strain-specific	PBBIODIN_00014	PBBIODIN_00014	hypothetical protein	nodrug	nodrug	KP_9_R2	KP_6	Kpneumoniae_6	1.03962	19.9071	35.5086	1.52e-08	1.85e-07	10.3647	1	K. pneumoniae	K. pneumoniae KP_9_R2
Group_17559	1	strain-specific	strain-specific	2_02136	2_02136	putative protein	nodrug	nodrug	KP_2_R2	KP_2	Kpneumoniae_2	-1.1009	21.078	-24.5784	7.3e-06	9.27e-05	4.45065	1	K. pneumoniae	K. pneumoniae KP_2_R2
Group_17679	3	conserved	conserved within species	PBBIODIN_03616	PBBIODIN_03616	hypothetical protein	nodrug	nodrug	KP_9_R1	KP_6	Kpneumoniae_6	1.34471	19.9335	25.6117	5.9e-07	6.78e-06	6.80772	1	K. pneumoniae	K. pneumoniae KP_9_R1
Group_17679	3	conserved	conserved within species	PBBIODIN_03616	PBBIODIN_03616	hypothetical protein	nodrug	nodrug	KP_10_R1	KP_6	Kpneumoniae_6	1.13412	19.8282	30.1937	3.59e-06	4.08e-05	5.21001	1	K. pneumoniae	K. pneumoniae KP_10_R1
Group_17679	3	conserved	conserved within species	PBBIODIN_03616	PBBIODIN_03616	hypothetical protein	nodrug	nodrug	KP_9_R2	KP_6	Kpneumoniae_6	1.34494	19.9336	41.3134	5.83e-09	1.02e-07	11.4347	1	K. pneumoniae	K. pneumoniae KP_9_R2
Group_17743	3	conserved	conserved within species	PBBIODIN_03819	PBBIODIN_03819	Imidazolonepropionase	nodrug	nodrug	KP_10_R1	KP_6	Kpneumoniae_6	-1.00231	22.2064	-30.9854	3.21e-06	3.89e-05	5.34129	1	K. pneumoniae	K. pneumoniae KP_10_R1
Group_17743	3	conserved	conserved within species	2_00590	2_00590	Imidazolonepropionase	nodrug	nodrug	KP_2_R2	KP_2	Kpneumoniae_2	-1.16255	20.5587	-13.1834	0.000108306	0.000565087	1.21185	1	K. pneumoniae	K. pneumoniae KP_2_R2
Group_17743	3	conserved	conserved within species	2_00590	2_00590	Imidazolonepropionase	nodrug	nodrug	KP_2_R1	KP_2	Kpneumoniae_2	-1.18858	20.5457	-25.7504	1.02e-12	1.05e-11	19.1721	1	K. pneumoniae	K. pneumoniae KP_2_R1
Group_17938	2	conserved	conserved within species	2_04423	2_04423	hypothetical protein	nodrug	nodrug	KP_2_R2	KP_2	Kpneumoniae_2	3.07327	20.0456	68.8781	8.08e-08	1.08e-05	9.41582	1	K. pneumoniae	K. pneumoniae KP_2_R2
Group_17938	2	conserved	conserved within species	2_04423	2_04423	hypothetical protein	nodrug	nodrug	KP_2_R1	KP_2	Kpneumoniae_2	2.89705	19.9575	66.2077	4.12e-18	5.89e-16	32.0912	1	K. pneumoniae	K. pneumoniae KP_2_R1
Group_17991	2	conserved	conserved within species	2_02322	2_02322	hypothetical protein	nodrug	nodrug	KP_2_R2	KP_2	Kpneumoniae_2	3.17635	21.5771	50.1863	3.23e-07	1.69e-05	8.00242	1	K. pneumoniae	K. pneumoniae KP_2_R2
Group_17991	2	conserved	conserved within species	2_02322	2_02322	hypothetical protein	nodrug	nodrug	KP_2_R1	KP_2	Kpneumoniae_2	3.15237	21.5652	70.7385	1.71e-18	4.23e-16	32.963	1	K. pneumoniae	K. pneumoniae KP_2_R1
Group_17994	2	conserved	conserved within species	2_01463	2_01463	hypothetical protein	nodrug	nodrug	KP_2_R2	KP_2	Kpneumoniae_2	1.03276	18.4389	12.03	0.000160293	0.000737334	0.736911	1	K. pneumoniae	K. pneumoniae KP_2_R2
Group_17994	2	conserved	conserved within species	2_01463	2_01463	hypothetical protein	nodrug	nodrug	KP_2_R1	KP_2	Kpneumoniae_2	1.05007	18.4476	22.6314	5.48e-12	4.83e-11	17.3894	1	K. pneumoniae	K. pneumoniae KP_2_R1
HutI	2	conserved	conserved within species	2_02308	2_02308	O-antigen chain terminator bifunctional methyltransferase/kinase WbdD	nodrug	nodrug	KP_2_R2	KP_2	Kpneumoniae_2	2.28353	22.2433	44.904	5.26e-07	2.02e-05	7.47461	1	K. pneumoniae	K. pneumoniae KP_2_R2
HutI	2	conserved	conserved within species	2_02308	2_02308	O-antigen chain terminator bifunctional methyltransferase/kinase WbdD	nodrug	nodrug	KP_2_R1	KP_2	Kpneumoniae_2	2.33382	22.2685	45.6787	5.55e-16	1.57e-14	27.0843	1	K. pneumoniae	K. pneumoniae KP_2_R1
Group_18160	2	conserved	conserved within species	PBBIODIN_02154	PBBIODIN_02154	hypothetical protein	nodrug	nodrug	KP_9_R1	KP_6	Kpneumoniae_6	1.03546	19.3549	16.1285	7.38e-06	4.21e-05	3.89316	1	K. pneumoniae	K. pneumoniae KP_9_R1
Group_18160	2	conserved	conserved within species	PBBIODIN_02154	PBBIODIN_02154	hypothetical protein	nodrug	nodrug	KP_9_R2	KP_6	Kpneumoniae_6	1.59798	19.6362	35.0632	1.65e-08	1.95e-07	10.2751	1	K. pneumoniae	K. pneumoniae KP_9_R2
Group_18360	2	conserved	conserved within species	2_01541	2_01541	hypothetical protein	nodrug	nodrug	KP_2_R2	KP_2	Kpneumoniae_2	1.24356	24.5526	23.1461	9.48e-06	0.000109924	4.14038	1	K. pneumoniae	K. pneumoniae KP_2_R2
Group_18360	2	conserved	conserved within species	2_01541	2_01541	hypothetical protein	nodrug	nodrug	KP_2_R1	KP_2	Kpneumoniae_2	1.09155	24.4766	21.5804	1.01e-11	8.46e-11	16.7345	1	K. pneumoniae	K. pneumoniae KP_2_R1
Group_18418	2	conserved	conserved within species	2_03775	2_03775	hypothetical protein	nodrug	nodrug	KP_2_R2	KP_2	Kpneumoniae_2	1.99257	19.6658	42.2938	6.83e-07	2.23e-05	7.18518	1	K. pneumoniae	K. pneumoniae KP_2_R2
Group_18418	2	conserved	conserved within species	2_03775	2_03775	hypothetical protein	nodrug	nodrug	KP_2_R1	KP_2	Kpneumoniae_2	1.972	19.6555	45.2265	6.32e-16	1.76e-14	26.9481	1	K. pneumoniae	K. pneumoniae KP_2_R1
Group_18440	2	conserved	conserved within species	2_03336	2_03336	hypothetical protein	nodrug	nodrug	KP_2_R2	KP_2	Kpneumoniae_2	2.61202	19.7916	31.7623	2.39e-06	4.57e-05	5.7622	1	K. pneumoniae	K. pneumoniae KP_2_R2
Group_18440	2	conserved	conserved within species	2_03336	2_03336	hypothetical protein	nodrug	nodrug	KP_2_R1	KP_2	Kpneumoniae_2	2.67999	19.8256	62.0943	9.61e-18	1.04e-15	31.239	1	K. pneumoniae	K. pneumoniae KP_2_R1
Group_18479	2	conserved	conserved within species	2_04395	2_04395	hypothetical protein	nodrug	nodrug	KP_2_R2	KP_2	Kpneumoniae_2	1.17291	23.0037	24.0493	8.03e-06	9.8e-05	4.33831	1	K. pneumoniae	K. pneumoniae KP_2_R2
Group_18479	2	conserved	conserved within species	2_04395	2_04395	hypothetical protein	nodrug	nodrug	KP_2_R1	KP_2	Kpneumoniae_2	1.25363	23.0441	23.4883	3.38e-12	3.12e-11	17.9019	1	K. pneumoniae	K. pneumoniae KP_2_R1
Group_18540	2	conserved	conserved within species	2_00201	2_00201	hypothetical protein	nodrug	nodrug	KP_2_R2	KP_2	Kpneumoniae_2	1.87811	19.1745	42.3472	6.79e-07	2.23e-05	7.19131	1	K. pneumoniae	K. pneumoniae KP_2_R2
Group_18540	2	conserved	conserved within species	2_00201	2_00201	hypothetical protein	nodrug	nodrug	KP_2_R1	KP_2	Kpneumoniae_2	1.72417	19.0975	39.4968	3.77e-15	7.94e-14	25.087	1	K. pneumoniae	K. pneumoniae KP_2_R1
Group_1859	1	strain-specific	strain-specific	2778_02346	2778_02346	hypothetical protein	nodrug	nodrug	AB_5_R1	AB_5	Abaumanii_5	1.49418	21.5928	37.3401	5.45e-21	4.59e-19	38.1707	1	A. baumannii	A. baumannii AB_5_R1
Group_18593	3	conserved	conserved within species	PBBIODIN_01035	PBBIODIN_01035	hypothetical protein	nodrug	nodrug	KP_9_R1	KP_6	Kpneumoniae_6	1.64084	20.9106	42.4858	3.65e-08	1.33e-06	9.91939	1	K. pneumoniae	K. pneumoniae KP_9_R1
Group_18593	3	conserved	conserved within species	PBBIODIN_01035	PBBIODIN_01035	hypothetical protein	nodrug	nodrug	KP_10_R1	KP_6	Kpneumoniae_6	1.80327	20.9918	47.0459	5.36e-07	1.57e-05	7.41477	1	K. pneumoniae	K. pneumoniae KP_10_R1
Group_18593	3	conserved	conserved within species	PBBIODIN_01035	PBBIODIN_01035	hypothetical protein	nodrug	nodrug	KP_9_R2	KP_6	Kpneumoniae_6	1.57651	20.8784	53.1424	1.18e-09	3.77e-08	13.1863	1	K. pneumoniae	K. pneumoniae KP_9_R2
Group_18653	1	strain-specific	strain-specific	PBBIODIN_04041	PBBIODIN_04041	hypothetical protein	nodrug	nodrug	KP_9_R2	KP_6	Kpneumoniae_6	1.05021	21.3407	34.4392	1.84e-08	2.07e-07	10.1476	1	K. pneumoniae	K. pneumoniae KP_9_R2
Group_18838	2	conserved	conserved within species	2_02327	2_02327	hypothetical protein	nodrug	nodrug	KP_2_R2	KP_2	Kpneumoniae_2	3.55614	22.1221	39.6956	9.01e-07	2.55e-05	6.87527	1	K. pneumoniae	K. pneumoniae KP_2_R2
Group_18838	2	conserved	conserved within species	2_02327	2_02327	hypothetical protein	nodrug	nodrug	KP_2_R1	KP_2	Kpneumoniae_2	3.45059	22.0693	79.8704	3.44e-19	1.98e-16	34.5387	1	K. pneumoniae	K. pneumoniae KP_2_R1
Group_18840	5	conserved	conserved within species	PBBIODIN_00031	PBBIODIN_00031	hypothetical protein	nodrug	nodrug	KP_9_R1	KP_6	Kpneumoniae_6	1.47806	22.7454	32.2718	1.66e-07	2.88e-06	8.24667	1	K. pneumoniae	K. pneumoniae KP_9_R1
Group_18840	5	conserved	conserved within species	PBBIODIN_00031	PBBIODIN_00031	hypothetical protein	nodrug	nodrug	KP_10_R1	KP_6	Kpneumoniae_6	2.06356	23.0382	64.626	1.37e-07	8.74e-06	8.89917	1	K. pneumoniae	K. pneumoniae KP_10_R1
Group_18840	5	conserved	conserved within species	PBBIODIN_00031	PBBIODIN_00031	hypothetical protein	nodrug	nodrug	KP_9_R2	KP_6	Kpneumoniae_6	2.71915	23.366	91.0405	3.89e-11	1.1e-08	16.7112	1	K. pneumoniae	K. pneumoniae KP_9_R2
Group_18840	5	conserved	conserved within species	2_01536	2_01536	hypothetical protein	nodrug	nodrug	KP_2_R2	KP_2	Kpneumoniae_2	-2.52743	22.9593	-35.4133	1.48e-06	3.46e-05	6.30943	1	K. pneumoniae	K. pneumoniae KP_2_R2
Group_18840	5	conserved	conserved within species	2_01536	2_01536	hypothetical protein	nodrug	nodrug	KP_2_R1	KP_2	Kpneumoniae_2	-2.62357	22.9112	-56.243	3.56e-17	2.05e-15	29.9118	1	K. pneumoniae	K. pneumoniae KP_2_R1
EvgA	2	conserved	conserved within species	PBBIODIN_01269	PBBIODIN_01269	DNA-binding transcriptional activator EvgA	nodrug	nodrug	KP_10_R1	KP_6	Kpneumoniae_6	1.59562	20.1356	36.6478	1.56e-06	2.55e-05	6.18604	1	K. pneumoniae	K. pneumoniae KP_10_R1
EvgA	2	conserved	conserved within species	PBBIODIN_01269	PBBIODIN_01269	DNA-binding transcriptional activator EvgA	nodrug	nodrug	KP_9_R2	KP_6	Kpneumoniae_6	1.3807	20.0281	47.0232	2.57e-09	6.27e-08	12.3406	1	K. pneumoniae	K. pneumoniae KP_9_R2
Group_19066	2	conserved	conserved within species	PBBIODIN_04183	PBBIODIN_04183	hypothetical protein	nodrug	nodrug	KP_9_R1	KP_6	Kpneumoniae_6	-2.65507	24.3153	-66.2189	3.16e-09	7.25e-07	12.4505	1	K. pneumoniae	K. pneumoniae KP_9_R1
Group_19066	2	conserved	conserved within species	PBBIODIN_04183	PBBIODIN_04183	hypothetical protein	nodrug	nodrug	KP_9_R2	KP_6	Kpneumoniae_6	-2.59092	24.3474	-84.4985	6.25e-11	1.23e-08	16.2491	1	K. pneumoniae	K. pneumoniae KP_9_R2
Group_19232	2	conserved	conserved within species	2_03365	2_03365	hypothetical protein	nodrug	nodrug	KP_2_R2	KP_2	Kpneumoniae_2	1.83479	19.1388	22.4726	1.08e-05	0.000117134	3.98745	1	K. pneumoniae	K. pneumoniae KP_2_R2
Group_19232	2	conserved	conserved within species	2_03365	2_03365	hypothetical protein	nodrug	nodrug	KP_2_R1	KP_2	Kpneumoniae_2	2.11402	19.2784	47.7632	3.08e-16	1e-14	27.6942	1	K. pneumoniae	K. pneumoniae KP_2_R1
Group_19321	2	conserved	conserved within species	2_03391	2_03391	hypothetical protein	nodrug	nodrug	KP_2_R2	KP_2	Kpneumoniae_2	2.30195	21.271	45.415	5e-07	1.96e-05	7.52891	1	K. pneumoniae	K. pneumoniae KP_2_R2
Group_19321	2	conserved	conserved within species	2_03391	2_03391	hypothetical protein	nodrug	nodrug	KP_2_R1	KP_2	Kpneumoniae_2	2.48923	21.3646	57.5341	2.64e-17	1.82e-15	30.2174	1	K. pneumoniae	K. pneumoniae KP_2_R1
Group_19622	2	conserved	conserved within species	2_04447	2_04447	hypothetical protein	nodrug	nodrug	KP_2_R2	KP_2	Kpneumoniae_2	2.5137	20.3229	33.6889	1.85e-06	4.03e-05	6.05923	1	K. pneumoniae	K. pneumoniae KP_2_R2
Group_19622	2	conserved	conserved within species	2_04447	2_04447	hypothetical protein	nodrug	nodrug	KP_2_R1	KP_2	Kpneumoniae_2	2.4433	20.2877	54.1922	5.81e-17	2.87e-15	29.4103	1	K. pneumoniae	K. pneumoniae KP_2_R1
Group_19708	2	conserved	conserved within species	2_03773	2_03773	hypothetical protein	nodrug	nodrug	KP_2_R2	KP_2	Kpneumoniae_2	2.97146	22.234	64.682	1.06e-07	1.18e-05	9.14761	1	K. pneumoniae	K. pneumoniae KP_2_R2
Group_19708	2	conserved	conserved within species	2_03773	2_03773	hypothetical protein	nodrug	nodrug	KP_2_R1	KP_2	Kpneumoniae_2	2.7685	22.1325	64.8216	5.44e-18	6.72e-16	31.8108	1	K. pneumoniae	K. pneumoniae KP_2_R1
Group_20648	1	strain-specific	strain-specific	2_05083	2_05083	hypothetical protein	nodrug	nodrug	KP_2_R2	KP_2	Kpneumoniae_2	1.5462	20.5346	24.0684	8e-06	9.8e-05	4.3424	1	K. pneumoniae	K. pneumoniae KP_2_R2
Group_21270	2	conserved	conserved within species	2_00962	2_00962	hypothetical protein	nodrug	nodrug	KP_2_R2	KP_2	Kpneumoniae_2	2.66598	20.5555	31.5741	2.45e-06	4.57e-05	5.73214	1	K. pneumoniae	K. pneumoniae KP_2_R2
Group_21270	2	conserved	conserved within species	2_00962	2_00962	hypothetical protein	nodrug	nodrug	KP_2_R1	KP_2	Kpneumoniae_2	2.66585	20.5554	51.6591	1.09e-16	4.11e-15	28.7617	1	K. pneumoniae	K. pneumoniae KP_2_R1
Group_21368	3	conserved	conserved within species	PBBIODIN_03274	PBBIODIN_03274	hypothetical protein	nodrug	nodrug	KP_9_R1	KP_6	Kpneumoniae_6	1.47055	23.1438	35.4559	9.88e-08	2.12e-06	8.82503	1	K. pneumoniae	K. pneumoniae KP_9_R1
Group_21368	3	conserved	conserved within species	PBBIODIN_03274	PBBIODIN_03274	hypothetical protein	nodrug	nodrug	KP_10_R1	KP_6	Kpneumoniae_6	1.36396	23.0905	43.0535	7.84e-07	1.8e-05	6.9833	1	K. pneumoniae	K. pneumoniae KP_10_R1
Group_21368	3	conserved	conserved within species	PBBIODIN_03274	PBBIODIN_03274	hypothetical protein	nodrug	nodrug	KP_9_R2	KP_6	Kpneumoniae_6	1.34358	23.0803	45.2683	3.27e-09	6.88e-08	12.0755	1	K. pneumoniae	K. pneumoniae KP_9_R2
Group_21588	1	strain-specific	strain-specific	2_05084	2_05084	hypothetical protein	nodrug	nodrug	KP_2_R2	KP_2	Kpneumoniae_2	1.87693	23.4038	36.4396	1.31e-06	3.23e-05	6.45192	1	K. pneumoniae	K. pneumoniae KP_2_R2
[truncated: 929 more rows]
