# Supplementary material for: Uncovering nitroxoline activity spectrum, mode of action and resistance across Gram-negative bacteria
Source: Nat Commun. 2025 Apr 22;16:3783. doi: 10.1038/s41467-025-58730-5 (PMC12015411; doi:10.1038/s41467-025-58730-5)
Supplement: Supplementary file 9 — Source Data [file 41467_2025_58730_MOESM9_ESM.xlsx]

## Sheet: source_Fig.1b
Species	Method
Pseudomonas aeruginosa	Microdilution
Serratia marcescens	Microdilution
Pseudomonas putida	Microdilution
Klebsiella pneumoniae	Microdilution
Enterobacter cloacae	Microdilution
Morganella morganii	Microdilution
Klebsiella oxytoca	Microdilution
Neisseria gonorrhoeae	Microdilution
Stenotrophomonas maltophilia	Microdilution
Citrobacter koseri	Microdilution
Achromobacter xylosoxidans	Microdilution
Proteus mirabilis	Microdilution
Proteus vulgaris	Microdilution
Citrobacter freundii	Microdilution
Hafnia alvei	Microdilution
Escherichia coli	Microdilution
Acinetobacter baumannii	Microdilution
Acinetobacter pittii	Microdilution
Acinetobacter junii	Microdilution
Acinetobacter johnsonii	Microdilution
Acinetobacter lwoffii	Microdilution
Acinetobacter ursingii	Microdilution
Moraxella osloensis	Microdilution
Pseudomonas aeruginosa	Disk diffusion
Pseudomonas putida	Disk diffusion
Serratia marcescens	Disk diffusion
Klebsiella pneumoniae	Disk diffusion
Klebsiella aerogenes	Disk diffusion
Klebsiella oxytoca	Disk diffusion
Enterobacter cloacae	Disk diffusion
Morganella morganii	Disk diffusion
Citrobacter freundii	Disk diffusion
Hafnia alvei	Disk diffusion
Citrobacter koseri	Disk diffusion
Stenotrophomonas maltophilia	Disk diffusion
Acinetobacter baumannii	Disk diffusion
Escherichia coli	Disk diffusion
Proteus vulgaris	Disk diffusion
Acinetobacter pittii	Disk diffusion
Proteus mirabilis	Disk diffusion
Neisseria gonorrhoeae	Disk diffusion
Acinetobacter junii	Disk diffusion
Achromobacter xylosoxidans	Disk diffusion
Acinetobacter ursingii	Disk diffusion
Acinetobacter johnsonii	Disk diffusion
Acinetobacter lwoffii	Disk diffusion
Moraxella osloensis	Disk diffusion
Moraxella catarrhalis	Disk diffusion
Pseudomonas aeruginosa	Agar dilution
Serratia marcescens	Agar dilution
Pseudomonas putida	Agar dilution
Klebsiella pneumoniae	Agar dilution
Enterobacter cloacae	Agar dilution
Citrobacter freundii	Agar dilution
Morganella morganii	Agar dilution
Stenotrophomonas maltophilia	Agar dilution
Citrobacter koseri	Agar dilution
Klebsiella oxytoca	Agar dilution
Achromobacter xylosoxidans	Agar dilution
Neisseria gonorrhoeae	Agar dilution
Hafnia alvei	Agar dilution
Escherichia coli	Agar dilution
Proteus mirabilis	Agar dilution
Proteus vulgaris	Agar dilution
Acinetobacter baumannii	Agar dilution
Acinetobacter pittii	Agar dilution
Acinetobacter ursingii	Agar dilution
Acinetobacter junii	Agar dilution
Acinetobacter johnsonii	Agar dilution
Acinetobacter lwoffii	Agar dilution
Moraxella osloensis	Agar dilution
Escherichia coli	EUCAST
Citrobacter spp.	EUCAST
Klebsiella oxytoca	EUCAST
Klebsiella pneumoniae	EUCAST
Klebsiella spp.	EUCAST
Morganella morganii	EUCAST
Proteus mirabilis	EUCAST
Proteus vulgaris	EUCAST
Proteus spp. indole-positive	EUCAST
Serratia spp.	EUCAST
Enterobacter cloacae	EUCAST
Enterobacter spp.	EUCAST
Acinetobacter spp.	EUCAST
Pseudomonas aeruginosa	EUCAST
Pseudomonas spp.	EUCAST
Salmonella enterica subsp. enterica serovar Enteritidis	Microdilution
Salmonella enterica subsp. enterica serovar Typhi	Microdilution
Shigella sonnei	Microdilution
Shigella flexneri	Microdilution
Burkholderia cenocepacia	Microdilution
Burkholderia multivorans	Microdilution
Burkholderia vietnamensis	Microdilution
Salmonella enterica subsp. enterica serovar Enteritidis	Agar dilution
Salmonella enterica subsp. enterica serovar Typhi	Agar dilution
Shigella sonnei	Agar dilution
Shigella flexneri	Agar dilution
Burkholderia cenocepacia	Agar dilution
Burkholderia multivorans	Agar dilution
Burkholderia vietnamensis	Agar dilution
Salmonella enterica subsp. enterica serovar Enteritidis	Disk diffusion
Salmonella enterica subsp. enterica serovar Typhi	Disk diffusion
Shigella sonnei	Disk diffusion
Shigella flexneri	Disk diffusion
Burkholderia cenocepacia	Disk diffusion
Burkholderia multivorans	Disk diffusion
Burkholderia vietnamensis	Disk diffusion
Psychrobacter phenylpyruvicus	Disk diffusion
Psychrobacter sanguinis	Disk diffusion

## Sheet: source_Fig.1c
Species	tot_number_of_strains	MIC	number_strains_at_MIC	MIC50	MIC90	note
Hafnia alvei	4	2	2	2	8
Hafnia alvei	4	4	1	2	8
Hafnia alvei	4	8	1	2	8
Serratia marcescens	28	4	1	16	32
Serratia marcescens	28	8	4	16	32
Serratia marcescens	28	16	11	16	32
Serratia marcescens	28	32	11	16	32
Serratia marcescens	28	64	1	16	32
Morganella morganii	22	1	1	8	16
Morganella morganii	22	2	1	8	16
Morganella morganii	22	4	3	8	16
Morganella morganii	22	8	13	8	16
Morganella morganii	22	16	4	8	16
Proteus mirabilis	55	0.25	2	4	8
Proteus mirabilis	55	0.5	5	4	8
Proteus mirabilis	55	1	8	4	8
Proteus mirabilis	55	2	8	4	8
Proteus mirabilis	55	4	9	4	8
Proteus mirabilis	55	8	18	4	8
Proteus mirabilis	55	16	5	4	8
Proteus vulgaris	9	1	1	4	8
Proteus vulgaris	9	2	2	4	8
Proteus vulgaris	9	4	2	4	8
Proteus vulgaris	9	8	4	4	8
Enterobacter cloacae	36	4	4	8	16
Enterobacter cloacae	36	8	27	8	16
Enterobacter cloacae	36	16	3	8	16
Enterobacter cloacae	36	32	2	8	16
Klebsiella oxytoca	20	4	7	8	8
Klebsiella oxytoca	20	8	11	8	8
Klebsiella oxytoca	20	16	2	8	8
Klebsiella pneumoniae	111	2	3	8	32
Klebsiella pneumoniae	111	4	16	8	32
Klebsiella pneumoniae	111	8	40	8	32
Klebsiella pneumoniae	111	16	20	8	32
Klebsiella pneumoniae	111	32	23	8	32
Klebsiella pneumoniae	111	64	9	8	32
Citrobacter freundii	41	4	20	8	8
Citrobacter freundii	41	8	21	8	8
Citrobacter koseri	18	2	3	4	16
Citrobacter koseri	18	4	8	4	16
Citrobacter koseri	18	8	5	4	16
Citrobacter koseri	18	16	2	4	16
Salmonella spp.	11	2	5	4	4	includes Salmonella enterica subsp. enterica serovar Enteritidis and serovar Typhi
Salmonella spp.	11	4	5	4	4	includes Salmonella enterica subsp. enterica serovar Enteritidis and serovar Typhi
Salmonella spp.	11	8	1	4	4	includes Salmonella enterica subsp. enterica serovar Enteritidis and serovar Typhi
Shigella spp.	5	1	1	2	2	includes Shigella sonnei and Shigella flexneri
Shigella spp.	5	2	4	2	2	includes Shigella sonnei and Shigella flexneri
Escherichia coli	251	1	37	4	8
Escherichia coli	251	2	53	4	8
Escherichia coli	251	4	105	4	8
Escherichia coli	251	8	47	4	8
Escherichia coli	251	16	8	4	8
Escherichia coli	251	32	1	4	8
Neisseria gonorrhoeae	18	4	3	8	8
Neisseria gonorrhoeae	18	8	15	8	8
Burkholderia cenocepacia	14	2	1	16	32
Burkholderia cenocepacia	14	4	2	16	32
Burkholderia cenocepacia	14	8	1	16	32
Burkholderia cenocepacia	14	16	5	16	32
Burkholderia cenocepacia	14	32	4	16	32
Burkholderia cenocepacia	14	64	1	16	32
Achromobacter xylosoxidans	18	1	2	4	16
Achromobacter xylosoxidans	18	2	5	4	16
Achromobacter xylosoxidans	18	4	4	4	16
Achromobacter xylosoxidans	18	8	4	4	16
Achromobacter xylosoxidans	18	16	3	4	16
Stenotrophomonas maltophilia	21	1	3	4	16
Stenotrophomonas maltophilia	21	2	7	4	16
Stenotrophomonas maltophilia	21	4	4	4	16
Stenotrophomonas maltophilia	21	8	4	4	16
Stenotrophomonas maltophilia	21	16	2	4	16
Stenotrophomonas maltophilia	21	32	1	4	16
Pseudomonas putida	11	16	7	16	32
Pseudomonas putida	11	32	4	16	32
Pseudomonas aeruginosa	57	16	17	32	64
Pseudomonas aeruginosa	57	32	25	32	64
Pseudomonas aeruginosa	57	64	15	32	64
Moraxella osloensis	18	0.25	4	0.5	0.5
Moraxella osloensis	18	0.5	11	0.5	0.5
Moraxella osloensis	18	1	3	0.5	0.5
Acinetobacter johnsonii	13	1	5	2	2
Acinetobacter johnsonii	13	2	7	2	2
Acinetobacter johnsonii	13	4	1	2	2
Acinetobacter lwoffii	6	1	2	2	2
Acinetobacter lwoffii	6	2	4	2	2
Acinetobacter ursingii	8	1	4	1	2
Acinetobacter ursingii	8	2	4	1	2
Acinetobacter junii	8	1	3	2	4
Acinetobacter junii	8	2	4	2	4
Acinetobacter junii	8	4	1	2	4
Acinetobacter baumannii	183	1	10	2	4
Acinetobacter baumannii	183	2	104	2	4
Acinetobacter baumannii	183	4	67	2	4
Acinetobacter baumannii	183	8	1	2	4
Acinetobacter baumannii	183	16	1	2	4
Acinetobacter pittii	14	1	4	2	4
Acinetobacter pittii	14	2	5	2	4
Acinetobacter pittii	14	4	5	2	4

## Sheet: source_Fig.1d
strain	condition	cfu_ml	mean	sd
S. Typhi 5878	DMSO	3.29664	3.99016	0.783528
S. Typhi 2601	DMSO	3.95902	4.35322	0.47198
S. Typhi 5878	nitroxoline (5 µg/ml)	2.22358	2.64283	0.39715
S. Typhi 2601	nitroxoline (5 µg/ml)	2.77179	2.85675	0.426722
S. Typhi 5878	before treatment	2.68132	2.96888	0.537686
S. Typhi 2601	before treatment	3.08931	3.14528	0.399057
S. Typhi 5878	DMSO	4.96644	3.99016	0.783528
S. Typhi 2601	DMSO	4.8962	4.35322	0.47198
S. Typhi 5878	nitroxoline (5 µg/ml)	3.13033	2.64283	0.39715
S. Typhi 2601	nitroxoline (5 µg/ml)	3.34809	2.85675	0.426722
S. Typhi 5878	before treatment	3.6365	2.96888	0.537686
S. Typhi 2601	before treatment	3.60749	3.14528	0.399057
S. Typhi 5878	DMSO	4.27755	3.99016	0.783528
S. Typhi 2601	DMSO	4.60056	4.35322	0.47198
S. Typhi 5878	nitroxoline (5 µg/ml)	2.77815	2.64283	0.39715
S. Typhi 2601	nitroxoline (5 µg/ml)	2.98149	2.85675	0.426722
S. Typhi 5878	before treatment	3.144	2.96888	0.537686
S. Typhi 2601	before treatment	3.24088	3.14528	0.399057
S. Typhi 5878	DMSO	3.42002	3.99016	0.783528
S. Typhi 2601	DMSO	3.95712	4.35322	0.47198
S. Typhi 5878	nitroxoline (5 µg/ml)	2.43926	2.64283	0.39715
S. Typhi 2601	nitroxoline (5 µg/ml)	2.32564	2.85675	0.426722
S. Typhi 5878	before treatment	2.41368	2.96888	0.537686
S. Typhi 2601	before treatment	2.64345	3.14528	0.399057

## Sheet: source_Fig.1e_SuppFig.2b
Time.(h)	Nitroxoline.concentration.(µg/ml)	CFU	mean	se
0	0	81400	276475	132402
0	0	559500	276475	132402
0	0	442667	276475	132402
0	0	22333.3	276475	132402
0	1	59900	306433	156510
0	1	626500	306433	156510
0	1	522667	306433	156510
0	1	16666.7	306433	156510
0	2	83700	201842	98894
0	2	246000	201842	98894
0	2	461000	201842	98894
0	2	16666.7	201842	98894
0	4	60666.7	271458	135242
0	4	549500	271458	135242
0	4	456333	271458	135242
0	4	19333.3	271458	135242
0	8	69466.7	264117	129547
0	8	537000	264117	129547
0	8	432333	264117	129547
0	8	17666.7	264117	129547
0	16	139933	287483	127403
0	16	592000	287483	127403
0	16	393333	287483	127403
0	16	24666.7	287483	127403
0	32		296667	143509
0	32	489000	296667	143509
0	32	385000	296667	143509
0	32	16000	296667	143509
2	0	425333	983306	279490
2	0	1.29133e+06	983306	279490
2	0	1233250	983306	279490
2	0		983306	279490
2	1	76900	428522	202298
2	1	777667	428522	202298
2	1	431000	428522	202298
2	1		428522	202298
2	2	91500	439833	195549
2	2	768000	439833	195549
2	2	460000	439833	195549
2	2		439833	195549
2	4	82275	436703	216834
2	4	830333	436703	216834
2	4	397500	436703	216834
2	4		436703	216834
2	8	105325	406664	175933
2	8	714667	406664	175933
2	8	400000	406664	175933
2	8		406664	175933
2	16	307125	350542	21747.2
2	16	370000	350542	21747.2
2	16	374500	350542	21747.2
2	16		350542	21747.2
2	32		521917	149417
2	32	671333	521917	149417
2	32	372500	521917	149417
2	32		521917	149417
4	0	13650000	9.45583e+07	7.40296e+07
4	0	314400000	9.45583e+07	7.40296e+07
4	0	49960000	9.45583e+07	7.40296e+07
4	0	223333	9.45583e+07	7.40296e+07
4	1	56866.7	351750	273584
4	1	1.16467e+06	351750	273584
4	1	182767	351750	273584
4	1	2700	351750	273584
4	2	224733	193108	69786.6
4	2	338000	193108	69786.6
4	2	207000	193108	69786.6
4	2	2700	193108	69786.6
4	4	56833.3	153375	72187
4	4	280333	153375	72187
4	4	273500	153375	72187
4	4	2833.33	153375	72187
4	8	67350	160488	74299
4	8	264900	160488	74299
4	8	307500	160488	74299
4	8	2200	160488	74299
4	16	159450	161162	71280.7
4	16	135400	161162	71280.7
4	16	348000	161162	71280.7
4	16	1800	161162	71280.7
4	32		298289	178181
4	32	617000	298289	178181
4	32	277000	298289	178181
4	32	866.667	298289	178181
8	0	88000000000	252522000558333	249170384255444
8	0	10000000000000	252522000558333	249170384255444
8	0	1000000000000000	252522000558333	249170384255444
8	0	2.23333e+06	252522000558333	249170384255444
8	1	760025	298198	163414
8	1	267725	298198	163414
8	1	163775	298198	163414
8	1	1266.67	298198	163414
8	2	75050	42866.7	15597.7
8	2	54950	42866.7	15597.7
8	2	40200	42866.7	15597.7
8	2	1266.67	42866.7	15597.7
8	4	32633.3	54047.9	22658.4
8	4	85600	54047.9	22658.4
8	4	97225	54047.9	22658.4
8	4	733.333	54047.9	22658.4
8	8	29533.3	55087.5	24149
8	8	86000	55087.5	24149
8	8	104250	55087.5	24149
8	8	566.667	55087.5	24149
8	16	117567	180719	74484.4
8	16	288475	180719	74484.4
8	16	316500	180719	74484.4
8	16	333.333	180719	74484.4
8	32		336111	175253
8	32	590667	336111	175253
8	32	417500	336111	175253
8	32	166.667	336111	175253
24	0	0	2.50001e+18	2.5e+18
24	0	54130000000000	2.50001e+18	2.5e+18
24	0	1e+19	2.50001e+18	2.5e+18
24	0	1.41333e+09	2.50001e+18	2.5e+18
24	1	106875	85397.9	27616.4
24	1	151500	85397.9	27616.4
24	1	57200	85397.9	27616.4
24	1	26016.7	85397.9	27616.4
24	2	500	9549.79	5654.05
24	2	4605	9549.79	5654.05
24	2	7077.5	9549.79	5654.05
24	2	26016.7	9549.79	5654.05
24	4	1850	621.5	416.451
24	4	285	621.5	416.451
24	4	350	621.5	416.451
24	4	1	621.5	416.451
24	8	650	314.625	154.947
24	8	500	314.625	154.947
24	8	107.5	314.625	154.947
24	8	1	314.625	154.947
24	16	29150	8926.25	6785.33
24	16	3186.67	8926.25	6785.33
24	16	3365	8926.25	6785.33
24	16	3.33333	8926.25	6785.33
24	32		88094.8	62006.7
24	32	207733	88094.8	62006.7
24	32	56550	88094.8	62006.7
24	32	1	88094.8	62006.7
30	0		3.33338e+19	3.33331e+19
30	0	1519500000000000	3.33338e+19	3.33331e+19
30	0	1e+20	3.33338e+19	3.33331e+19
30	0	6.96667e+08	3.33338e+19	3.33331e+19
30	1		365722	164477
30	1	192000	365722	164477
30	1	694500	365722	164477
30	1	210667	365722	164477
30	2		86572.5	63134.5
30	2	4317.5	86572.5	63134.5
30	2	44733.3	86572.5	63134.5
30	2	210667	86572.5	63134.5
30	4		802.833	757.769
30	4	90	802.833	757.769
30	4	2317.5	802.833	757.769
30	4	1	802.833	757.769
30	8		145.889	116.639
30	8	60	145.889	116.639
30	8	376.667	145.889	116.639
30	8	1	145.889	116.639
30	16		135.889	103.801
30	16	66.6667	135.889	103.801
30	16	340	135.889	103.801
30	16	1	135.889	103.801
30	32		2605.33	1304.09
30	32	4030	2605.33	1304.09
30	32	3785	2605.33	1304.09
30	32	1	2605.33	1304.09

## Sheet: source_Fig.2a_SuppFig.3a
horizontal_concentration	nitroxoline_concentration	norm_fitness	horizontal_drug	replicate	median_norm_fitness
0.05	0	0	Aztreonam	1	0.00805099
0.043	0	0	Aztreonam	1	0.0194632
0.036	0	0.0269859	Aztreonam	1	0.0149903
0.029	0	0	Aztreonam	1	0.0723913
0.022	0	1	Aztreonam	1	0.878252
0.015	0	1	Aztreonam	1	0.925125
0.008	0	1	Aztreonam	1	0.95063
0	0	0.976889	Aztreonam	1	0.992843
0.05	0.072	0	Aztreonam	1	0.0146524
0.043	0.072	0.0141157	Aztreonam	1	0.0441089
0.036	0.072	0.286466	Aztreonam	1	0.285233
0.029	0.072	0.840299	Aztreonam	1	0.723762
0.022	0.072	0.869776	Aztreonam	1	0.891989
0.015	0.072	0.949903	Aztreonam	1	0.962087
0.008	0.072	0.964019	Aztreonam	1	0.982009
0	0.072	0.958622	Aztreonam	1	0.958622
0.05	0.135	0.0207584	Aztreonam	1	0.037243
0.043	0.135	0.0548021	Aztreonam	1	0.085972
0.036	0.135	0.35829	Aztreonam	1	0.464351
0.029	0.135	0.757266	Aztreonam	1	0.638974
0.022	0.135	0.811652	Aztreonam	1	0.867323
0.015	0.135	0.859397	Aztreonam	1	0.931043
0.008	0.135	0.917105	Aztreonam	1	0.988695
0	0.135	0.809161	Aztreonam	1	0.955698
0.05	0.198	0.0352892	Aztreonam	1	0.040473
0.043	0.198	0.179768	Aztreonam	1	0.185677
0.036	0.198	0.692084	Aztreonam	1	0.659078
0.029	0.198	0.804179	Aztreonam	1	0.836123
0.022	0.198	0.740244	Aztreonam	1	0.914136
0.015	0.198	0.822862	Aztreonam	1	0.971389
0.008	0.198	0.807916	Aztreonam	1	1
0	0.198	0.790064	Aztreonam	1	0.981585
0.05	0.261	0.0166067	Aztreonam	1	0.0332598
0.043	0.261	0.506504	Aztreonam	1	0.480956
0.036	0.261	0.766814	Aztreonam	1	0.755627
0.029	0.261	0.890949	Aztreonam	1	0.91278
0.022	0.261	0.708276	Aztreonam	1	0.907922
0.015	0.261	0.692915	Aztreonam	1	0.937734
0.008	0.261	0.697066	Aztreonam	1	0.90587
0	0.261	0.7062	Aztreonam	1	0.90001
0.05	0.324	0.0863548	Aztreonam	1	0.135071
0.043	0.324	0.627318	Aztreonam	1	0.556642
0.036	0.324	0.800028	Aztreonam	1	0.768364
0.029	0.324	0.847772	Aztreonam	1	0.851624
0.022	0.324	0.789649	Aztreonam	1	0.795289
0.015	0.324	0.699972	Aztreonam	1	0.906382
0.008	0.324	0.770966	Aztreonam	1	0.854398
0	0.324	0.654719	Aztreonam	1	0.843121
0.05	0.387	0.203017	Aztreonam	1	0.229967
0.043	0.387	0.581235	Aztreonam	1	0.555231
0.036	0.387	0.714503	Aztreonam	1	0.735447
0.029	0.387	0.800443	Aztreonam	1	0.799138
0.022	0.387	0.812898	Aztreonam	1	0.836211
0.015	0.387	0.794631	Aztreonam	1	0.794491
0.008	0.387	0.814143	Aztreonam	1	0.793083
0	0.387	0.701633	Aztreonam	1	0.761072
0.05	0.45	0.17354	Aztreonam	1	0.204394
0.043	0.45	0.529754	Aztreonam	1	0.484063
0.036	0.45	0.576668	Aztreonam	1	0.571948
0.029	0.45	0.693745	Aztreonam	1	0.629636
0.022	0.45	0.627733	Aztreonam	1	0.606118
0.015	0.45	0.704124	Aztreonam	1	0.647989
0.008	0.45	0.681705	Aztreonam	1	0.651164
0	0.45	0.630224	Aztreonam	1	0.59589
0.05	0	0.0181854	Aztreonam	1	0.00805099
0.043	0	0.0301799	Aztreonam	1	0.0194632
0.036	0	0.02515	Aztreonam	1	0.0149903
0.029	0	0.111047	Aztreonam	1	0.0723913
0.022	0	0.88257	Aztreonam	1	0.878252
0.015	0	0.869028	Aztreonam	1	0.925125
0.008	0	0.964984	Aztreonam	1	0.95063
0	0	0.992843	Aztreonam	1	0.992843
0.05	0.072	0.0034823	Aztreonam	1	0.0146524
0.043	0.072	0.0483653	Aztreonam	1	0.0441089
0.036	0.072	0.284001	Aztreonam	1	0.285233
0.029	0.072	0.694526	Aztreonam	1	0.723762
0.022	0.072	0.932096	Aztreonam	1	0.891989
0.015	0.072	0.974271	Aztreonam	1	0.962087
0.008	0.072	1	Aztreonam	1	0.982009
0	0.072	0.955311	Aztreonam	1	0.958622
0.05	0.135	0.0069646	Aztreonam	1	0.037243
0.043	0.135	0.0232153	Aztreonam	1	0.085972
0.036	0.135	0.335462	Aztreonam	1	0.464351
0.029	0.135	0.641517	Aztreonam	1	0.638974
0.022	0.135	0.835752	Aztreonam	1	0.867323
0.015	0.135	0.909655	Aztreonam	1	0.931043
0.008	0.135	1	Aztreonam	1	0.988695
0	0.135	0.955698	Aztreonam	1	0.955698
0.05	0.198	0.0456568	Aztreonam	1	0.040473
0.043	0.198	0.15709	Aztreonam	1	0.185677
0.036	0.198	0.619463	Aztreonam	1	0.659078
0.029	0.198	0.845812	Aztreonam	1	0.836123
0.022	0.198	0.873671	Aztreonam	1	0.914136
0.015	0.198	1	Aztreonam	1	0.971389
0.008	0.198	1	Aztreonam	1	1
0	0.198	0.966919	Aztreonam	1	0.981585
0.05	0.261	0.049913	Aztreonam	1	0.0332598
0.043	0.261	0.455408	Aztreonam	1	0.480956
0.036	0.261	0.744439	Aztreonam	1	0.755627
0.029	0.261	0.884118	Aztreonam	1	0.91278
0.022	0.261	0.889148	Aztreonam	1	0.907922
0.015	0.261	1	Aztreonam	1	0.937734
0.008	0.261	0.953764	Aztreonam	1	0.90587
0	0.261	0.829175	Aztreonam	1	0.90001
0.05	0.324	0.183788	Aztreonam	1	0.135071
0.043	0.324	0.532405	Aztreonam	1	0.556642
0.036	0.324	0.7367	Aztreonam	1	0.768364
0.029	0.324	0.822984	Aztreonam	1	0.851624
0.022	0.324	0.800929	Aztreonam	1	0.795289
0.015	0.324	0.853164	Aztreonam	1	0.906382
0.008	0.324	0.86748	Aztreonam	1	0.854398
0	0.324	0.85742	Aztreonam	1	0.843121
0.05	0.387	0.256916	Aztreonam	1	0.229967
0.043	0.387	0.542465	Aztreonam	1	0.555231
0.036	0.387	0.762237	Aztreonam	1	0.735447
0.029	0.387	0.797834	Aztreonam	1	0.799138
0.022	0.387	0.831496	Aztreonam	1	0.836211
0.015	0.387	0.794352	Aztreonam	1	0.794491
0.008	0.387	0.794352	Aztreonam	1	0.793083
0	0.387	0.715033	Aztreonam	1	0.761072
0.05	0.45	0.235249	Aztreonam	1	0.204394
0.043	0.45	0.468563	Aztreonam	1	0.484063
0.036	0.45	0.567228	Aztreonam	1	0.571948
0.029	0.45	0.603212	Aztreonam	1	0.629636
0.022	0.45	0.539757	Aztreonam	1	0.606118
0.015	0.45	0.645	Aztreonam	1	0.647989
0.008	0.45	0.620624	Aztreonam	1	0.651164
0	0.45	0.485975	Aztreonam	1	0.59589
0.05	0	0	Aztreonam	2	0.00805099
0.043	0	0.00874636	Aztreonam	2	0.0194632
0.036	0	0.00166597	Aztreonam	2	0.0149903
0.029	0	0.0337359	Aztreonam	2	0.0723913
0.022	0	0.859225	Aztreonam	2	0.878252
0.015	0	0.881716	Aztreonam	2	0.925125
0.008	0	0.936277	Aztreonam	2	0.95063
0	0	1	Aztreonam	2	0.992843
0.05	0.072	0.0258226	Aztreonam	2	0.0146524
0.043	0.072	0.08788	Aztreonam	2	0.0441089
0.036	0.072	0.257809	Aztreonam	2	0.285233
0.029	0.072	0.720117	Aztreonam	2	0.723762
0.022	0.072	0.914202	Aztreonam	2	0.891989
0.015	0.072	1	Aztreonam	2	0.962087
0.008	0.072	1	Aztreonam	2	0.982009
0	0.072	1	Aztreonam	2	0.958622
0.05	0.135	0.0537276	Aztreonam	2	0.037243
0.043	0.135	0.15202	Aztreonam	2	0.085972
0.036	0.135	0.596835	Aztreonam	2	0.464351
0.029	0.135	0.498959	Aztreonam	2	0.638974
0.022	0.135	1	Aztreonam	2	0.867323
0.015	0.135	1	Aztreonam	2	0.931043
0.008	0.135	1	Aztreonam	2	0.988695
0	0.135	1	Aztreonam	2	0.955698
0.05	0.198	0.00458142	Aztreonam	2	0.040473
0.043	0.198	0.191587	Aztreonam	2	0.185677
0.036	0.198	0.65556	Aztreonam	2	0.659078
0.029	0.198	0.924198	Aztreonam	2	0.836123
0.022	0.198	0.954602	Aztreonam	2	0.914136
0.015	0.198	0.952103	Aztreonam	2	0.971389
0.008	0.198	1	Aztreonam	2	1
0	0.198	0.996252	Aztreonam	2	0.981585
0.05	0.261	0	Aztreonam	2	0.0332598
0.043	0.261	0.452312	Aztreonam	2	0.480956
0.036	0.261	0.695544	Aztreonam	2	0.755627
0.029	0.261	0.934611	Aztreonam	2	0.91278
0.022	0.261	0.926697	Aztreonam	2	0.907922
0.015	0.261	0.875469	Aztreonam	2	0.937734
0.008	0.261	0.857976	Aztreonam	2	0.90587
0	0.261	0.970845	Aztreonam	2	0.90001
0.05	0.324	0	Aztreonam	2	0.135071
0.043	0.324	0.374011	Aztreonam	2	0.556642
0.036	0.324	0.707205	Aztreonam	2	0.768364
0.029	0.324	0.855477	Aztreonam	2	0.851624
0.022	0.324	0.789254	Aztreonam	2	0.795289
0.015	0.324	0.9596	Aztreonam	2	0.906382
0.008	0.324	0.841316	Aztreonam	2	0.854398
0	0.324	0.828821	Aztreonam	2	0.843121
0.05	0.387	0.0428988	Aztreonam	2	0.229967
0.043	0.387	0.301541	Aztreonam	2	0.555231
0.036	0.387	0.676801	Aztreonam	2	0.735447
0.029	0.387	0.775927	Aztreonam	2	0.799138
0.022	0.387	0.860058	Aztreonam	2	0.836211
0.015	0.387	0.741358	Aztreonam	2	0.794491
0.008	0.387	0.78509	Aztreonam	2	0.793083
0	0.387	0.870054	Aztreonam	2	0.761072
0.05	0.45	0	Aztreonam	2	0.204394
0.043	0.45	0.261558	Aztreonam	2	0.484063
0.036	0.45	0.577259	Aztreonam	2	0.571948
0.029	0.45	0.64015	Aztreonam	2	0.629636
0.022	0.45	0.663474	Aztreonam	2	0.606118
0.015	0.45	0.650979	Aztreonam	2	0.647989
0.008	0.45	0.690962	Aztreonam	2	0.651164
0	0.45	0.723032	Aztreonam	2	0.59589
0.05	0	0.016102	Aztreonam	2	0.00805099
0.043	0	0.032204	Aztreonam	2	0.0194632
0.036	0	0.00483059	Aztreonam	2	0.0149903
0.029	0	0.30634	Aztreonam	2	0.0723913
0.022	0	0.873935	Aztreonam	2	0.878252
0.015	0	0.968534	Aztreonam	2	0.925125
0.008	0	0.928279	Aztreonam	2	0.95063
0.05	0.072	0.0313989	Aztreonam	2	0.0146524
0.043	0.072	0.0398524	Aztreonam	2	0.0441089
0.036	0.072	0.318014	Aztreonam	2	0.285233
0.029	0.072	0.727407	Aztreonam	2	0.723762
0.022	0.072	0.803891	Aztreonam	2	0.891989
0.015	0.072	0.909359	Aztreonam	2	0.962087
0.008	0.072	0.963301	Aztreonam	2	0.982009
0.05	0.135	0.0909762	Aztreonam	2	0.037243
0.043	0.135	0.117142	Aztreonam	2	0.085972
0.036	0.135	0.570413	Aztreonam	2	0.464351
0.029	0.135	0.636431	Aztreonam	2	0.638974
0.022	0.135	0.898893	Aztreonam	2	0.867323
0.015	0.135	0.952432	Aztreonam	2	0.931043
0.008	0.135	0.97739	Aztreonam	2	0.988695
0.05	0.198	0.132036	Aztreonam	2	0.040473
0.043	0.198	0.243945	Aztreonam	2	0.185677
0.036	0.198	0.662597	Aztreonam	2	0.659078
0.029	0.198	0.826434	Aztreonam	2	0.836123
0.022	0.198	0.966521	Aztreonam	2	0.914136
0.015	0.198	0.990674	Aztreonam	2	0.971389
0	0.198	1	Aztreonam	2	0.981585
0.05	0.261	0.206105	Aztreonam	2	0.0332598
0.043	0.261	0.555518	Aztreonam	2	0.480956
0.036	0.261	0.841731	Aztreonam	2	0.755627
0.029	0.261	0.993895	Aztreonam	2	0.91278
0.022	0.261	0.954847	Aztreonam	2	0.907922
0.015	0.261	1	Aztreonam	2	0.937734
0.008	0.261	1	Aztreonam	2	0.90587
0	0.261	1	Aztreonam	2	0.90001
0.05	0.324	0.237102	Aztreonam	2	0.135071
0.043	0.324	0.580879	Aztreonam	2	0.556642
0.036	0.324	0.832472	Aztreonam	2	0.768364
0.029	0.324	0.91258	Aztreonam	2	0.851624
0.022	0.324	0.902516	Aztreonam	2	0.795289
0.015	0.324	0.964106	Aztreonam	2	0.906382
0.008	0.324	1	Aztreonam	2	0.854398
0	0.324	0.965716	Aztreonam	2	0.843121
0.05	0.387	0.346595	Aztreonam	2	0.229967
0.043	0.387	0.567997	Aztreonam	2	0.555231
0.036	0.387	0.756391	Aztreonam	2	0.735447
0.029	0.387	0.853405	Aztreonam	2	0.799138
0.022	0.387	0.840926	Aztreonam	2	0.836211
0.015	0.387	0.804294	Aztreonam	2	0.794491
0.008	0.387	0.791815	Aztreonam	2	0.793083
0	0.387	0.807112	Aztreonam	2	0.761072
0.05	0.45	0.349413	Aztreonam	2	0.204394
0.043	0.45	0.499564	Aztreonam	2	0.484063
0.036	0.45	0.526535	Aztreonam	2	0.571948
0.029	0.45	0.619121	Aztreonam	2	0.629636
0.022	0.45	0.584502	Aztreonam	2	0.606118
0.015	0.45	0.603824	Aztreonam	2	0.647989
0.008	0.45	0.557934	Aztreonam	2	0.651164
0	0.45	0.561557	Aztreonam	2	0.59589
0.14	0	0	Trimethoprim	1	0
0.0616	0	0.319709	Trimethoprim	1	0.322042
0.1204	0	0.0554042	Trimethoprim	1	0.0347021
0.042	0	0.944596	Trimethoprim	1	0.891204
0.1008	0	0.0526794	Trimethoprim	1	0.0333397
0.0224	0	0.89555	Trimethoprim	1	0.848609
0.0812	0	0.215259	Trimethoprim	1	0.235062
0	0	1	Trimethoprim	1	1
0.14	0.12	0.100817	Trimethoprim	1	0.0930408
0.0616	0.12	0.493188	Trimethoprim	1	0.512118
0.1204	0.12	0.166213	Trimethoprim	1	0.107203
0.042	0.12	0.699364	Trimethoprim	1	0.714372
0.1008	0.12	0.213533	Trimethoprim	1	0.1114
0.0224	0.12	0.993642	Trimethoprim	1	0.883753
0.0812	0.12	0.281653	Trimethoprim	1	0.235358
0	0.12	1	Trimethoprim	1	1
0.14	0.33	0.38238	Trimethoprim	1	0.356621
0.0616	0.33	0.751135	Trimethoprim	1	0.806986
0.1204	0.33	0.510445	Trimethoprim	1	0.447067
0.042	0.33	1	Trimethoprim	1	1
0.1008	0.33	0.58129	Trimethoprim	1	0.526511
0.0224	0.33	1	Trimethoprim	1	1
0.0812	0.33	0.493188	Trimethoprim	1	0.499143
0	0.33	1	Trimethoprim	1	1
0.14	0.435	0.345141	Trimethoprim	1	0.357
0.0616	0.435	0.712988	Trimethoprim	1	0.805058
0.1204	0.435	0.417802	Trimethoprim	1	0.409086
0.042	0.435	1	Trimethoprim	1	0.992586
0.1008	0.435	0.5495	Trimethoprim	1	0.493935
0.0224	0.435	1	Trimethoprim	1	1
0.0812	0.435	0.489555	Trimethoprim	1	0.519569
0	0.435	1	Trimethoprim	1	1
0.14	0.54	0.356948	Trimethoprim	1	0.35966
0.0616	0.54	0.747502	Trimethoprim	1	0.768561
0.1204	0.54	0.422343	Trimethoprim	1	0.407186
0.042	0.54	0.875568	Trimethoprim	1	0.865958
0.1008	0.54	0.449591	Trimethoprim	1	0.436566
0.0224	0.54	0.992734	Trimethoprim	1	0.996367
0.0812	0.54	0.522252	Trimethoprim	1	0.556307
0	0.54	1	Trimethoprim	1	0.938369
0.14	0.645	0.337875	Trimethoprim	1	0.357074
0.0616	0.645	0.667575	Trimethoprim	1	0.655382
0.1204	0.645	0.419619	Trimethoprim	1	0.419262
0.042	0.645	0.741144	Trimethoprim	1	0.756578
0.1008	0.645	0.485014	Trimethoprim	1	0.464472
0.0224	0.645	0.859219	Trimethoprim	1	0.85454
0.0812	0.645	0.553134	Trimethoprim	1	0.556456
0	0.645	0.811081	Trimethoprim	1	0.79479
0.14	0.75	0.383288	Trimethoprim	1	0.393219
0.0616	0.75	0.621253	Trimethoprim	1	0.618319
0.1204	0.75	0.414169	Trimethoprim	1	0.410514
0.042	0.75	0.701181	Trimethoprim	1	0.697208
0.1008	0.75	0.438692	Trimethoprim	1	0.449652
0.0224	0.75	0.839237	Trimethoprim	1	0.813502
0.0812	0.75	0.512262	Trimethoprim	1	0.517021
0	0.75	0.732062	Trimethoprim	1	0.746939
0.14	0	0	Trimethoprim	2	0
0.0616	0	0.324374	Trimethoprim	2	0.322042
0.1204	0	0.014	Trimethoprim	2	0.0347021
0.042	0	0.837813	Trimethoprim	2	0.891204
0.1008	0	0.014	Trimethoprim	2	0.0333397
0.0224	0	0.801668	Trimethoprim	2	0.848609
0.0812	0	0.254866	Trimethoprim	2	0.235062
0	0	1	Trimethoprim	2	1
0.14	0.12	0.0852641	Trimethoprim	2	0.0930408
0.0616	0.12	0.531047	Trimethoprim	2	0.512118
0.1204	0.12	0.0481928	Trimethoprim	2	0.107203
0.042	0.12	0.729379	Trimethoprim	2	0.714372
0.1008	0.12	0.00926784	Trimethoprim	2	0.1114
0.0224	0.12	0.773865	Trimethoprim	2	0.883753
0.0812	0.12	0.189064	Trimethoprim	2	0.235358
0	0.12	1	Trimethoprim	2	1
0.14	0.33	0.330862	Trimethoprim	2	0.356621
0.0616	0.33	0.862836	Trimethoprim	2	0.806986
0.1204	0.33	0.383689	Trimethoprim	2	0.447067
0.042	0.33	1	Trimethoprim	2	1
0.1008	0.33	0.471733	Trimethoprim	2	0.526511
0.0224	0.33	1	Trimethoprim	2	1
0.0812	0.33	0.505097	Trimethoprim	2	0.499143
0	0.33	1	Trimethoprim	2	1
0.14	0.435	0.36886	Trimethoprim	2	0.357
0.0616	0.435	0.897127	Trimethoprim	2	0.805058
0.1204	0.435	0.400371	Trimethoprim	2	0.409086
0.042	0.435	0.985171	Trimethoprim	2	0.992586
0.1008	0.435	0.438369	Trimethoprim	2	0.493935
0.0224	0.435	1	Trimethoprim	2	1
0.0812	0.435	0.549583	Trimethoprim	2	0.519569
0	0.435	1	Trimethoprim	2	1
0.14	0.54	0.362373	Trimethoprim	2	0.35966
0.0616	0.54	0.78962	Trimethoprim	2	0.768561
0.1204	0.54	0.39203	Trimethoprim	2	0.407186
0.042	0.54	0.856348	Trimethoprim	2	0.865958
0.1008	0.54	0.42354	Trimethoprim	2	0.436566
0.0224	0.54	1	Trimethoprim	2	0.996367
0.0812	0.54	0.590361	Trimethoprim	2	0.556307
0	0.54	0.876738	Trimethoprim	2	0.938369
0.14	0.645	0.376274	Trimethoprim	2	0.357074
0.0616	0.645	0.643188	Trimethoprim	2	0.655382
0.1204	0.645	0.418906	Trimethoprim	2	0.419262
0.042	0.645	0.772011	Trimethoprim	2	0.756578
0.1008	0.645	0.44393	Trimethoprim	2	0.464472
0.0224	0.645	0.849861	Trimethoprim	2	0.85454
0.0812	0.645	0.559778	Trimethoprim	2	0.556456
0	0.645	0.778499	Trimethoprim	2	0.79479
0.14	0.75	0.403151	Trimethoprim	2	0.393219
0.0616	0.75	0.615385	Trimethoprim	2	0.618319
0.1204	0.75	0.406858	Trimethoprim	2	0.410514
0.042	0.75	0.693234	Trimethoprim	2	0.697208
0.1008	0.75	0.460612	Trimethoprim	2	0.449652
0.0224	0.75	0.787766	Trimethoprim	2	0.813502
0.0812	0.75	0.521779	Trimethoprim	2	0.517021
0	0.75	0.761816	Trimethoprim	2	0.746939
0.025	0	0.0497199	Cefepime	1	0.135277
0.0215	0	0.466387	Cefepime	1	0.484235
0.018	0	0.491597	Cefepime	1	0.589201
0.0145	0	0.85084	Cefepime	1	0.888267
0.011	0	0.957983	Cefepime	1	0.968575
0.0075	0	0.94958	Cefepime	1	0.960207
0.004	0	0.970588	Cefepime	1	0.983558
0	0	1	Cefepime	1	1
0.025	0.12	0.0336134	Cefepime	1	0.219585
0.0215	0.12	0.329832	Cefepime	1	0.491999
0.018	0.12	0.684874	Cefepime	1	0.730284
0.0145	0.12	0.831232	Cefepime	1	0.840963
0.011	0.12	0.892857	Cefepime	1	0.911706
0.0075	0.12	0.887255	Cefepime	1	0.854044
0.004	0.12	0.870448	Cefepime	1	0.887307
0	0.12	0.921569	Cefepime	1	0.924326
0.025	0.225	0.429972	Cefepime	1	0.427486
0.0215	0.225	0.352941	Cefepime	1	0.569526
0.018	0.225	0.696779	Cefepime	1	0.726167
0.0145	0.225	0.796218	Cefepime	1	0.787345
0.011	0.225	0.852941	Cefepime	1	0.84279
0.0075	0.225	0.811625	Cefepime	1	0.757201
0.004	0.225	0.758403	Cefepime	1	0.773646
0	0.225	0.786415	Cefepime	1	0.802582
0.025	0.33	0.259804	Cefepime	1	0.436499
0.0215	0.33	0.573529	Cefepime	1	0.663154
0.018	0.33	0.768207	Cefepime	1	0.717437
0.0145	0.33	0.738095	Cefepime	1	0.707242
0.011	0.33	0.831232	Cefepime	1	0.780894
0.0075	0.33	0.812325	Cefepime	1	0.730468
0.004	0.33	0.883754	Cefepime	1	0.776252
0	0.33	0.876751	Cefepime	1	0.750875
0.025	0.435	0.610644	Cefepime	1	0.606017
0.0215	0.435	0.62605	Cefepime	1	0.65122
0.018	0.435	0.766807	Cefepime	1	0.705973
0.0145	0.435	0.75	Cefepime	1	0.749653
0.011	0.435	0.740896	Cefepime	1	0.716282
0.0075	0.435	0.658964	Cefepime	1	0.617676
0.004	0.435	0.64986	Cefepime	1	0.595763
0	0.435	0.789216	Cefepime	1	0.719955
0.025	0.54	0.677171	Cefepime	1	0.628169
0.0215	0.54	0.72549	Cefepime	1	0.629065
0.018	0.54	0.739496	Cefepime	1	0.672873
0.0145	0.54	0.671569	Cefepime	1	0.627451
0.011	0.54	0.69888	Cefepime	1	0.660204
0.0075	0.54	0.756303	Cefepime	1	0.66704
0.004	0.54	0.710084	Cefepime	1	0.628306
0	0.54	0.651261	Cefepime	1	0.660005
0.025	0.645	0.639356	Cefepime	1	0.60822
0.0215	0.645	0.643557	Cefepime	1	0.586709
0.018	0.645	0.619748	Cefepime	1	0.612999
0.0145	0.645	0.614846	Cefepime	1	0.588673
0.011	0.645	0.643557	Cefepime	1	0.626293
0.0075	0.645	0.618347	Cefepime	1	0.60466
0.004	0.645	0.658964	Cefepime	1	0.617329
0	0.645	0.637955	Cefepime	1	0.630436
0.025	0.75	0.595938	Cefepime	1	0.568803
0.0215	0.75	0.566527	Cefepime	1	0.557222
0.018	0.75	0.535714	Cefepime	1	0.521329
0.0145	0.75	0.591737	Cefepime	1	0.573299
0.011	0.75	0.563025	Cefepime	1	0.557554
0.0075	0.75	0.586835	Cefepime	1	0.565292
0.004	0.75	0.577731	Cefepime	1	0.565254
0	0.75	0.581933	Cefepime	1	0.570827
0.025	0	0.220833	Cefepime	2	0.135277
0.0215	0	0.502083	Cefepime	2	0.484235
0.018	0	0.686806	Cefepime	2	0.589201
0.0145	0	0.925694	Cefepime	2	0.888267
0.011	0	0.979167	Cefepime	2	0.968575
0.0075	0	0.970833	Cefepime	2	0.960207
0.004	0	0.996528	Cefepime	2	0.983558
0	0	1	Cefepime	2	1
0.025	0.12	0.405556	Cefepime	2	0.219585
0.0215	0.12	0.654167	Cefepime	2	0.491999
0.018	0.12	0.775694	Cefepime	2	0.730284
0.0145	0.12	0.850694	Cefepime	2	0.840963
0.011	0.12	0.930556	Cefepime	2	0.911706
0.0075	0.12	0.820833	Cefepime	2	0.854044
0.004	0.12	0.904167	Cefepime	2	0.887307
0	0.12	0.927083	Cefepime	2	0.924326
0.025	0.225	0.425	Cefepime	2	0.427486
0.0215	0.225	0.786111	Cefepime	2	0.569526
0.018	0.225	0.755556	Cefepime	2	0.726167
0.0145	0.225	0.778472	Cefepime	2	0.787345
0.011	0.225	0.832639	Cefepime	2	0.84279
0.0075	0.225	0.702778	Cefepime	2	0.757201
0.004	0.225	0.788889	Cefepime	2	0.773646
0	0.225	0.81875	Cefepime	2	0.802582
0.025	0.33	0.613194	Cefepime	2	0.436499
0.0215	0.33	0.752778	Cefepime	2	0.663154
0.018	0.33	0.666667	Cefepime	2	0.717437
0.0145	0.33	0.676389	Cefepime	2	0.707242
0.011	0.33	0.730556	Cefepime	2	0.780894
0.0075	0.33	0.648611	Cefepime	2	0.730468
0.004	0.33	0.66875	Cefepime	2	0.776252
0	0.33	0.625	Cefepime	2	0.750875
0.025	0.435	0.601389	Cefepime	2	0.606017
0.0215	0.435	0.676389	Cefepime	2	0.65122
0.018	0.435	0.645139	Cefepime	2	0.705973
0.0145	0.435	0.749306	Cefepime	2	0.749653
0.011	0.435	0.691667	Cefepime	2	0.716282
0.0075	0.435	0.576389	Cefepime	2	0.617676
0.004	0.435	0.541667	Cefepime	2	0.595763
0	0.435	0.650694	Cefepime	2	0.719955
0.025	0.54	0.579167	Cefepime	2	0.628169
0.0215	0.54	0.532639	Cefepime	2	0.629065
0.018	0.54	0.60625	Cefepime	2	0.672873
0.0145	0.54	0.583333	Cefepime	2	0.627451
0.011	0.54	0.621528	Cefepime	2	0.660204
0.0075	0.54	0.577778	Cefepime	2	0.66704
0.004	0.54	0.546528	Cefepime	2	0.628306
0	0.54	0.66875	Cefepime	2	0.660005
0.025	0.645	0.577083	Cefepime	2	0.60822
0.0215	0.645	0.529861	Cefepime	2	0.586709
0.018	0.645	0.60625	Cefepime	2	0.612999
0.0145	0.645	0.5625	Cefepime	2	0.588673
0.011	0.645	0.609028	Cefepime	2	0.626293
0.0075	0.645	0.590972	Cefepime	2	0.60466
0.004	0.645	0.575694	Cefepime	2	0.617329
0	0.645	0.622917	Cefepime	2	0.630436
0.025	0.75	0.541667	Cefepime	2	0.568803
0.0215	0.75	0.547917	Cefepime	2	0.557222
0.018	0.75	0.506944	Cefepime	2	0.521329
0.0145	0.75	0.554861	Cefepime	2	0.573299
0.011	0.75	0.552083	Cefepime	2	0.557554
0.0075	0.75	0.54375	Cefepime	2	0.565292
0.004	0.75	0.552778	Cefepime	2	0.565254
0	0.75	0.559722	Cefepime	2	0.570827
0.45	0	0.71134	Azithromycin	1	0.718805
0.387	0	0.83981	Azithromycin	1	0.71755
0.3239	0	0.966693	Azithromycin	1	0.818887
0.2609	0	0.931007	Azithromycin	1	0.901486
0.1979	0	0.944489	Azithromycin	1	0.91301
0.1349	0	1	Azithromycin	1	1
0.0718	0	1	Azithromycin	1	1
0	0	1	Azithromycin	1	1
0.45	0.12	0.681205	Azithromycin	1	0.680191
0.387	0.12	0.715305	Azithromycin	1	0.730721
0.3239	0.12	0.750991	Azithromycin	1	0.801544
0.2609	0.12	0.808089	Azithromycin	1	0.839291
0.1979	0.12	0.846947	Azithromycin	1	0.88337
0.1349	0.12	0.989691	Azithromycin	1	0.9816
0.0718	0.12	1	Azithromycin	1	1
0	0.12	0.965107	Azithromycin	1	0.967837
0.45	0.225	0.572561	Azithromycin	1	0.616303
0.387	0.225	0.581285	Azithromycin	1	0.640164
0.3239	0.225	0.860428	Azithromycin	1	0.791141
0.2609	0.225	0.827914	Azithromycin	1	0.759432
0.1979	0.225	0.946868	Azithromycin	1	0.874832
0.1349	0.225	0.869151	Azithromycin	1	0.848483
0.0718	0.225	0.956384	Azithromycin	1	0.949494
0	0.225	1	Azithromycin	1	0.965416
0.45	0.33	0.478985	Azithromycin	1	0.585335
0.387	0.33	0.662173	Azithromycin	1	0.693853
0.3239	0.33	0.641554	Azithromycin	1	0.670299
0.2609	0.33	0.839017	Azithromycin	1	0.773077
0.1979	0.33	0.900079	Azithromycin	1	0.876824
0.1349	0.33	0.919112	Azithromycin	1	0.913566
0.0718	0.33	1	Azithromycin	1	0.972406
0	0.33	1	Azithromycin	1	0.980868
0.45	0.435	0.537669	Azithromycin	1	0.605479
0.387	0.435	0.587629	Azithromycin	1	0.618686
0.3239	0.435	0.754956	Azithromycin	1	0.742085
0.2609	0.435	0.834259	Azithromycin	1	0.882545
0.1979	0.435	0.878668	Azithromycin	1	0.766781
0.1349	0.435	0.925456	Azithromycin	1	0.962728
0.0718	0.435	1	Azithromycin	1	1
0	0.435	1	Azithromycin	1	1
0.45	0.54	0.617764	Azithromycin	1	0.637432
0.387	0.54	0.638382	Azithromycin	1	0.629714
0.3239	0.54	0.671689	Azithromycin	1	0.642688
0.2609	0.54	0.455987	Azithromycin	1	0.684579
0.1979	0.54	0.706582	Azithromycin	1	0.798103
0.1349	0.54	0.871531	Azithromycin	1	0.935765
0.0718	0.54	1	Azithromycin	1	0.985651
0	0.54	1	Azithromycin	1	1
0.45	0.645	0.17843	Azithromycin	1	0.165742
0.387	0.645	0.21253	Azithromycin	1	0.215904
0.3239	0.645	0.336241	Azithromycin	1	0.312344
0.2609	0.645	0.436162	Azithromycin	1	0.452812
0.1979	0.645	0.513878	Azithromycin	1	0.533613
0.1349	0.645	0.684377	Azithromycin	1	0.676258
0.0718	0.645	0.777954	Azithromycin	1	0.815026
0	0.645	1	Azithromycin	1	1
0.45	0.75	0.0523394	Azithromycin	1	0.0931307
0.387	0.75	0.113402	Azithromycin	1	0.128813
0.3239	0.75	0.285488	Azithromycin	1	0.232884
0.2609	0.75	0.318795	Azithromycin	1	0.335262
0.1979	0.75	0.459159	Azithromycin	1	0.461
0.1349	0.75	0.570975	Azithromycin	1	0.563265
0.0718	0.75	0.564631	Azithromycin	1	0.556414
0	0.75	0.622522	Azithromycin	1	0.617
0.45	0	0.726269	Azithromycin	2	0.718805
0.387	0	0.595291	Azithromycin	2	0.71755
0.3239	0	0.671082	Azithromycin	2	0.818887
0.2609	0	0.871965	Azithromycin	2	0.901486
0.1979	0	0.881531	Azithromycin	2	0.91301
0.1349	0	1	Azithromycin	2	1
0.0718	0	1	Azithromycin	2	1
0	0	1	Azithromycin	2	1
0.45	0.12	0.679176	Azithromycin	2	0.680191
0.387	0.12	0.746137	Azithromycin	2	0.730721
0.3239	0.12	0.852097	Azithromycin	2	0.801544
0.2609	0.12	0.870493	Azithromycin	2	0.839291
0.1979	0.12	0.919794	Azithromycin	2	0.88337
0.1349	0.12	0.97351	Azithromycin	2	0.9816
0.0718	0.12	1	Azithromycin	2	1
0	0.12	0.970567	Azithromycin	2	0.967837
0.45	0.225	0.660044	Azithromycin	2	0.616303
0.387	0.225	0.699043	Azithromycin	2	0.640164
0.3239	0.225	0.721854	Azithromycin	2	0.791141
0.2609	0.225	0.690949	Azithromycin	2	0.759432
0.1979	0.225	0.802796	Azithromycin	2	0.874832
0.1349	0.225	0.827815	Azithromycin	2	0.848483
0.0718	0.225	0.942605	Azithromycin	2	0.949494
0	0.225	0.930831	Azithromycin	2	0.965416
0.45	0.33	0.691685	Azithromycin	2	0.585335
0.387	0.33	0.725533	Azithromycin	2	0.693853
0.3239	0.33	0.699043	Azithromycin	2	0.670299
0.2609	0.33	0.707138	Azithromycin	2	0.773077
0.1979	0.33	0.853569	Azithromycin	2	0.876824
0.1349	0.33	0.908021	Azithromycin	2	0.913566
0.0718	0.33	0.944812	Azithromycin	2	0.972406
0	0.33	0.961737	Azithromycin	2	0.980868
0.45	0.435	0.673289	Azithromycin	2	0.605479
0.387	0.435	0.649742	Azithromycin	2	0.618686
0.3239	0.435	0.729213	Azithromycin	2	0.742085
0.2609	0.435	0.930831	Azithromycin	2	0.882545
0.1979	0.435	0.654893	Azithromycin	2	0.766781
0.1349	0.435	1	Azithromycin	2	0.962728
0.0718	0.435	1	Azithromycin	2	1
0	0.435	1	Azithromycin	2	1
0.45	0.54	0.657101	Azithromycin	2	0.637432
0.387	0.54	0.621045	Azithromycin	2	0.629714
0.3239	0.54	0.613687	Azithromycin	2	0.642688
0.2609	0.54	0.913171	Azithromycin	2	0.684579
0.1979	0.54	0.889625	Azithromycin	2	0.798103
0.1349	0.54	1	Azithromycin	2	0.935765
0.0718	0.54	0.971302	Azithromycin	2	0.985651
0	0.54	1	Azithromycin	2	1
0.45	0.645	0.153054	Azithromycin	2	0.165742
0.387	0.645	0.219279	Azithromycin	2	0.215904
0.3239	0.645	0.288447	Azithromycin	2	0.312344
0.2609	0.645	0.469463	Azithromycin	2	0.452812
0.1979	0.645	0.553348	Azithromycin	2	0.533613
0.1349	0.645	0.668138	Azithromycin	2	0.676258
0.0718	0.645	0.852097	Azithromycin	2	0.815026
0	0.645	1	Azithromycin	2	1
0.45	0.75	0.133922	Azithromycin	2	0.0931307
0.387	0.75	0.144224	Azithromycin	2	0.128813
0.3239	0.75	0.18028	Azithromycin	2	0.232884
0.2609	0.75	0.351729	Azithromycin	2	0.335262
0.1979	0.75	0.46284	Azithromycin	2	0.461
0.1349	0.75	0.555556	Azithromycin	2	0.563265
0.0718	0.75	0.548197	Azithromycin	2	0.556414
0	0.75	0.611479	Azithromycin	2	0.617
7	0	0.0646282	Piperacillin	1	0.0323141
3.0784	0	0.861015	Piperacillin	1	0.765606
6.0196	0	0.110493	Piperacillin	1	0.149526
2.098	0	0.910354	Piperacillin	1	0.945996
5.0392	0	0.264072	Piperacillin	1	0.311415
1.1176	0	0.920778	Piperacillin	1	0.960389
4.0588	0	0.681723	Piperacillin	1	0.60887
0	0	1	Piperacillin	1	1
7	0.12	0	Piperacillin	1	0.0289548
3.0784	0.12	0.610146	Piperacillin	1	0.550836
6.0196	0.12	0.212648	Piperacillin	1	0.189657
2.098	0.12	0.847116	Piperacillin	1	0.893191
5.0392	0.12	0.150799	Piperacillin	1	0.412264
1.1176	0.12	0.751911	Piperacillin	1	0.875956
4.0588	0.12	0.314107	Piperacillin	1	0.562068
0	0.12	0.886727	Piperacillin	1	0.937361
7	0.225	0.00208478	Piperacillin	1	0.0324689
3.0784	0.225	0.615705	Piperacillin	1	0.630946
6.0196	0.225	0.111883	Piperacillin	1	0.190829
2.098	0.225	0.9041	Piperacillin	1	0.877544
5.0392	0.225	0.413482	Piperacillin	1	0.428845
1.1176	0.225	0.835302	Piperacillin	1	0.664826
4.0588	0.225	0.697012	Piperacillin	1	0.546599
0	0.225	0.95344	Piperacillin	1	0.919163
7	0.33	0.201529	Piperacillin	1	0.174211
3.0784	0.33	0.840862	Piperacillin	1	0.819089
6.0196	0.33	0.2877	Piperacillin	1	0.32676
2.098	0.33	0.907575	Piperacillin	1	0.901881
5.0392	0.33	0.363447	Piperacillin	1	0.433489
1.1176	0.33	0.862404	Piperacillin	1	0.750058
4.0588	0.33	0.820014	Piperacillin	1	0.646942
0	0.33	0.929812	Piperacillin	1	0.935598
7	0.435	0.136206	Piperacillin	1	0.112947
3.0784	0.435	0.765115	Piperacillin	1	0.734605
6.0196	0.435	0.126477	Piperacillin	1	0.182942
2.098	0.435	0.824878	Piperacillin	1	0.833696
5.0392	0.435	0.28631	Piperacillin	1	0.345485
1.1176	0.435	0.86171	Piperacillin	1	0.815036
4.0588	0.435	0.560806	Piperacillin	1	0.565361
0	0.435	0.876998	Piperacillin	1	0.859756
7	0.54	0.0674079	Piperacillin	1	0.0810203
3.0784	0.54	0.528839	Piperacillin	1	0.537372
6.0196	0.54	0.0826963	Piperacillin	1	0.0621815
2.098	0.54	0.755386	Piperacillin	1	0.721266
5.0392	0.54	0.0958999	Piperacillin	1	0.0864387
1.1176	0.54	0.678944	Piperacillin	1	0.699288
4.0588	0.54	0.351633	Piperacillin	1	0.299404
0	0.54	0.743572	Piperacillin	1	0.747492
7	0.645	0.0611536	Piperacillin	1	0.0535288
3.0784	0.645	0.291869	Piperacillin	1	0.269875
6.0196	0.645	0.0555942	Piperacillin	1	0.050396
2.098	0.645	0.603197	Piperacillin	1	0.569607
5.0392	0.645	0.0528145	Piperacillin	1	0.0444157
1.1176	0.645	0.637248	Piperacillin	1	0.610997
4.0588	0.645	0.0722724	Piperacillin	1	0.0516729
0	0.645	0.638638	Piperacillin	1	0.647003
7	0.75	0.0451703	Piperacillin	1	0.038475
3.0784	0.75	0.095205	Piperacillin	1	0.118577
6.0196	0.75	0.0458652	Piperacillin	1	0.0487094
2.098	0.75	0.515636	Piperacillin	1	0.512408
5.0392	0.75	0.0604587	Piperacillin	1	0.0598903
1.1176	0.75	0.540653	Piperacillin	1	0.525976
4.0588	0.75	0.0576789	Piperacillin	1	0.0616785
0	0.75	0.583044	Piperacillin	1	0.595547
7	0	0	Piperacillin	2	0.0323141
3.0784	0	0.670198	Piperacillin	2	0.765606
6.0196	0	0.188559	Piperacillin	2	0.149526
2.098	0	0.981638	Piperacillin	2	0.945996
5.0392	0	0.358757	Piperacillin	2	0.311415
1.1176	0	1	Piperacillin	2	0.960389
4.0588	0	0.536017	Piperacillin	2	0.60887
0	0	1	Piperacillin	2	1
7	0.12	0.0579096	Piperacillin	2	0.0289548
3.0784	0.12	0.491525	Piperacillin	2	0.550836
6.0196	0.12	0.166667	Piperacillin	2	0.189657
2.098	0.12	0.939266	Piperacillin	2	0.893191
5.0392	0.12	0.673729	Piperacillin	2	0.412264
1.1176	0.12	1	Piperacillin	2	0.875956
4.0588	0.12	0.810028	Piperacillin	2	0.562068
0	0.12	0.987994	Piperacillin	2	0.937361
7	0.225	0.0628531	Piperacillin	2	0.0324689
3.0784	0.225	0.646186	Piperacillin	2	0.630946
6.0196	0.225	0.269774	Piperacillin	2	0.190829
2.098	0.225	0.850989	Piperacillin	2	0.877544
5.0392	0.225	0.444209	Piperacillin	2	0.428845
1.1176	0.225	0.49435	Piperacillin	2	0.664826
4.0588	0.225	0.396186	Piperacillin	2	0.546599
0	0.225	0.884887	Piperacillin	2	0.919163
7	0.33	0.146893	Piperacillin	2	0.174211
3.0784	0.33	0.797316	Piperacillin	2	0.819089
6.0196	0.33	0.365819	Piperacillin	2	0.32676
2.098	0.33	0.896186	Piperacillin	2	0.901881
5.0392	0.33	0.503531	Piperacillin	2	0.433489
1.1176	0.33	0.637712	Piperacillin	2	0.750058
4.0588	0.33	0.47387	Piperacillin	2	0.646942
0	0.33	0.941384	Piperacillin	2	0.935598
7	0.435	0.0896893	Piperacillin	2	0.112947
3.0784	0.435	0.704096	Piperacillin	2	0.734605
6.0196	0.435	0.239407	Piperacillin	2	0.182942
2.098	0.435	0.842514	Piperacillin	2	0.833696
5.0392	0.435	0.404661	Piperacillin	2	0.345485
1.1176	0.435	0.768362	Piperacillin	2	0.815036
4.0588	0.435	0.569915	Piperacillin	2	0.565361
0	0.435	0.842514	Piperacillin	2	0.859756
7	0.54	0.0946328	Piperacillin	2	0.0810203
3.0784	0.54	0.545904	Piperacillin	2	0.537372
6.0196	0.54	0.0416667	Piperacillin	2	0.0621815
2.098	0.54	0.687147	Piperacillin	2	0.721266
5.0392	0.54	0.0769774	Piperacillin	2	0.0864387
1.1176	0.54	0.719633	Piperacillin	2	0.699288
4.0588	0.54	0.247175	Piperacillin	2	0.299404
0	0.54	0.751412	Piperacillin	2	0.747492
7	0.645	0.045904	Piperacillin	2	0.0535288
3.0784	0.645	0.247881	Piperacillin	2	0.269875
6.0196	0.645	0.0451977	Piperacillin	2	0.050396
2.098	0.645	0.536017	Piperacillin	2	0.569607
5.0392	0.645	0.0360169	Piperacillin	2	0.0444157
1.1176	0.645	0.584746	Piperacillin	2	0.610997
4.0588	0.645	0.0310734	Piperacillin	2	0.0516729
0	0.645	0.655367	Piperacillin	2	0.647003
7	0.75	0.0317797	Piperacillin	2	0.038475
3.0784	0.75	0.141949	Piperacillin	2	0.118577
6.0196	0.75	0.0515537	Piperacillin	2	0.0487094
2.098	0.75	0.509181	Piperacillin	2	0.512408
5.0392	0.75	0.059322	Piperacillin	2	0.0598903
1.1176	0.75	0.511299	Piperacillin	2	0.525976
4.0588	0.75	0.065678	Piperacillin	2	0.0616785
0	0.75	0.608051	Piperacillin	2	0.595547
0.1008	0.225	0.254314	Trimethoprim	1	0.212885
0.0616	0.225	0.687557	Trimethoprim	1	0.628301
0.0812	0.225	0.506812	Trimethoprim	1	0.453162
0.042	0.225	1	Trimethoprim	1	0.840593
0.1008	0.225	0.265304	Trimethoprim	1	0.212885
0.0224	0.225	0.891008	Trimethoprim	1	0.945504
0.0812	0.225	0.471662	Trimethoprim	1	0.453162
0	0.225	1	Trimethoprim	1	1
0.1008	0.225	0.0769231	Trimethoprim	2	0.212885
0.0616	0.225	0.569045	Trimethoprim	2	0.628301
0.0812	0.225	0.112141	Trimethoprim	2	0.453162
0.042	0.225	0.681186	Trimethoprim	2	0.840593
0.1008	0.225	0.171455	Trimethoprim	2	0.212885
0.0224	0.225	1	Trimethoprim	2	0.945504
0.0812	0.225	0.434662	Trimethoprim	2	0.453162
0	0.225	1	Trimethoprim	2	1
0.75	0	0.961118	Clioquinol	1	0.967346
0.65	0	0.941459	Clioquinol	1	0.937483
0.375	0	0.961555	Clioquinol	1	0.941563
0.325	0	0.944517	Clioquinol	1	0.921961
0.1875	0	1	Clioquinol	1	1
0.1625	0	1	Clioquinol	1	1
0.0938	0	0.929663	Clioquinol	1	0.964832
0	0	0.923547	Clioquinol	1	0.949413
0.008	0	0.207077	Ertapenem	1	0.103539
0.002	0	0.784185	Ertapenem	1	0.773807
0.007	0	0.305373	Ertapenem	1	0.245824
0.0018	0	0.706422	Ertapenem	1	0.731302
0.004	0	0.622105	Ertapenem	1	0.596007
0.001	0	0.791612	Ertapenem	1	0.812687
0.0035	0	0.653997	Ertapenem	1	0.651595
0	0	1	Ertapenem	1	0.971442
0.1	0	1	Minocycline	1	1
0.086	0	1	Minocycline	1	1
0.05	0	1	Minocycline	1	1
0.043	0	1	Minocycline	1	1
0.025	0	1	Minocycline	1	1
0.0215	0	1	Minocycline	1	1
0.0125	0	1	Minocycline	1	1
0	0	1	Minocycline	1	1
0.75	0.136	1	Clioquinol	1	1
0.65	0.136	1	Clioquinol	1	1
0.375	0.136	1	Clioquinol	1	1
0.325	0.136	1	Clioquinol	1	1
0.1875	0.136	1	Clioquinol	1	1
0.1625	0.136	1	Clioquinol	1	1
0.0938	0.136	1	Clioquinol	1	1
0	0.136	1	Clioquinol	1	1
0.008	0.136	0.31979	Ertapenem	1	0.305036
0.002	0.136	0.947575	Ertapenem	1	0.973787
0.007	0.136	0.425513	Ertapenem	1	0.423968
0.0018	0.136	0.996068	Ertapenem	1	0.967558
0.004	0.136	0.768894	Ertapenem	1	0.749111
0.001	0.136	1	Ertapenem	1	1
0.0035	0.136	0.772826	Ertapenem	1	0.734027
0	0.136	1	Ertapenem	1	1
0.1	0.136	1	Minocycline	1	1
0.086	0.136	1	Minocycline	1	1
0.05	0.136	1	Minocycline	1	1
0.043	0.136	1	Minocycline	1	1
0.025	0.136	1	Minocycline	1	1
0.0215	0.136	1	Minocycline	1	1
0.0125	0.136	1	Minocycline	1	1
0	0.136	1	Minocycline	1	1
0.75	0.255	0.999999	Clioquinol	1	1
0.65	0.255	1	Clioquinol	1	1
0.375	0.255	1	Clioquinol	1	1
0.325	0.255	1	Clioquinol	1	1
0.1875	0.255	1	Clioquinol	1	1
0.1625	0.255	1	Clioquinol	1	1
0.0938	0.255	1	Clioquinol	1	1
0	0.255	1	Clioquinol	1	1
0.008	0.255	0.460463	Ertapenem	1	0.424605
0.002	0.255	1	Ertapenem	1	1
0.007	0.255	0.484928	Ertapenem	1	0.528697
0.0018	0.255	0.876802	Ertapenem	1	0.938401
0.004	0.255	0.837046	Ertapenem	1	0.797467
0.001	0.255	1	Ertapenem	1	1
0.0035	0.255	0.723023	Ertapenem	1	0.669483
0	0.255	1	Ertapenem	1	1
0.1	0.255	1	Minocycline	1	1
0.086	0.255	1	Minocycline	1	1
0.05	0.255	1	Minocycline	1	1
0.043	0.255	1	Minocycline	1	1
0.025	0.255	1	Minocycline	1	1
0.0215	0.255	1	Minocycline	1	1
0.0125	0.255	1	Minocycline	1	1
0	0.255	1	Minocycline	1	1
0.75	0.374	0.726518	Clioquinol	1	0.750941
0.65	0.374	0.920489	Clioquinol	1	0.907816
0.375	0.374	0.867627	Clioquinol	1	0.933814
0.325	0.374	0.9384	Clioquinol	1	0.962382
0.1875	0.374	0.825251	Clioquinol	1	0.867593
0.1625	0.374	0.570996	Clioquinol	1	0.738334
0.0938	0.374	0.696378	Clioquinol	1	0.777155
0	0.374	0.619489	Clioquinol	1	0.743399
0.008	0.374	0.301009	Ertapenem	1	0.357879
0.002	0.374	0.580607	Ertapenem	1	0.689282
0.007	0.374	0.36654	Ertapenem	1	0.475044
0.0018	0.374	0.690699	Ertapenem	1	0.755623
0.004	0.374	0.66536	Ertapenem	1	0.698623
0.001	0.374	0.770209	Ertapenem	1	0.776836
0.0035	0.374	0.660118	Ertapenem	1	0.579207
0	0.374	0.724775	Ertapenem	1	0.743889
0.1	0.374	0.980781	Minocycline	1	0.837365
0.086	0.374	1.0817	Minocycline	1	0.926827
0.05	0.374	1.02316	Minocycline	1	1.01158
0.043	0.374	1.00394	Minocycline	1	1.00197
0.025	0.374	1.05505	Minocycline	1	1.00259
0.0215	0.374	0.816955	Minocycline	1	0.849229
0.0125	0.374	0.666671	Minocycline	1	0.799023
0	0.374	0.775015	Minocycline	1	0.821226
0.75	0.493	0.516819	Clioquinol	1	0.604958
0.65	0.493	0.553953	Clioquinol	1	0.643346
0.375	0.493	0.584971	Clioquinol	1	0.687841
0.325	0.493	0.604194	Clioquinol	1	0.709813
0.1875	0.493	0.566186	Clioquinol	1	0.637037
0.1625	0.493	0.429449	Clioquinol	1	0.558652
0.0938	0.493	0.410227	Clioquinol	1	0.556074
0	0.493	0.484058	Clioquinol	1	0.580841
0.008	0.493	0.150725	Ertapenem	1	0.24544
0.002	0.493	0.345133	Ertapenem	1	0.499507
0.007	0.493	0.231983	Ertapenem	1	0.340417
0.0018	0.493	0.485369	Ertapenem	1	0.538508
0.004	0.493	0.453914	Ertapenem	1	0.511698
0.001	0.493	0.60813	Ertapenem	1	0.601167
0.0035	0.493	0.52425	Ertapenem	1	0.48378
0	0.493	0.592402	Ertapenem	1	0.566449
0.1	0.493	0.700747	Minocycline	1	0.624245
0.086	0.493	0.863263	Minocycline	1	0.797361
0.05	0.493	0.709921	Minocycline	1	0.74584
0.043	0.493	0.804722	Minocycline	1	0.771075
0.025	0.493	0.689825	Minocycline	1	0.732382
0.0215	0.493	0.723027	Minocycline	1	0.744294
0.0125	0.493	0.403674	Minocycline	1	0.530269
0	0.493	0.529493	Minocycline	1	0.607672
0.75	0.612	0.524683	Clioquinol	1	0.579478
0.65	0.612	0.422892	Clioquinol	1	0.558207
0.375	0.612	0.42595	Clioquinol	1	0.582541
0.325	0.612	0.508956	Clioquinol	1	0.581631
0.1875	0.612	0.473132	Clioquinol	1	0.553852
0.1625	0.612	0.441682	Clioquinol	1	0.501682
0.0938	0.612	0.492796	Clioquinol	1	0.547699
0	0.612	0.532988	Clioquinol	1	0.588895
0.008	0.612	0.329406	Ertapenem	1	0.329878
0.002	0.612	0.407606	Ertapenem	1	0.422047
0.007	0.612	0.348191	Ertapenem	1	0.316892
0.0018	0.612	0.422023	Ertapenem	1	0.434158
0.004	0.612	0.453914	Ertapenem	1	0.405773
0.001	0.612	0.459157	Ertapenem	1	0.459971
0.0035	0.612	0.422023	Ertapenem	1	0.459307
0	0.612	0.472263	Ertapenem	1	0.483788
0.1	0.612	0.598519	Minocycline	1	0.511536
0.086	0.612	0.614683	Minocycline	1	0.58718
0.05	0.612	0.644827	Minocycline	1	0.663207
0.043	0.612	0.592839	Minocycline	1	0.642116
0.025	0.612	0.584976	Minocycline	1	0.633495
0.0215	0.612	0.582354	Minocycline	1	0.591263
0.0125	0.612	0.579733	Minocycline	1	0.603167
0	0.612	0.531677	Minocycline	1	0.584041
0.75	0.731	0.359982	Clioquinol	1	0.383103
0.65	0.731	0.353429	Clioquinol	1	0.520492
0.375	0.731	0.29882	Clioquinol	1	0.437348
0.325	0.731	0.366972	Clioquinol	1	0.470358
0.1875	0.731	0.388816	Clioquinol	1	0.490807
0.1625	0.731	0.434255	Clioquinol	1	0.478147
0.0938	0.731	0.404111	Clioquinol	1	0.442401
0	0.731	0.377898	Clioquinol	1	0.451248
0.008	0.731	0.288777	Ertapenem	1	0.289316
0.002	0.731	0.407606	Ertapenem	1	0.413096
0.007	0.731	0.346444	Ertapenem	1	0.317937
0.0018	0.731	0.354307	Ertapenem	1	0.376217
0.004	0.731	0.408043	Ertapenem	1	0.381558
0.001	0.731	0.417654	Ertapenem	1	0.40789
0.0035	0.731	0.453914	Ertapenem	1	0.427299
0	0.731	0.497164	Ertapenem	1	0.409921
0.1	0.731	0.553958	Minocycline	1	0.471353
0.086	0.731	0.483185	Minocycline	1	0.481363
0.05	0.731	0.513329	Minocycline	1	0.549717
0.043	0.731	0.543473	Minocycline	1	0.523655
0.025	0.731	0.505465	Minocycline	1	0.515308
0.0215	0.731	0.47401	Minocycline	1	0.472087
0.0125	0.731	0.519008	Minocycline	1	0.505029
0	0.731	0.455225	Minocycline	1	0.450972
0.75	0.85	0.325033	Clioquinol	1	0.33643
0.65	0.85	0.243338	Clioquinol	1	0.302189
0.375	0.85	0.193534	Clioquinol	1	0.307765
0.325	0.85	0.307121	Clioquinol	1	0.386937
0.1875	0.85	0.260812	Clioquinol	1	0.318749
0.1625	0.85	0.352123	Clioquinol	1	0.281497
0.0938	0.85	0.354307	Clioquinol	1	0.34738
0	0.85	0.27567	Clioquinol	1	0.309127
0.008	0.85	0.315863	Ertapenem	1	0.230395
0.002	0.85	0.316736	Ertapenem	1	0.308838
0.007	0.85	0.320231	Ertapenem	1	0.262418
0.0018	0.85	0.379209	Ertapenem	1	0.327712
0.004	0.85	0.392752	Ertapenem	1	0.337041
0.001	0.85	0.363482	Ertapenem	1	0.312176
0.0035	0.85	0.36785	Ertapenem	1	0.317131
0	0.85	0.332901	Ertapenem	1	0.293689
0.1	0.85	0.497601	Minocycline	1	0.397139
0.086	0.85	0.461341	Minocycline	1	0.377943
0.05	0.85	0.436439	Minocycline	1	0.348015
0.043	0.85	0.442992	Minocycline	1	0.374523
0.025	0.85	0.436439	Minocycline	1	0.35718
0.0215	0.85	0.425081	Minocycline	1	0.340631
0.0125	0.85	0.421149	Minocycline	1	0.332058
0	0.85	0.392752	Minocycline	1	0.324893
0.75	0	0.973575	Clioquinol	2	0.967346
0.65	0	0.933507	Clioquinol	2	0.937483
0.375	0	0.921571	Clioquinol	2	0.941563
0.325	0	0.899406	Clioquinol	2	0.921961
0.1875	0	1	Clioquinol	2	1
0.1625	0	1	Clioquinol	2	1
0.0938	0	1	Clioquinol	2	0.964832
0	0	0.97528	Clioquinol	2	0.949413
0.008	0	0	Ertapenem	2	0.103539
0.002	0	0.763429	Ertapenem	2	0.773807
0.007	0	0.186275	Ertapenem	2	0.245824
0.0018	0	0.756183	Ertapenem	2	0.731302
0.004	0	0.569908	Ertapenem	2	0.596007
0.001	0	0.833762	Ertapenem	2	0.812687
0.0035	0	0.649192	Ertapenem	2	0.651595
0	0	0.942884	Ertapenem	2	0.971442
0.1	0	1	Minocycline	2	1
0.086	0	1	Minocycline	2	1
0.05	0	1	Minocycline	2	1
0.043	0	1	Minocycline	2	1
0.025	0	1	Minocycline	2	1
0.0215	0	1	Minocycline	2	1
0.0125	0	1	Minocycline	2	1
0	0	1	Minocycline	2	1
0.75	0.136	1	Clioquinol	2	1
0.65	0.136	1	Clioquinol	2	1
0.375	0.136	1	Clioquinol	2	1
0.325	0.136	1	Clioquinol	2	1
0.1875	0.136	1	Clioquinol	2	1
0.1625	0.136	1	Clioquinol	2	1
0.0938	0.136	1	Clioquinol	2	1
0	0.136	1	Clioquinol	2	1
0.008	0.136	0.290282	Ertapenem	2	0.305036
0.002	0.136	1	Ertapenem	2	0.973787
0.007	0.136	0.422422	Ertapenem	2	0.423968
0.0018	0.136	0.939048	Ertapenem	2	0.967558
0.004	0.136	0.729329	Ertapenem	2	0.749111
0.001	0.136	1	Ertapenem	2	1
0.0035	0.136	0.695228	Ertapenem	2	0.734027
0	0.136	1	Ertapenem	2	1
0.1	0.136	1	Minocycline	2	1
0.086	0.136	1	Minocycline	2	1
0.05	0.136	1	Minocycline	2	1
0.043	0.136	1	Minocycline	2	1
0.025	0.136	1	Minocycline	2	1
0.0215	0.136	1	Minocycline	2	1
0.0125	0.136	1	Minocycline	2	1
0	0.136	1	Minocycline	2	1
0.75	0.255	1	Clioquinol	2	1
0.65	0.255	1	Clioquinol	2	1
0.375	0.255	1	Clioquinol	2	1
0.325	0.255	1	Clioquinol	2	1
0.1875	0.255	1	Clioquinol	2	1
0.1625	0.255	1	Clioquinol	2	1
0.0938	0.255	1	Clioquinol	2	1
0	0.255	1	Clioquinol	2	1
0.008	0.255	0.388748	Ertapenem	2	0.424605
0.002	0.255	1	Ertapenem	2	1
0.007	0.255	0.572466	Ertapenem	2	0.528697
0.0018	0.255	1	Ertapenem	2	0.938401
0.004	0.255	0.757888	Ertapenem	2	0.797467
0.001	0.255	1	Ertapenem	2	1
0.0035	0.255	0.615944	Ertapenem	2	0.669483
0	0.255	1	Ertapenem	2	1
0.1	0.255	1	Minocycline	2	1
0.086	0.255	1	Minocycline	2	1
0.05	0.255	1	Minocycline	2	1
0.043	0.255	1	Minocycline	2	1
0.025	0.255	1	Minocycline	2	1
0.0215	0.255	1	Minocycline	2	1
0.0125	0.255	1	Minocycline	2	1
0	0.255	1	Minocycline	2	1
0.75	0.374	0.775365	Clioquinol	2	0.750941
0.65	0.374	0.895143	Clioquinol	2	0.907816
0.375	0.374	1	Clioquinol	2	0.933814
0.325	0.374	0.986363	Clioquinol	2	0.962382
0.1875	0.374	0.909935	Clioquinol	2	0.867593
0.1625	0.374	0.905672	Clioquinol	2	0.738334
0.0938	0.374	0.857931	Clioquinol	2	0.777155
0	0.374	0.867309	Clioquinol	2	0.743399
0.008	0.374	0.41475	Ertapenem	2	0.357879
0.002	0.374	0.797956	Ertapenem	2	0.689282
0.007	0.374	0.583548	Ertapenem	2	0.475044
0.0018	0.374	0.820548	Ertapenem	2	0.755623
0.004	0.374	0.731886	Ertapenem	2	0.698623
0.001	0.374	0.783464	Ertapenem	2	0.776836
0.0035	0.374	0.498297	Ertapenem	2	0.579207
0	0.374	0.763003	Ertapenem	2	0.743889
0.1	0.374	0.693949	Minocycline	2	0.837365
0.086	0.374	0.771955	Minocycline	2	0.926827
0.05	0.374	1	Minocycline	2	1.01158
0.043	0.374	1	Minocycline	2	1.00197
0.025	0.374	0.950131	Minocycline	2	1.00259
0.0215	0.374	0.881503	Minocycline	2	0.849229
0.0125	0.374	0.931375	Minocycline	2	0.799023
0	0.374	0.867437	Minocycline	2	0.821226
0.75	0.493	0.693097	Clioquinol	2	0.604958
0.65	0.493	0.732739	Clioquinol	2	0.643346
0.375	0.493	0.79071	Clioquinol	2	0.687841
0.325	0.493	0.815433	Clioquinol	2	0.709813
0.1875	0.493	0.707888	Clioquinol	2	0.637037
0.1625	0.493	0.687854	Clioquinol	2	0.558652
0.0938	0.493	0.70192	Clioquinol	2	0.556074
0	0.493	0.677624	Clioquinol	2	0.580841
0.008	0.493	0.340154	Ertapenem	2	0.24544
0.002	0.493	0.653881	Ertapenem	2	0.499507
0.007	0.493	0.44885	Ertapenem	2	0.340417
0.0018	0.493	0.591647	Ertapenem	2	0.538508
0.004	0.493	0.569482	Ertapenem	2	0.511698
0.001	0.493	0.594205	Ertapenem	2	0.601167
0.0035	0.493	0.443309	Ertapenem	2	0.48378
0	0.493	0.540496	Ertapenem	2	0.566449
0.1	0.493	0.547743	Minocycline	2	0.624245
0.086	0.493	0.73146	Minocycline	2	0.797361
0.05	0.493	0.781759	Minocycline	2	0.74584
0.043	0.493	0.737428	Minocycline	2	0.771075
0.025	0.493	0.774938	Minocycline	2	0.732382
0.0215	0.493	0.765561	Minocycline	2	0.744294
0.0125	0.493	0.656865	Minocycline	2	0.530269
0	0.493	0.68585	Minocycline	2	0.607672
0.75	0.612	0.634273	Clioquinol	2	0.579478
0.65	0.612	0.693523	Clioquinol	2	0.558207
0.375	0.612	0.739133	Clioquinol	2	0.582541
0.325	0.612	0.654307	Clioquinol	2	0.581631
0.1875	0.612	0.634572	Clioquinol	2	0.553852
0.1625	0.612	0.561681	Clioquinol	2	0.501682
0.0938	0.612	0.602602	Clioquinol	2	0.547699
0	0.612	0.644802	Clioquinol	2	0.588895
0.008	0.612	0.330351	Ertapenem	2	0.329878
0.002	0.612	0.436489	Ertapenem	2	0.422047
0.007	0.612	0.285593	Ertapenem	2	0.316892
0.0018	0.612	0.446293	Ertapenem	2	0.434158
0.004	0.612	0.357631	Ertapenem	2	0.405773
0.001	0.612	0.460786	Ertapenem	2	0.459971
0.0035	0.612	0.496591	Ertapenem	2	0.459307
0	0.612	0.495313	Ertapenem	2	0.483788
0.1	0.612	0.424554	Minocycline	2	0.511536
0.086	0.612	0.559678	Minocycline	2	0.58718
0.05	0.612	0.681588	Minocycline	2	0.663207
0.043	0.612	0.691392	Minocycline	2	0.642116
0.025	0.612	0.682014	Minocycline	2	0.633495
0.0215	0.612	0.600172	Minocycline	2	0.591263
0.0125	0.612	0.6266	Minocycline	2	0.603167
0	0.612	0.636404	Minocycline	2	0.584041
0.75	0.731	0.406225	Clioquinol	2	0.383103
0.65	0.731	0.687555	Clioquinol	2	0.520492
0.375	0.731	0.575876	Clioquinol	2	0.437348
0.325	0.731	0.573744	Clioquinol	2	0.470358
0.1875	0.731	0.592798	Clioquinol	2	0.490807
0.1625	0.731	0.522039	Clioquinol	2	0.478147
0.0938	0.731	0.480692	Clioquinol	2	0.442401
0	0.731	0.524597	Clioquinol	2	0.451248
0.008	0.731	0.289856	Ertapenem	2	0.289316
0.002	0.731	0.418586	Ertapenem	2	0.413096
0.007	0.731	0.28943	Ertapenem	2	0.317937
0.0018	0.731	0.398126	Ertapenem	2	0.376217
0.004	0.731	0.355074	Ertapenem	2	0.381558
0.001	0.731	0.398126	Ertapenem	2	0.40789
0.0035	0.731	0.400683	Ertapenem	2	0.427299
0	0.731	0.322678	Ertapenem	2	0.409921
0.1	0.731	0.388748	Minocycline	2	0.471353
0.086	0.731	0.479541	Minocycline	2	0.481363
0.05	0.731	0.586106	Minocycline	2	0.549717
0.043	0.731	0.503838	Minocycline	2	0.523655
0.025	0.731	0.525151	Minocycline	2	0.515308
0.0215	0.731	0.470163	Minocycline	2	0.472087
0.0125	0.731	0.49105	Minocycline	2	0.505029
0	0.731	0.446719	Minocycline	2	0.450972
0.75	0.85	0.347827	Clioquinol	2	0.33643
0.65	0.85	0.361041	Clioquinol	2	0.302189
0.375	0.85	0.421996	Clioquinol	2	0.307765
0.325	0.85	0.466753	Clioquinol	2	0.386937
0.1875	0.85	0.376685	Clioquinol	2	0.318749
0.1625	0.85	0.21087	Clioquinol	2	0.281497
0.0938	0.85	0.340453	Clioquinol	2	0.34738
0	0.85	0.342584	Clioquinol	2	0.309127
0.008	0.85	0.144928	Ertapenem	2	0.230395
0.002	0.85	0.300939	Ertapenem	2	0.308838
0.007	0.85	0.204604	Ertapenem	2	0.262418
0.0018	0.85	0.276216	Ertapenem	2	0.327712
0.004	0.85	0.281331	Ertapenem	2	0.337041
0.001	0.85	0.26087	Ertapenem	2	0.312176
0.0035	0.85	0.266412	Ertapenem	2	0.317131
0	0.85	0.254476	Ertapenem	2	0.293689
0.1	0.85	0.296676	Minocycline	2	0.397139
0.086	0.85	0.294545	Minocycline	2	0.377943
0.05	0.85	0.259592	Minocycline	2	0.348015
0.043	0.85	0.306054	Minocycline	2	0.374523
0.025	0.85	0.277921	Minocycline	2	0.35718
0.0215	0.85	0.256182	Minocycline	2	0.340631
0.0125	0.85	0.242967	Minocycline	2	0.332058
0	0.85	0.257034	Minocycline	2	0.324893
0.07	0	0.972109	Thiolutin	1	0.938682
0.15	0	0.571094	Tobramycin	1	0.641387
0.06	0	0.794227	Thiolutin	1	0.874048
0.13	0	0.660815	Tobramycin	1	0.705955
0.035	0	0.867954	Thiolutin	1	0.925802
0.075	0	0.792666	Tobramycin	1	0.807793
0.03	0	0.902672	Thiolutin	1	0.948417
0.065	0	0.830505	Tobramycin	1	0.845107
0.0175	0	1	Thiolutin	1	1
0.0375	0	0.954164	Tobramycin	1	0.948323
0.015	0	1	Thiolutin	1	1
0.0325	0	1	Tobramycin	1	0.968394
0.0088	0	0.972889	Thiolutin	1	0.985058
0.0187	0	0.901892	Tobramycin	1	0.916932
0	0	0.97757	Thiolutin	1	0.971632
0	0	1	Tobramycin	1	0.986788
2.5	0	0.923737	CCCP	1	0.872672
0.625	0	0.989663	CCCP	1	0.994831
2.15	0	0.972499	CCCP	1	0.981578
0.5375	0	0.986542	CCCP	1	0.993271
1.25	0	0.926078	CCCP	1	0.963039
0.3125	0	0.901892	CCCP	1	0.950946
1.075	0	0.899552	CCCP	1	0.949776
0	0	0.899161	CCCP	1	0.949581
0.45	0	0.134192	Tetracycline	1	0.113519
0.006	0	0.816072	Mecillinam	1	0.770007
0.39	0	0.25434	Tetracycline	1	0.239944
0.005	0	0.880047	Mecillinam	1	0.813819
0.225	0	0.452897	Tetracycline	1	0.398127
0.003	0	0.988102	Mecillinam	1	0.92938
0.195	0	0.582407	Tetracycline	1	0.482152
0.0025	0	0.984982	Mecillinam	1	0.910739
0.1125	0	0.696704	Tetracycline	1	0.649447
0.0015	0	1	Mecillinam	1	0.948029
0.0975	0	0.798128	Tetracycline	1	0.685706
0.0013	0	1	Mecillinam	1	0.937299
0.0562	0	0.902282	Tetracycline	1	0.815959
0.0008	0	1	Mecillinam	1	0.970146
0	0	1	Tetracycline	1	0.991825
0	0	1	Mecillinam	1	0.99511
1	0	0.950654	8−Hydroxyquinoline	1	0.859414
0.25	0	1	8−Hydroxyquinoline	1	0.972993
0.86	0	0.985762	8−Hydroxyquinoline	1	0.895801
0.215	0	1	8−Hydroxyquinoline	1	0.99292
0.5	0	0.93427	8−Hydroxyquinoline	1	0.931807
0.125	0	0.93661	8−Hydroxyquinoline	1	0.937137
0.43	0	0.901502	8−Hydroxyquinoline	1	0.92024
0	0	0.940901	8−Hydroxyquinoline	1	0.970451
0.07	0.136	1	Thiolutin	1	0.981095
0.15	0.136	0.76341	Tobramycin	1	0.670537
0.06	0.136	1	Thiolutin	1	0.963577
0.13	0.136	0.885118	Tobramycin	1	0.798618
0.035	0.136	1	Thiolutin	1	1
0.075	0.136	1	Tobramycin	1	1
0.03	0.136	1	Thiolutin	1	1
0.065	0.136	1	Tobramycin	1	1
0.0175	0.136	1	Thiolutin	1	1
0.0375	0.136	1	Tobramycin	1	1
0.015	0.136	1	Thiolutin	1	1
0.0325	0.136	1	Tobramycin	1	1
0.0088	0.136	1	Thiolutin	1	1
0.0187	0.136	1	Tobramycin	1	1
0	0.136	1	Thiolutin	1	1
0	0.136	1	Tobramycin	1	1
2.5	0.136	1	CCCP	1	1
0.625	0.136	1	CCCP	1	1
2.15	0.136	1	CCCP	1	1
0.5375	0.136	1	CCCP	1	1
1.25	0.136	1	CCCP	1	1
0.3125	0.136	1	CCCP	1	1
1.075	0.136	1	CCCP	1	1
0	0.136	1	CCCP	1	1
0.45	0.136	0.205578	Tetracycline	1	0.102789
0.006	0.136	1	Mecillinam	1	0.90927
0.39	0.136	0.369807	Tetracycline	1	0.268553
0.005	0.136	1	Mecillinam	1	0.99708
0.225	0.136	0.560562	Tetracycline	1	0.528602
0.003	0.136	1	Mecillinam	1	1
0.195	0.136	0.671348	Tetracycline	1	0.61093
0.0025	0.136	1	Mecillinam	1	1
0.1125	0.136	0.798518	Tetracycline	1	0.755755
0.0015	0.136	1	Mecillinam	1	1
0.0975	0.136	0.880827	Tetracycline	1	0.877713
0.0013	0.136	1	Mecillinam	1	1
0.0562	0.136	1	Tetracycline	1	1
0.0008	0.136	1	Mecillinam	1	1
0	0.136	1	Tetracycline	1	1
0	0.136	1	Mecillinam	1	1
1	0.136	0.919836	8−Hydroxyquinoline	1	0.959918
0.25	0.136	1	8−Hydroxyquinoline	1	1
0.86	0.136	0.992393	8−Hydroxyquinoline	1	0.996197
0.215	0.136	1	8−Hydroxyquinoline	1	1
0.5	0.136	1	8−Hydroxyquinoline	1	1
0.125	0.136	1	8−Hydroxyquinoline	1	1
0.43	0.136	1	8−Hydroxyquinoline	1	1
0	0.136	1	8−Hydroxyquinoline	1	1
0.07	0.255	1	Thiolutin	1	1
0.15	0.255	0.831676	Tobramycin	1	0.724159
0.06	0.255	1	Thiolutin	1	1
0.13	0.255	0.983421	Tobramycin	1	0.877112
0.035	0.255	1	Thiolutin	1	1
0.075	0.255	1	Tobramycin	1	1
0.03	0.255	1	Thiolutin	1	1
0.065	0.255	1	Tobramycin	1	1
0.0175	0.255	1	Thiolutin	1	1
0.0375	0.255	1	Tobramycin	1	1
0.015	0.255	1	Thiolutin	1	1
0.0325	0.255	1	Tobramycin	1	1
0.0088	0.255	1	Thiolutin	1	1
0.0187	0.255	0.950264	Tobramycin	1	0.975132
0	0.255	1	Thiolutin	1	1
0	0.255	0.993564	Tobramycin	1	0.996782
2.5	0.255	0.883558	CCCP	1	0.941779
0.625	0.255	1	CCCP	1	1
2.15	0.255	0.945192	CCCP	1	0.972596
0.5375	0.255	1	CCCP	1	1
1.25	0.255	1	CCCP	1	1
0.3125	0.255	1	CCCP	1	1
1.075	0.255	1	CCCP	1	1
0	0.255	0.97679	CCCP	1	0.988395
0.45	0.255	0.151356	Tetracycline	1	0.0756778
0.006	0.255	0.969378	Mecillinam	1	0.835492
0.39	0.255	0.262922	Tetracycline	1	0.253432
0.005	0.255	1	Mecillinam	1	1
0.225	0.255	0.477862	Tetracycline	1	0.525355
0.003	0.255	1	Mecillinam	1	1
0.195	0.255	0.580066	Tetracycline	1	0.578208
0.0025	0.255	1	Mecillinam	1	1
0.1125	0.255	0.564463	Tetracycline	1	0.648801
0.0015	0.255	0.93466	Mecillinam	1	0.96733
0.0975	0.255	0.604642	Tetracycline	1	0.706993
0.0013	0.255	0.945972	Mecillinam	1	0.972986
0.0562	0.255	0.705676	Tetracycline	1	0.822327
0.0008	0.255	0.995514	Mecillinam	1	0.997757
0	0.255	0.872245	Tetracycline	1	0.936123
0	0.255	0.956115	Mecillinam	1	0.978057
1	0.255	0.59567	8−Hydroxyquinoline	1	0.689806
0.25	0.255	0.93505	8−Hydroxyquinoline	1	0.967525
0.86	0.255	0.601131	8−Hydroxyquinoline	1	0.720128
0.215	0.255	0.974449	8−Hydroxyquinoline	1	0.987225
0.5	0.255	0.811001	8−Hydroxyquinoline	1	0.9055
0.125	0.255	1	8−Hydroxyquinoline	1	1
0.43	0.255	0.832066	8−Hydroxyquinoline	1	0.853551
0	0.255	1	8−Hydroxyquinoline	1	1
0.07	0.374	0.884227	Thiolutin	1	0.808464
0.15	0.374	0.756277	Tobramycin	1	0.625365
0.06	0.374	0.993843	Thiolutin	1	0.900279
0.13	0.374	0.886177	Tobramycin	1	0.85214
0.035	0.374	0.98136	Thiolutin	1	0.99068
0.075	0.374	0.920505	Tobramycin	1	0.892516
0.03	0.374	0.863552	Thiolutin	1	0.931776
0.065	0.374	0.789044	Tobramycin	1	0.84934
0.0175	0.374	0.907242	Thiolutin	1	0.943694
0.0375	0.374	0.678258	Tobramycin	1	0.819129
0.015	0.374	0.690741	Thiolutin	1	0.845371
0.0325	0.374	0.652122	Tobramycin	1	0.785696
0.0088	0.374	0.765249	Thiolutin	1	0.819048
0.0187	0.374	0.637299	Tobramycin	1	0.783102
0	0.374	0.555379	Thiolutin	1	0.77769
0	0.374	0.602581	Tobramycin	1	0.771217
2.5	0.374	0.417008	CCCP	1	0.514198
0.625	0.374	0.557051	CCCP	1	0.704438
2.15	0.374	0.586308	CCCP	1	0.652278
0.5375	0.374	0.612054	CCCP	1	0.763472
1.25	0.374	0.719329	CCCP	1	0.774628
0.3125	0.374	0.711527	CCCP	1	0.84934
1.075	0.374	0.739224	CCCP	1	0.746692
0	0.374	0.689571	CCCP	1	0.762815
0.45	0.374	0.0940121	Tetracycline	1	0.0470061
0.006	0.374	0.789825	Mecillinam	1	0.666664
0.39	0.374	0.242247	Tetracycline	1	0.210029
0.005	0.374	0.906072	Mecillinam	1	0.911357
0.225	0.374	0.441584	Tetracycline	1	0.45685
0.003	0.374	0.978629	Mecillinam	1	0.974351
0.195	0.374	0.501268	Tetracycline	1	0.493919
0.0025	0.374	0.793335	Mecillinam	1	0.868347
0.1125	0.374	0.539386	Tetracycline	1	0.561153
0.0015	0.374	0.659144	Mecillinam	1	0.782419
0.0975	0.374	0.496086	Tetracycline	1	0.604977
0.0013	0.374	0.657583	Mecillinam	1	0.750763
0.0562	0.374	0.578395	Tetracycline	1	0.662993
0.0008	0.374	0.673187	Mecillinam	1	0.732506
0	0.374	0.566302	Tetracycline	1	0.715414
0	0.374	0.612723	Mecillinam	1	0.789646
1	0.374	0.29959	8−Hydroxyquinoline	1	0.482642
0.25	0.374	0.501658	8−Hydroxyquinoline	1	0.639077
0.86	0.374	0.411157	8−Hydroxyquinoline	1	0.51806
0.215	0.374	0.547299	8−Hydroxyquinoline	1	0.686861
0.5	0.374	0.59684	8−Hydroxyquinoline	1	0.684041
0.125	0.374	0.891248	8−Hydroxyquinoline	1	0.919055
0.43	0.374	0.589039	8−Hydroxyquinoline	1	0.667877
0	0.374	0.805818	8−Hydroxyquinoline	1	0.752398
0.07	0.493	0.588537	Thiolutin	1	0.573904
0.15	0.493	0.652122	Tobramycin	1	0.554893
0.06	0.493	0.815571	Thiolutin	1	0.730778
0.13	0.493	0.785534	Tobramycin	1	0.761526
0.035	0.493	0.81323	Thiolutin	1	0.769243
0.075	0.493	0.705175	Tobramycin	1	0.647332
0.03	0.493	0.801527	Thiolutin	1	0.722224
0.065	0.493	0.741063	Tobramycin	1	0.700532
0.0175	0.493	0.695422	Thiolutin	1	0.64793
0.0375	0.493	0.567082	Tobramycin	1	0.572811
0.015	0.493	0.488284	Thiolutin	1	0.607208
0.0325	0.493	0.51481	Tobramycin	1	0.55215
0.0088	0.493	0.400123	Thiolutin	1	0.497653
0.0187	0.493	0.409095	Tobramycin	1	0.503672
0	0.493	0.481262	Thiolutin	1	0.55596
0	0.493	0.447324	Tobramycin	1	0.533735
2.5	0.493	0.195436	CCCP	1	0.294798
0.625	0.493	0.385801	CCCP	1	0.5229
2.15	0.493	0.330798	CCCP	1	0.400143
0.5375	0.493	0.450946	CCCP	1	0.534013
1.25	0.493	0.514921	CCCP	1	0.518702
0.3125	0.493	0.612834	CCCP	1	0.655687
1.075	0.493	0.485274	CCCP	1	0.566725
0	0.493	0.51364	CCCP	1	0.556601
0.45	0.493	0.0503218	Tetracycline	1	0.0251609
0.006	0.493	0.578005	Mecillinam	1	0.514331
0.39	0.493	0.206359	Tetracycline	1	0.131865
0.005	0.493	0.732871	Mecillinam	1	0.708479
0.225	0.493	0.33977	Tetracycline	1	0.351418
0.003	0.493	0.636519	Mecillinam	1	0.620449
0.195	0.493	0.310123	Tetracycline	1	0.306156
0.0025	0.493	0.657193	Mecillinam	1	0.590714
0.1125	0.493	0.541726	Tetracycline	1	0.498381
0.0015	0.493	0.561621	Mecillinam	1	0.557161
0.0975	0.493	0.530023	Tetracycline	1	0.464501
0.0013	0.493	0.572934	Mecillinam	1	0.580335
0.0562	0.493	0.317423	Tetracycline	1	0.37988
0.0008	0.493	0.355262	Mecillinam	1	0.404931
0	0.493	0.510909	Tetracycline	1	0.557425
0	0.493	0.498426	Mecillinam	1	0.54133
1	0.493	0.191145	8−Hydroxyquinoline	1	0.252361
0.25	0.493	0.475132	8−Hydroxyquinoline	1	0.528807
0.86	0.493	0.334699	8−Hydroxyquinoline	1	0.361802
0.215	0.493	0.491906	8−Hydroxyquinoline	1	0.513544
0.5	0.493	0.42403	8−Hydroxyquinoline	1	0.460555
0.125	0.493	0.574494	8−Hydroxyquinoline	1	0.624473
0.43	0.493	0.449776	8−Hydroxyquinoline	1	0.53518
0	0.493	0.554989	8−Hydroxyquinoline	1	0.557568
0.07	0.612	0.545237	Thiolutin	1	0.470575
0.15	0.612	0.511689	Tobramycin	1	0.422925
0.06	0.612	0.548358	Thiolutin	1	0.50323
0.13	0.612	0.627546	Tobramycin	1	0.519175
0.035	0.612	0.672797	Thiolutin	1	0.580121
0.075	0.612	0.523782	Tobramycin	1	0.487001
0.03	0.612	0.572543	Thiolutin	1	0.547732
0.065	0.612	0.545237	Tobramycin	1	0.500137
0.0175	0.612	0.554989	Thiolutin	1	0.513115
0.0375	0.612	0.579955	Tobramycin	1	0.519248
0.015	0.612	0.567082	Thiolutin	1	0.529673
0.0325	0.612	0.479702	Tobramycin	1	0.475033
0.0088	0.612	0.491014	Thiolutin	1	0.492077
0.0187	0.612	0.537435	Tobramycin	1	0.511126
0	0.612	0.507398	Thiolutin	1	0.471144
0	0.612	0.504277	Tobramycin	1	0.468927
2.5	0.612	0.225863	CCCP	1	0.182786
0.625	0.612	0.401795	CCCP	1	0.388124
2.15	0.612	0.327287	CCCP	1	0.304227
0.5375	0.612	0.367466	CCCP	1	0.433587
1.25	0.612	0.330408	CCCP	1	0.355277
0.3125	0.612	0.344841	CCCP	1	0.451618
1.075	0.612	0.249659	CCCP	1	0.38191
0	0.612	0.447714	CCCP	1	0.455317
0.45	0.612	0	Tetracycline	1	0
0.006	0.612	0.467609	Mecillinam	1	0.420374
0.39	0.612	0.0858202	Tetracycline	1	0.0429101
0.005	0.612	0.533924	Mecillinam	1	0.499736
0.225	0.612	0.222742	Tetracycline	1	0.251079
0.003	0.612	0.467609	Mecillinam	1	0.505556
0.195	0.612	0.205968	Tetracycline	1	0.240503
0.0025	0.612	0.501547	Mecillinam	1	0.447635
0.1125	0.612	0.488284	Tetracycline	1	0.389543
0.0015	0.612	0.55733	Mecillinam	1	0.493483
0.0975	0.612	0.512469	Tetracycline	1	0.464921
0.0013	0.612	0.511299	Mecillinam	1	0.462146
0.0562	0.612	0.510519	Tetracycline	1	0.465041
0.0008	0.612	0.542506	Mecillinam	1	0.47972
0	0.612	0.525732	Tetracycline	1	0.477246
0	0.612	0.560061	Mecillinam	1	0.489154
1	0.612	0.252389	8−Hydroxyquinoline	1	0.259333
0.25	0.612	0.372928	8−Hydroxyquinoline	1	0.379165
0.86	0.612	0.230154	8−Hydroxyquinoline	1	0.279311
0.215	0.612	0.374878	8−Hydroxyquinoline	1	0.43795
0.5	0.612	0.309733	8−Hydroxyquinoline	1	0.419611
0.125	0.612	0.501547	8−Hydroxyquinoline	1	0.555591
0.43	0.612	0.278526	8−Hydroxyquinoline	1	0.337438
0	0.612	0.537045	8−Hydroxyquinoline	1	0.462318
0.07	0.731	0.420408	Thiolutin	1	0.387357
0.15	0.731	0.396612	Tobramycin	1	0.340861
0.06	0.731	0.391541	Thiolutin	1	0.402924
0.13	0.731	0.491795	Tobramycin	1	0.428963
0.035	0.731	0.464098	Thiolutin	1	0.460443
0.075	0.731	0.437962	Tobramycin	1	0.394382
0.03	0.731	0.372036	Thiolutin	1	0.429084
0.065	0.731	0.488674	Tobramycin	1	0.394994
0.0175	0.731	0.416507	Thiolutin	1	0.400735
0.0375	0.731	0.459807	Tobramycin	1	0.399174
0.015	0.731	0.510909	Thiolutin	1	0.461951
0.0325	0.731	0.438352	Tobramycin	1	0.411877
0.0088	0.731	0.399343	Thiolutin	1	0.373102
0.0187	0.731	0.38569	Tobramycin	1	0.346567
0	0.731	0.395442	Thiolutin	1	0.387137
0	0.731	0.392321	Tobramycin	1	0.366745
2.5	0.731	0.156037	CCCP	1	0.174807
0.625	0.731	0.206749	CCCP	1	0.265856
2.15	0.731	0.158377	CCCP	1	0.210138
0.5375	0.731	0.207919	CCCP	1	0.333668
1.25	0.731	0.278526	CCCP	1	0.32211
0.3125	0.731	0.327287	CCCP	1	0.389629
1.075	0.731	0.285157	CCCP	1	0.289075
0	0.731	0.374767	CCCP	1	0.389938
0.45	0.731	0	Tetracycline	1	0.000218978
0.006	0.731	0.368526	Mecillinam	1	0.357037
0.39	0.731	0.08504	Tetracycline	1	0.04252
0.005	0.731	0.449275	Mecillinam	1	0.391718
0.225	0.731	0.222352	Tetracycline	1	0.190227
0.003	0.731	0.360724	Mecillinam	1	0.345033
0.195	0.731	0.145894	Tetracycline	1	0.169079
0.0025	0.731	0.375937	Mecillinam	1	0.377166
0.1125	0.731	0.352142	Tetracycline	1	0.338115
0.0015	0.731	0.442643	Mecillinam	1	0.379424
0.0975	0.731	0.405194	Tetracycline	1	0.367269
0.0013	0.731	0.354092	Mecillinam	1	0.343032
0.0562	0.731	0.379838	Tetracycline	1	0.388313
0.0008	0.731	0.393491	Mecillinam	1	0.365578
0	0.731	0.342389	Tetracycline	1	0.362801
0	0.731	0.38764	Mecillinam	1	0.366375
1	0.731	0.114297	8−Hydroxyquinoline	1	0.160506
0.25	0.731	0.262922	8−Hydroxyquinoline	1	0.248395
0.86	0.731	0.17008	8−Hydroxyquinoline	1	0.224091
0.215	0.731	0.264092	8−Hydroxyquinoline	1	0.351243
0.5	0.731	0.195046	8−Hydroxyquinoline	1	0.215333
0.125	0.731	0.442643	8−Hydroxyquinoline	1	0.372197
0.43	0.731	0.200507	8−Hydroxyquinoline	1	0.207991
0	0.731	0.481262	8−Hydroxyquinoline	1	0.416689
0.07	0.85	0.363844	Thiolutin	1	0.324477
0.15	0.85	0.318984	Tobramycin	1	0.25847
0.06	0.85	0.375937	Thiolutin	1	0.294611
0.13	0.85	0.348631	Tobramycin	1	0.244388
0.035	0.85	0.353312	Thiolutin	1	0.260306
0.075	0.85	0.312352	Tobramycin	1	0.226468
0.03	0.85	0.350581	Thiolutin	1	0.286094
0.065	0.85	0.285046	Tobramycin	1	0.256611
0.0175	0.85	0.339659	Thiolutin	1	0.284793
0.0375	0.85	0.363064	Tobramycin	1	0.285766
0.015	0.85	0.262421	Thiolutin	1	0.261502
0.0325	0.85	0.267102	Tobramycin	1	0.250923
0.0088	0.85	0.285436	Thiolutin	1	0.302572
0.0187	0.85	0.26008	Tobramycin	1	0.244785
0	0.85	0.245257	Thiolutin	1	0.267154
0	0.85	0.287777	Tobramycin	1	0.264326
2.5	0.85	0.063585	CCCP	1	0.0858801
0.625	0.85	0.143164	CCCP	1	0.164867
2.15	0.85	0.115857	CCCP	1	0.121213
0.5375	0.85	0.208699	CCCP	1	0.191941
1.25	0.85	0.147455	CCCP	1	0.169421
0.3125	0.85	0.201287	CCCP	1	0.213636
1.075	0.85	0.145894	CCCP	1	0.094407
0	0.85	0.295968	CCCP	1	0.291853
0.45	0.85	0.0284767	Tetracycline	1	0.0142383
0.006	0.85	0.38686	Mecillinam	1	0.339707
0.39	0.85	0.0175541	Tetracycline	1	0.0168793
0.005	0.85	0.363844	Mecillinam	1	0.336521
0.225	0.85	0.157597	Tetracycline	1	0.136828
0.003	0.85	0.322495	Mecillinam	1	0.302707
0.195	0.85	0.159548	Tetracycline	1	0.163642
0.0025	0.85	0.317814	Mecillinam	1	0.296425
0.1125	0.85	0.329126	Tetracycline	1	0.306242
0.0015	0.85	0.317033	Mecillinam	1	0.295159
0.0975	0.85	0.34473	Tetracycline	1	0.325212
0.0013	0.85	0.317033	Mecillinam	1	0.283115
0.0562	0.85	0.368526	Tetracycline	1	0.33492
0.0008	0.85	0.3459	Mecillinam	1	0.304775
0	0.85	0.288947	Tetracycline	1	0.290532
0	0.85	0.337318	Mecillinam	1	0.290192
1	0.85	0.110786	8−Hydroxyquinoline	1	0.113641
0.25	0.85	0.214941	8−Hydroxyquinoline	1	0.202945
0.86	0.85	0.12795	8−Hydroxyquinoline	1	0.129887
0.215	0.85	0.228204	8−Hydroxyquinoline	1	0.21089
0.5	0.85	0.166959	8−Hydroxyquinoline	1	0.174575
0.125	0.85	0.333417	8−Hydroxyquinoline	1	0.294811
0.43	0.85	0.172421	8−Hydroxyquinoline	1	0.175991
0	0.85	0.375547	8−Hydroxyquinoline	1	0.32989
0.07	0	0.905256	Thiolutin	2	0.938682
0.15	0	0.711679	Tobramycin	2	0.641387
0.06	0	0.953869	Thiolutin	2	0.874048
0.13	0	0.751095	Tobramycin	2	0.705955
0.035	0	0.98365	Thiolutin	2	0.925802
0.075	0	0.82292	Tobramycin	2	0.807793
0.03	0	0.994161	Thiolutin	2	0.948417
0.065	0	0.859708	Tobramycin	2	0.845107
0.0175	0	1	Thiolutin	2	1
0.0375	0	0.942482	Tobramycin	2	0.948323
0.015	0	1	Thiolutin	2	1
0.0325	0	0.936789	Tobramycin	2	0.968394
0.0088	0	0.997227	Thiolutin	2	0.985058
0.0187	0	0.931971	Tobramycin	2	0.916932
0	0	0.965694	Thiolutin	2	0.971632
0	0	0.973577	Tobramycin	2	0.986788
2.5	0	0.821606	CCCP	2	0.872672
0.625	0	1	CCCP	2	0.994831
2.15	0	0.990657	CCCP	2	0.981578
0.5375	0	1	CCCP	2	0.993271
1.25	0	1	CCCP	2	0.963039
0.3125	0	1	CCCP	2	0.950946
1.075	0	1	CCCP	2	0.949776
0	0	1	CCCP	2	0.949581
0.45	0	0.0928467	Tetracycline	2	0.113519
0.006	0	0.723942	Mecillinam	2	0.770007
0.39	0	0.225548	Tetracycline	2	0.239944
0.005	0	0.747591	Mecillinam	2	0.813819
0.225	0	0.343358	Tetracycline	2	0.398127
0.003	0	0.870657	Mecillinam	2	0.92938
0.195	0	0.381898	Tetracycline	2	0.482152
0.0025	0	0.836497	Mecillinam	2	0.910739
0.1125	0	0.60219	Tetracycline	2	0.649447
0.0015	0	0.896059	Mecillinam	2	0.948029
0.0975	0	0.573285	Tetracycline	2	0.685706
0.0013	0	0.874599	Mecillinam	2	0.937299
0.0562	0	0.729635	Tetracycline	2	0.815959
0.0008	0	0.940292	Mecillinam	2	0.970146
0	0	0.98365	Tetracycline	2	0.991825
0	0	0.990219	Mecillinam	2	0.99511
1	0	0.768175	8−Hydroxyquinoline	2	0.859414
0.25	0	0.945986	8−Hydroxyquinoline	2	0.972993
0.86	0	0.80584	8−Hydroxyquinoline	2	0.895801
0.215	0	0.98584	8−Hydroxyquinoline	2	0.99292
0.5	0	0.929343	8−Hydroxyquinoline	2	0.931807
0.125	0	0.937664	8−Hydroxyquinoline	2	0.937137
0.43	0	0.938978	8−Hydroxyquinoline	2	0.92024
0	0	1	8−Hydroxyquinoline	2	0.970451
0.07	0.136	0.96219	Thiolutin	2	0.981095
0.15	0.136	0.577664	Tobramycin	2	0.670537
0.06	0.136	0.927154	Thiolutin	2	0.963577
0.13	0.136	0.712117	Tobramycin	2	0.798618
0.035	0.136	1	Thiolutin	2	1
0.075	0.136	1	Tobramycin	2	1
0.03	0.136	1	Thiolutin	2	1
0.065	0.136	1	Tobramycin	2	1
0.0175	0.136	1	Thiolutin	2	1
0.0375	0.136	1	Tobramycin	2	1
0.015	0.136	1	Thiolutin	2	1
0.0325	0.136	1	Tobramycin	2	1
0.0088	0.136	1	Thiolutin	2	1
0.0187	0.136	1	Tobramycin	2	1
0	0.136	1	Thiolutin	2	1
0	0.136	1	Tobramycin	2	1
2.5	0.136	1	CCCP	2	1
0.625	0.136	1	CCCP	2	1
2.15	0.136	1	CCCP	2	1
0.5375	0.136	1	CCCP	2	1
1.25	0.136	1	CCCP	2	1
0.3125	0.136	1	CCCP	2	1
1.075	0.136	1	CCCP	2	1
0	0.136	1	CCCP	2	1
0.45	0.136	0	Tetracycline	2	0.102789
0.006	0.136	0.81854	Mecillinam	2	0.90927
0.39	0.136	0.167299	Tetracycline	2	0.268553
0.005	0.136	0.994161	Mecillinam	2	0.99708
0.225	0.136	0.496642	Tetracycline	2	0.528602
0.003	0.136	1	Mecillinam	2	1
0.195	0.136	0.550511	Tetracycline	2	0.61093
0.0025	0.136	1	Mecillinam	2	1
0.1125	0.136	0.712993	Tetracycline	2	0.755755
0.0015	0.136	1	Mecillinam	2	1
0.0975	0.136	0.874599	Tetracycline	2	0.877713
0.0013	0.136	1	Mecillinam	2	1
0.0562	0.136	1	Tetracycline	2	1
0.0008	0.136	1	Mecillinam	2	1
0	0.136	1	Tetracycline	2	1
0	0.136	1	Mecillinam	2	1
1	0.136	1	8−Hydroxyquinoline	2	0.959918
0.25	0.136	1	8−Hydroxyquinoline	2	1
0.86	0.136	1	8−Hydroxyquinoline	2	0.996197
0.215	0.136	1	8−Hydroxyquinoline	2	1
0.5	0.136	1	8−Hydroxyquinoline	2	1
0.125	0.136	1	8−Hydroxyquinoline	2	1
0.43	0.136	1	8−Hydroxyquinoline	2	1
0	0.136	1	8−Hydroxyquinoline	2	1
0.07	0.255	1	Thiolutin	2	1
0.15	0.255	0.616643	Tobramycin	2	0.724159
0.06	0.255	1	Thiolutin	2	1
0.13	0.255	0.770803	Tobramycin	2	0.877112
0.035	0.255	1	Thiolutin	2	1
0.075	0.255	1	Tobramycin	2	1
0.03	0.255	1	Thiolutin	2	1
0.065	0.255	1	Tobramycin	2	1
0.0175	0.255	1	Thiolutin	2	1
0.0375	0.255	1	Tobramycin	2	1
0.015	0.255	1	Thiolutin	2	1
0.0325	0.255	1	Tobramycin	2	1
0.0088	0.255	1	Thiolutin	2	1
0.0187	0.255	1	Tobramycin	2	0.975132
0	0.255	1	Thiolutin	2	1
0	0.255	1	Tobramycin	2	0.996782
2.5	0.255	1	CCCP	2	0.941779
0.625	0.255	1	CCCP	2	1
2.15	0.255	1	CCCP	2	0.972596
0.5375	0.255	1	CCCP	2	1
1.25	0.255	1	CCCP	2	1
0.3125	0.255	1	CCCP	2	1
1.075	0.255	1	CCCP	2	1
0	0.255	1	CCCP	2	0.988395
0.45	0.255	0	Tetracycline	2	0.0756778
0.006	0.255	0.701606	Mecillinam	2	0.835492
0.39	0.255	0.243942	Tetracycline	2	0.253432
0.005	0.255	1	Mecillinam	2	1
0.225	0.255	0.572847	Tetracycline	2	0.525355
0.003	0.255	1	Mecillinam	2	1
0.195	0.255	0.576351	Tetracycline	2	0.578208
0.0025	0.255	1	Mecillinam	2	1
0.1125	0.255	0.733139	Tetracycline	2	0.648801
0.0015	0.255	1	Mecillinam	2	0.96733
0.0975	0.255	0.809343	Tetracycline	2	0.706993
0.0013	0.255	1	Mecillinam	2	0.972986
0.0562	0.255	0.938978	Tetracycline	2	0.822327
0.0008	0.255	1	Mecillinam	2	0.997757
0	0.255	1	Tetracycline	2	0.936123
0	0.255	1	Mecillinam	2	0.978057
1	0.255	0.783942	8−Hydroxyquinoline	2	0.689806
0.25	0.255	1	8−Hydroxyquinoline	2	0.967525
0.86	0.255	0.839124	8−Hydroxyquinoline	2	0.720128
0.215	0.255	1	8−Hydroxyquinoline	2	0.987225
0.5	0.255	1	8−Hydroxyquinoline	2	0.9055
0.125	0.255	1	8−Hydroxyquinoline	2	1
0.43	0.255	0.875037	8−Hydroxyquinoline	2	0.853551
0	0.255	1	8−Hydroxyquinoline	2	1
0.07	0.374	0.732701	Thiolutin	2	0.808464
0.15	0.374	0.494453	Tobramycin	2	0.625365
0.06	0.374	0.806716	Thiolutin	2	0.900279
0.13	0.374	0.818102	Tobramycin	2	0.85214
0.035	0.374	1	Thiolutin	2	0.99068
0.075	0.374	0.864526	Tobramycin	2	0.892516
0.03	0.374	1	Thiolutin	2	0.931776
0.065	0.374	0.909635	Tobramycin	2	0.84934
0.0175	0.374	0.980146	Thiolutin	2	0.943694
0.0375	0.374	0.96	Tobramycin	2	0.819129
0.015	0.374	1	Thiolutin	2	0.845371
0.0325	0.374	0.91927	Tobramycin	2	0.785696
0.0088	0.374	0.872847	Thiolutin	2	0.819048
0.0187	0.374	0.928905	Tobramycin	2	0.783102
0	0.374	1	Thiolutin	2	0.77769
0	0.374	0.939854	Tobramycin	2	0.771217
2.5	0.374	0.611387	CCCP	2	0.514198
0.625	0.374	0.851825	CCCP	2	0.704438
2.15	0.374	0.718248	CCCP	2	0.652278
0.5375	0.374	0.914891	CCCP	2	0.763472
1.25	0.374	0.829927	CCCP	2	0.774628
0.3125	0.374	0.987154	CCCP	2	0.84934
1.075	0.374	0.754161	CCCP	2	0.746692
0	0.374	0.836059	CCCP	2	0.762815
0.45	0.374	0	Tetracycline	2	0.0470061
0.006	0.374	0.543504	Mecillinam	2	0.666664
0.39	0.374	0.17781	Tetracycline	2	0.210029
0.005	0.374	0.916643	Mecillinam	2	0.911357
0.225	0.374	0.472117	Tetracycline	2	0.45685
0.003	0.374	0.970073	Mecillinam	2	0.974351
0.195	0.374	0.486569	Tetracycline	2	0.493919
0.0025	0.374	0.943358	Mecillinam	2	0.868347
0.1125	0.374	0.58292	Tetracycline	2	0.561153
0.0015	0.374	0.905694	Mecillinam	2	0.782419
0.0975	0.374	0.713869	Tetracycline	2	0.604977
0.0013	0.374	0.843942	Mecillinam	2	0.750763
0.0562	0.374	0.747591	Tetracycline	2	0.662993
0.0008	0.374	0.791825	Mecillinam	2	0.732506
0	0.374	0.864526	Tetracycline	2	0.715414
0	0.374	0.96657	Mecillinam	2	0.789646
1	0.374	0.665694	8−Hydroxyquinoline	2	0.482642
0.25	0.374	0.776497	8−Hydroxyquinoline	2	0.639077
0.86	0.374	0.624964	8−Hydroxyquinoline	2	0.51806
0.215	0.374	0.826424	8−Hydroxyquinoline	2	0.686861
0.5	0.374	0.771241	8−Hydroxyquinoline	2	0.684041
0.125	0.374	0.946862	8−Hydroxyquinoline	2	0.919055
0.43	0.374	0.746716	8−Hydroxyquinoline	2	0.667877
0	0.374	0.698978	8−Hydroxyquinoline	2	0.752398
0.07	0.493	0.55927	Thiolutin	2	0.573904
0.15	0.493	0.457664	Tobramycin	2	0.554893
0.06	0.493	0.645986	Thiolutin	2	0.730778
0.13	0.493	0.737518	Tobramycin	2	0.761526
0.035	0.493	0.725256	Thiolutin	2	0.769243
0.075	0.493	0.589489	Tobramycin	2	0.647332
0.03	0.493	0.64292	Thiolutin	2	0.722224
0.065	0.493	0.66	Tobramycin	2	0.700532
0.0175	0.493	0.600438	Thiolutin	2	0.64793
0.0375	0.493	0.57854	Tobramycin	2	0.572811
0.015	0.493	0.726132	Thiolutin	2	0.607208
0.0325	0.493	0.589489	Tobramycin	2	0.55215
0.0088	0.493	0.595183	Thiolutin	2	0.497653
0.0187	0.493	0.598248	Tobramycin	2	0.503672
0	0.493	0.630657	Thiolutin	2	0.55596
0	0.493	0.620146	Tobramycin	2	0.533735
2.5	0.493	0.394161	CCCP	2	0.294798
0.625	0.493	0.66	CCCP	2	0.5229
2.15	0.493	0.469489	CCCP	2	0.400143
0.5375	0.493	0.61708	CCCP	2	0.534013
1.25	0.493	0.522482	CCCP	2	0.518702
0.3125	0.493	0.69854	CCCP	2	0.655687
1.075	0.493	0.648175	CCCP	2	0.566725
0	0.493	0.599562	CCCP	2	0.556601
0.45	0.493	0	Tetracycline	2	0.0251609
0.006	0.493	0.450657	Mecillinam	2	0.514331
0.39	0.493	0.0573723	Tetracycline	2	0.131865
0.005	0.493	0.684088	Mecillinam	2	0.708479
0.225	0.493	0.363066	Tetracycline	2	0.351418
0.003	0.493	0.60438	Mecillinam	2	0.620449
0.195	0.493	0.30219	Tetracycline	2	0.306156
0.0025	0.493	0.524234	Mecillinam	2	0.590714
0.1125	0.493	0.455037	Tetracycline	2	0.498381
0.0015	0.493	0.552701	Mecillinam	2	0.557161
0.0975	0.493	0.398978	Tetracycline	2	0.464501
0.0013	0.493	0.587737	Mecillinam	2	0.580335
0.0562	0.493	0.442336	Tetracycline	2	0.37988
0.0008	0.493	0.454599	Mecillinam	2	0.404931
0	0.493	0.603942	Tetracycline	2	0.557425
0	0.493	0.584234	Mecillinam	2	0.54133
1	0.493	0.313577	8−Hydroxyquinoline	2	0.252361
0.25	0.493	0.582482	8−Hydroxyquinoline	2	0.528807
0.86	0.493	0.388905	8−Hydroxyquinoline	2	0.361802
0.215	0.493	0.535183	8−Hydroxyquinoline	2	0.513544
0.5	0.493	0.49708	8−Hydroxyquinoline	2	0.460555
0.125	0.493	0.674453	8−Hydroxyquinoline	2	0.624473
0.43	0.493	0.620584	8−Hydroxyquinoline	2	0.53518
0	0.493	0.560146	8−Hydroxyquinoline	2	0.557568
0.07	0.612	0.395913	Thiolutin	2	0.470575
0.15	0.612	0.334161	Tobramycin	2	0.422925
0.06	0.612	0.458102	Thiolutin	2	0.50323
0.13	0.612	0.410803	Tobramycin	2	0.519175
0.035	0.612	0.487445	Thiolutin	2	0.580121
0.075	0.612	0.450219	Tobramycin	2	0.487001
0.03	0.612	0.52292	Thiolutin	2	0.547732
0.065	0.612	0.455037	Tobramycin	2	0.500137
0.0175	0.612	0.471241	Thiolutin	2	0.513115
0.0375	0.612	0.45854	Tobramycin	2	0.519248
0.015	0.612	0.492263	Thiolutin	2	0.529673
0.0325	0.612	0.470365	Tobramycin	2	0.475033
0.0088	0.612	0.493139	Thiolutin	2	0.492077
0.0187	0.612	0.484818	Tobramycin	2	0.511126
0	0.612	0.434891	Thiolutin	2	0.471144
0	0.612	0.433577	Tobramycin	2	0.468927
2.5	0.612	0.139708	CCCP	2	0.182786
0.625	0.612	0.374453	CCCP	2	0.388124
2.15	0.612	0.281168	CCCP	2	0.304227
0.5375	0.612	0.499708	CCCP	2	0.433587
1.25	0.612	0.380146	CCCP	2	0.355277
0.3125	0.612	0.558394	CCCP	2	0.451618
1.075	0.612	0.514161	CCCP	2	0.38191
0	0.612	0.46292	CCCP	2	0.455317
0.45	0.612	0	Tetracycline	2	0
0.006	0.612	0.373139	Mecillinam	2	0.420374
0.39	0.612	0	Tetracycline	2	0.0429101
0.005	0.612	0.465548	Mecillinam	2	0.499736
0.225	0.612	0.279416	Tetracycline	2	0.251079
0.003	0.612	0.543504	Mecillinam	2	0.505556
0.195	0.612	0.275037	Tetracycline	2	0.240503
0.0025	0.612	0.393723	Mecillinam	2	0.447635
0.1125	0.612	0.290803	Tetracycline	2	0.389543
0.0015	0.612	0.429635	Mecillinam	2	0.493483
0.0975	0.612	0.417372	Tetracycline	2	0.464921
0.0013	0.612	0.412993	Mecillinam	2	0.462146
0.0562	0.612	0.419562	Tetracycline	2	0.465041
0.0008	0.612	0.416934	Mecillinam	2	0.47972
0	0.612	0.428759	Tetracycline	2	0.477246
0	0.612	0.418248	Mecillinam	2	0.489154
1	0.612	0.266277	8−Hydroxyquinoline	2	0.259333
0.25	0.612	0.385402	8−Hydroxyquinoline	2	0.379165
0.86	0.612	0.328467	8−Hydroxyquinoline	2	0.279311
0.215	0.612	0.501022	8−Hydroxyquinoline	2	0.43795
0.5	0.612	0.529489	8−Hydroxyquinoline	2	0.419611
0.125	0.612	0.609635	8−Hydroxyquinoline	2	0.555591
0.43	0.612	0.39635	8−Hydroxyquinoline	2	0.337438
0	0.612	0.387591	8−Hydroxyquinoline	2	0.462318
0.07	0.731	0.354307	Thiolutin	2	0.387357
0.15	0.731	0.28511	Tobramycin	2	0.340861
0.06	0.731	0.414307	Thiolutin	2	0.402924
0.13	0.731	0.366131	Tobramycin	2	0.428963
0.035	0.731	0.456788	Thiolutin	2	0.460443
0.075	0.731	0.350803	Tobramycin	2	0.394382
0.03	0.731	0.486132	Thiolutin	2	0.429084
0.065	0.731	0.301314	Tobramycin	2	0.394994
0.0175	0.731	0.384964	Thiolutin	2	0.400735
0.0375	0.731	0.33854	Tobramycin	2	0.399174
0.015	0.731	0.412993	Thiolutin	2	0.461951
0.0325	0.731	0.385402	Tobramycin	2	0.411877
0.0088	0.731	0.346861	Thiolutin	2	0.373102
0.0187	0.731	0.307445	Tobramycin	2	0.346567
0	0.731	0.378832	Thiolutin	2	0.387137
0	0.731	0.341168	Tobramycin	2	0.366745
2.5	0.731	0.193577	CCCP	2	0.174807
0.625	0.731	0.324964	CCCP	2	0.265856
2.15	0.731	0.261898	CCCP	2	0.210138
0.5375	0.731	0.459416	CCCP	2	0.333668
1.25	0.731	0.365694	CCCP	2	0.32211
0.3125	0.731	0.451971	CCCP	2	0.389629
1.075	0.731	0.292993	CCCP	2	0.289075
0	0.731	0.40511	CCCP	2	0.389938
0.45	0.731	0.000437956	Tetracycline	2	0.000218978
0.006	0.731	0.345548	Mecillinam	2	0.357037
0.39	0.731	0	Tetracycline	2	0.04252
0.005	0.731	0.334161	Mecillinam	2	0.391718
0.225	0.731	0.158102	Tetracycline	2	0.190227
0.003	0.731	0.329343	Mecillinam	2	0.345033
0.195	0.731	0.192263	Tetracycline	2	0.169079
0.0025	0.731	0.378394	Mecillinam	2	0.377166
0.1125	0.731	0.324088	Tetracycline	2	0.338115
0.0015	0.731	0.316204	Mecillinam	2	0.379424
0.0975	0.731	0.329343	Tetracycline	2	0.367269
0.0013	0.731	0.331971	Mecillinam	2	0.343032
0.0562	0.731	0.396788	Tetracycline	2	0.388313
0.0008	0.731	0.337664	Mecillinam	2	0.365578
0	0.731	0.383212	Tetracycline	2	0.362801
0	0.731	0.34511	Mecillinam	2	0.366375
1	0.731	0.206715	8−Hydroxyquinoline	2	0.160506
0.25	0.731	0.233869	8−Hydroxyquinoline	2	0.248395
0.86	0.731	0.278102	8−Hydroxyquinoline	2	0.224091
0.215	0.731	0.438394	8−Hydroxyquinoline	2	0.351243
0.5	0.731	0.235621	8−Hydroxyquinoline	2	0.215333
0.125	0.731	0.301752	8−Hydroxyquinoline	2	0.372197
0.43	0.731	0.215475	8−Hydroxyquinoline	2	0.207991
0	0.731	0.352117	8−Hydroxyquinoline	2	0.416689
0.07	0.85	0.28511	Thiolutin	2	0.324477
0.15	0.85	0.197956	Tobramycin	2	0.25847
0.06	0.85	0.213285	Thiolutin	2	0.294611
0.13	0.85	0.140146	Tobramycin	2	0.244388
0.035	0.85	0.167299	Thiolutin	2	0.260306
0.075	0.85	0.140584	Tobramycin	2	0.226468
0.03	0.85	0.221606	Thiolutin	2	0.286094
0.065	0.85	0.228175	Tobramycin	2	0.256611
0.0175	0.85	0.229927	Thiolutin	2	0.284793
0.0375	0.85	0.208467	Tobramycin	2	0.285766
0.015	0.85	0.260584	Thiolutin	2	0.261502
0.0325	0.85	0.234745	Tobramycin	2	0.250923
0.0088	0.85	0.319708	Thiolutin	2	0.302572
0.0187	0.85	0.229489	Tobramycin	2	0.244785
0	0.85	0.289051	Thiolutin	2	0.267154
0	0.85	0.240876	Tobramycin	2	0.264326
2.5	0.85	0.108175	CCCP	2	0.0858801
0.625	0.85	0.186569	CCCP	2	0.164867
2.15	0.85	0.126569	CCCP	2	0.121213
0.5375	0.85	0.175183	CCCP	2	0.191941
1.25	0.85	0.191387	CCCP	2	0.169421
0.3125	0.85	0.225985	CCCP	2	0.213636
1.075	0.85	0.0429197	CCCP	2	0.094407
0	0.85	0.287737	CCCP	2	0.291853
0.45	0.85	0	Tetracycline	2	0.0142383
0.006	0.85	0.292555	Mecillinam	2	0.339707
0.39	0.85	0.0162044	Tetracycline	2	0.0168793
0.005	0.85	0.309197	Mecillinam	2	0.336521
0.225	0.85	0.116058	Tetracycline	2	0.136828
0.003	0.85	0.28292	Mecillinam	2	0.302707
0.195	0.85	0.167737	Tetracycline	2	0.163642
0.0025	0.85	0.275037	Mecillinam	2	0.296425
0.1125	0.85	0.283358	Tetracycline	2	0.306242
0.0015	0.85	0.273285	Mecillinam	2	0.295159
0.0975	0.85	0.305694	Tetracycline	2	0.325212
0.0013	0.85	0.249197	Mecillinam	2	0.283115
0.0562	0.85	0.301314	Tetracycline	2	0.33492
0.0008	0.85	0.26365	Mecillinam	2	0.304775
0	0.85	0.292117	Tetracycline	2	0.290532
0	0.85	0.243066	Mecillinam	2	0.290192
1	0.85	0.116496	8−Hydroxyquinoline	2	0.113641
0.25	0.85	0.190949	8−Hydroxyquinoline	2	0.202945
0.86	0.85	0.131825	8−Hydroxyquinoline	2	0.129887
0.215	0.85	0.193577	8−Hydroxyquinoline	2	0.21089
0.5	0.85	0.18219	8−Hydroxyquinoline	2	0.174575
0.125	0.85	0.256204	8−Hydroxyquinoline	2	0.294811
0.43	0.85	0.179562	8−Hydroxyquinoline	2	0.175991
0	0.85	0.284234	8−Hydroxyquinoline	2	0.32989
0.0038	0	0.549766	Ciprofloxacin	1	0.337183
0.0033	0	0.7977	Ciprofloxacin	1	0.468814
0.0019	0	0.859792	Ciprofloxacin	1	0.792294
0.0016	0	0.879626	Ciprofloxacin	1	0.834835
0.001	0	0.926195	Ciprofloxacin	1	0.929262
0.0008	0	0.874021	Ciprofloxacin	1	0.903568
0.0005	0	0.916709	Ciprofloxacin	1	0.941617
0	0	0.951635	Ciprofloxacin	1	0.975817
0.1	0	0.918433	Tigecycline	1	0.959217
0.086	0	0.996479	Tigecycline	1	0.998239
0.05	0	1	Tigecycline	1	1
0.043	0	1	Tigecycline	1	0.956535
0.025	0	1	Tigecycline	1	1
0.0215	0	0.995616	Tigecycline	1	0.946285
0.0125	0	0.913259	Tigecycline	1	0.947164
0	0	1	Tigecycline	1	0.984835
0.28	0	0	Gentamicin	1	0.0373404
0.07	0	0.911103	Gentamicin	1	0.895382
0.24	0	0	Gentamicin	1	0.048739
0.06	0	0.914121	Gentamicin	1	0.898856
0.14	0	0.241	Gentamicin	1	0.417454
0.035	0	0.946892	Gentamicin	1	0.957298
0.12	0	0.469	Gentamicin	1	0.561523
0	0	0.979662	Gentamicin	1	0.973094
0.0038	0.136	0.773985	Ciprofloxacin	1	0.466783
0.0033	0.136	0.742077	Ciprofloxacin	1	0.551451
0.0019	0.136	0.897305	Ciprofloxacin	1	0.882783
0.0016	0.136	1	Ciprofloxacin	1	0.952801
0.001	0.136	1	Ciprofloxacin	1	1
0.0008	0.136	1	Ciprofloxacin	1	1
0.0005	0.136	1	Ciprofloxacin	1	1
0	0.136	1	Ciprofloxacin	1	1
0.1	0.136	1	Tigecycline	1	1
0.086	0.136	1	Tigecycline	1	1
0.05	0.136	1	Tigecycline	1	1
0.043	0.136	1	Tigecycline	1	1
0.025	0.136	1	Tigecycline	1	1
0.0215	0.136	1	Tigecycline	1	1
0.0125	0.136	1	Tigecycline	1	1
0	0.136	1	Tigecycline	1	1
0.28	0.136	0.0142292	Gentamicin	1	0.0287327
0.07	0.136	1	Gentamicin	1	0.927842
0.24	0.136	0.664894	Gentamicin	1	0.338736
0.06	0.136	1	Gentamicin	1	0.926073
0.14	0.136	0.889544	Gentamicin	1	0.753714
0.035	0.136	1	Gentamicin	1	1
0.12	0.136	1	Gentamicin	1	0.858074
0	0.136	1	Gentamicin	1	1
0.0038	0.255	0.63816	Ciprofloxacin	1	0.47473
0.0033	0.255	0.742939	Ciprofloxacin	1	0.702816
0.0019	0.255	0.907654	Ciprofloxacin	1	0.932373
0.0016	0.255	0.887388	Ciprofloxacin	1	0.892171
0.001	0.255	1	Ciprofloxacin	1	0.988766
0.0008	0.255	1	Ciprofloxacin	1	1
0.0005	0.255	1	Ciprofloxacin	1	1
0	0.255	1	Ciprofloxacin	1	1
0.1	0.255	0.79382	Tigecycline	1	0.89691
0.086	0.255	0.978369	Tigecycline	1	0.989184
0.05	0.255	1	Tigecycline	1	1
0.043	0.255	1	Tigecycline	1	1
0.025	0.255	1	Tigecycline	1	1
0.0215	0.255	1	Tigecycline	1	1
0.0125	0.255	1	Tigecycline	1	1
0	0.255	1	Tigecycline	1	1
0.28	0.255	0.698096	Gentamicin	1	0.349048
0.07	0.255	0.861516	Gentamicin	1	0.851132
0.24	0.255	0.55451	Gentamicin	1	0.465332
0.06	0.255	0.865828	Gentamicin	1	0.889056
0.14	0.255	0.951635	Gentamicin	1	0.796944
0.035	0.255	0.83004	Gentamicin	1	0.91502
0.12	0.255	0.881782	Gentamicin	1	0.790122
0	0.255	0.806324	Gentamicin	1	0.903162
0.0038	0.374	0.444125	Ciprofloxacin	1	0.403065
0.0033	0.374	0.542436	Ciprofloxacin	1	0.589201
0.0019	0.374	0.809802	Ciprofloxacin	1	0.796189
0.0016	0.374	0.838261	Ciprofloxacin	1	0.780939
0.001	0.374	0.925792	Ciprofloxacin	1	0.868137
0.0008	0.374	0.84516	Ciprofloxacin	1	0.799521
0.0005	0.374	0.886985	Ciprofloxacin	1	0.839104
0	0.374	0.936141	Ciprofloxacin	1	0.937183
0.1	0.374	0.54028	Tigecycline	1	0.77014
0.086	0.374	0.704132	Tigecycline	1	0.813907
0.05	0.374	0.852059	Tigecycline	1	0.882564
[truncated: 2,221 more rows]

## Sheet: source_Fig.2b
strain	Drug	Colistin.concentration.(µg/ml)	nitroxoline	meanOD	sem	resistance
E. coli BW25113	COL	0	Nitroxoline_0.75	1	0	sensitive
E. coli BW25113	COL	0	no_Nitroxoline	1	0	sensitive
E. coli BW25113	COL	0.25	Nitroxoline_0.75	0.920818	0.0451445	sensitive
E. coli BW25113	COL	0.25	no_Nitroxoline	1.1085	0.0609665	sensitive
E. coli BW25113	COL	0.5	Nitroxoline_0.75	0.812607	0.0676809	sensitive
E. coli BW25113	COL	0.5	no_Nitroxoline	1.09767	0.0907983	sensitive
E. coli BW25113	COL	1	Nitroxoline_0.75	0.00803476	0.00467137	sensitive
E. coli BW25113	COL	1	no_Nitroxoline	0.766371	0.085737	sensitive
E. coli BW25113	COL	2	Nitroxoline_0.75	0.0102943	0.00575377	sensitive
E. coli BW25113	COL	2	no_Nitroxoline	0.00409913	0.00128005	sensitive
E. coli BW25113	COL	4	Nitroxoline_0.75	0.0137086	0.00306673	sensitive
E. coli BW25113	COL	4	no_Nitroxoline	0.00457634	0.00125139	sensitive
E. coli BW25113	COL	8	Nitroxoline_0.75	0.0125349	0.00339022	sensitive
E. coli BW25113	COL	8	no_Nitroxoline	0.00697451	0.00205809	sensitive
E. coli BW25113	COL	16	Nitroxoline_0.75	0.0154778	0.00459987	sensitive
E. coli BW25113	COL	16	no_Nitroxoline	0.00774783	0.00162929	sensitive
E. coli J53	colistin	0	Nitroxoline_0.75	1	0	sensitive
E. coli J53	colistin	0	no_Nitroxoline	1	0	sensitive
E. coli J53	colistin	0.25	Nitroxoline_0.75	0.779601	0.0521572	sensitive
E. coli J53	colistin	0.25	no_Nitroxoline	0.964413	0.0329412	sensitive
E. coli J53	colistin	0.5	Nitroxoline_0.75	0.309219	0.0272645	sensitive
E. coli J53	colistin	0.5	no_Nitroxoline	0.758128	0.11092	sensitive
E. coli J53	colistin	1	Nitroxoline_0.75	0.0103543	0.00468326	sensitive
E. coli J53	colistin	1	no_Nitroxoline	0	0	sensitive
E. coli J53	colistin	2	Nitroxoline_0.75	0.0122873	0.0122873	sensitive
E. coli J53	colistin	2	no_Nitroxoline	0	0	sensitive
E. coli J53	colistin	4	Nitroxoline_0.75	0.0273356	0.0010198	sensitive
E. coli J53	colistin	4	no_Nitroxoline	0	0	sensitive
E. coli J53	colistin	8	Nitroxoline_0.75	0.0160521	0.010413	sensitive
E. coli J53	colistin	8	no_Nitroxoline	0.00529101	0.00529101	sensitive
E. coli J53	colistin	16	Nitroxoline_0.75	0.0320828	0.0132858	sensitive
E. coli J53	colistin	16	no_Nitroxoline	0.00719456	0.00338745	sensitive
E. coli J53 pKP2442_mcr-1	colistin	0	Nitroxoline_0.75	1	0	resistant
E. coli J53 pKP2442_mcr-1	colistin	0	no_Nitroxoline	1	0	resistant
E. coli J53 pKP2442_mcr-1	colistin	0.25	Nitroxoline_0.75	0.892275	0.0085945	resistant
E. coli J53 pKP2442_mcr-1	colistin	0.25	no_Nitroxoline	1.06073	0.0415768	resistant
E. coli J53 pKP2442_mcr-1	colistin	0.5	Nitroxoline_0.75	0.747197	0.0232382	resistant
E. coli J53 pKP2442_mcr-1	colistin	0.5	no_Nitroxoline	1.12901	0.0496655	resistant
E. coli J53 pKP2442_mcr-1	colistin	1	Nitroxoline_0.75	0.556027	0.0134179	resistant
E. coli J53 pKP2442_mcr-1	colistin	1	no_Nitroxoline	1.10621	0.0364419	resistant
E. coli J53 pKP2442_mcr-1	colistin	2	Nitroxoline_0.75	0.0469293	0.0156793	resistant
E. coli J53 pKP2442_mcr-1	colistin	2	no_Nitroxoline	1.2106	0.0300297	resistant
E. coli J53 pKP2442_mcr-1	colistin	4	Nitroxoline_0.75	0.0486338	0.0225468	resistant
E. coli J53 pKP2442_mcr-1	colistin	4	no_Nitroxoline	1.05042	0.0230636	resistant
E. coli J53 pKP2442_mcr-1	colistin	8	Nitroxoline_0.75	0.0304046	0.00431763	resistant
E. coli J53 pKP2442_mcr-1	colistin	8	no_Nitroxoline	0	0	resistant
E. coli J53 pKP2442_mcr-1	colistin	16	Nitroxoline_0.75	0.0243282	0.00175876	resistant
E. coli J53 pKP2442_mcr-1	colistin	16	no_Nitroxoline	0	0	resistant
E. coli J53 pTOPO	colistin	0	Nitroxoline_0.75	1	0	resistant
E. coli J53 pTOPO	colistin	0	no_Nitroxoline	1	0	resistant
E. coli J53 pTOPO	colistin	0.25	Nitroxoline_0.75	0.894709	0.0297573	resistant
E. coli J53 pTOPO	colistin	0.25	no_Nitroxoline	0.915811	0.00575786	resistant
E. coli J53 pTOPO	colistin	0.5	Nitroxoline_0.75	0.644103	0.0685405	resistant
E. coli J53 pTOPO	colistin	0.5	no_Nitroxoline	0.868627	0.0908497	resistant
E. coli J53 pTOPO	colistin	1	Nitroxoline_0.75	0	0	resistant
E. coli J53 pTOPO	colistin	1	no_Nitroxoline	0.000661376	0.000661376	resistant
E. coli J53 pTOPO	colistin	2	Nitroxoline_0.75	0.0089454	0.000906816	resistant
E. coli J53 pTOPO	colistin	2	no_Nitroxoline	0	0	resistant
E. coli J53 pTOPO	colistin	4	Nitroxoline_0.75	0.0147783	0.0147783	resistant
E. coli J53 pTOPO	colistin	4	no_Nitroxoline	0.00458294	0.00326019	resistant
E. coli J53 pTOPO	colistin	8	Nitroxoline_0.75	0.0131191	0.0115114	resistant
E. coli J53 pTOPO	colistin	8	no_Nitroxoline	0	0	resistant
E. coli J53 pTOPO	colistin	16	Nitroxoline_0.75	0.0252628	0.00757792	resistant
E. coli J53 pTOPO	colistin	16	no_Nitroxoline	0	0	resistant
E. coli J53 pTOPO_mcr-1	colistin	0	Nitroxoline_0.75	1	0	resistant
E. coli J53 pTOPO_mcr-1	colistin	0	no_Nitroxoline	1	0	resistant
E. coli J53 pTOPO_mcr-1	colistin	0.25	Nitroxoline_0.75	0.859019	0.0421433	resistant
E. coli J53 pTOPO_mcr-1	colistin	0.25	no_Nitroxoline	1.05074	0.132072	resistant
E. coli J53 pTOPO_mcr-1	colistin	0.5	Nitroxoline_0.75	0.684065	4.34916e-05	resistant
E. coli J53 pTOPO_mcr-1	colistin	0.5	no_Nitroxoline	1.10663	0.00796544	resistant
E. coli J53 pTOPO_mcr-1	colistin	1	Nitroxoline_0.75	0.00635499	0.004417	resistant
E. coli J53 pTOPO_mcr-1	colistin	1	no_Nitroxoline	0.448204	0.0184629	resistant
E. coli J53 pTOPO_mcr-1	colistin	2	Nitroxoline_0.75	0.00628366	0.00628366	resistant
E. coli J53 pTOPO_mcr-1	colistin	2	no_Nitroxoline	0.0291305	0.0117972	resistant
E. coli J53 pTOPO_mcr-1	colistin	4	Nitroxoline_0.75	0.00359066	0.00359066	resistant
E. coli J53 pTOPO_mcr-1	colistin	4	no_Nitroxoline	0	0	resistant
E. coli J53 pTOPO_mcr-1	colistin	8	Nitroxoline_0.75	0.0175549	0.00398905	resistant
E. coli J53 pTOPO_mcr-1	colistin	8	no_Nitroxoline	0	0	resistant
E. coli J53 pTOPO_mcr-1	colistin	16	Nitroxoline_0.75	0.00919064	0.00337669	resistant
E. coli J53 pTOPO_mcr-1	colistin	16	no_Nitroxoline	0	0	resistant
E. coli MG1655	COL	0	Nitroxoline_0.75	1	0	sensitive
E. coli MG1655	COL	0	no_Nitroxoline	1	0	sensitive
E. coli MG1655	COL	0.25	Nitroxoline_0.75	0.803369	0.0278606	sensitive
E. coli MG1655	COL	0.25	no_Nitroxoline	1.04282	0.024019	sensitive
E. coli MG1655	COL	0.5	Nitroxoline_0.75	0.754926	0.0119401	sensitive
E. coli MG1655	COL	0.5	no_Nitroxoline	1.17627	0.0302469	sensitive
E. coli MG1655	COL	1	Nitroxoline_0.75	0.020649	0.00593473	sensitive
E. coli MG1655	COL	1	no_Nitroxoline	0.302488	0.152697	sensitive
E. coli MG1655	COL	2	Nitroxoline_0.75	0.0282616	0.00220135	sensitive
E. coli MG1655	COL	2	no_Nitroxoline	0.00370972	0.00103278	sensitive
E. coli MG1655	COL	4	Nitroxoline_0.75	0.0274271	0.00108686	sensitive
E. coli MG1655	COL	4	no_Nitroxoline	0.00421769	0.0018833	sensitive
E. coli MG1655	COL	8	Nitroxoline_0.75	0.030094	0.00279811	sensitive
E. coli MG1655	COL	8	no_Nitroxoline	0.00451334	0.00240768	sensitive
E. coli MG1655	COL	16	Nitroxoline_0.75	0.0320965	0.00488882	sensitive
E. coli MG1655	COL	16	no_Nitroxoline	0.00909413	0.00157146	sensitive
E. coli MG1655 pmrA (G53E)	COL	0	Nitroxoline_0.75	1	0	resistant
E. coli MG1655 pmrA (G53E)	COL	0	no_Nitroxoline	1	0	resistant
E. coli MG1655 pmrA (G53E)	COL	0.25	Nitroxoline_0.75	0.919987	0.0417558	resistant
E. coli MG1655 pmrA (G53E)	COL	0.25	no_Nitroxoline	1.08704	0.0498145	resistant
E. coli MG1655 pmrA (G53E)	COL	0.5	Nitroxoline_0.75	0.908395	0.0512925	resistant
E. coli MG1655 pmrA (G53E)	COL	0.5	no_Nitroxoline	1.01958	0.11999	resistant
E. coli MG1655 pmrA (G53E)	COL	1	Nitroxoline_0.75	0.871706	0.0405838	resistant
E. coli MG1655 pmrA (G53E)	COL	1	no_Nitroxoline	1.09733	0.0510548	resistant
E. coli MG1655 pmrA (G53E)	COL	2	Nitroxoline_0.75	0.75343	0.0589163	resistant
E. coli MG1655 pmrA (G53E)	COL	2	no_Nitroxoline	1.14966	0.0443807	resistant
E. coli MG1655 pmrA (G53E)	COL	4	Nitroxoline_0.75	0.491084	0.0798572	resistant
E. coli MG1655 pmrA (G53E)	COL	4	no_Nitroxoline	1.18084	0.0593974	resistant
E. coli MG1655 pmrA (G53E)	COL	8	Nitroxoline_0.75	0.224138	0.0435778	resistant
E. coli MG1655 pmrA (G53E)	COL	8	no_Nitroxoline	1.13751	0.0284735	resistant
E. coli MG1655 pmrA (G53E)	COL	16	Nitroxoline_0.75	0.0192341	0.0015247	resistant
E. coli MG1655 pmrA (G53E)	COL	16	no_Nitroxoline	0.00597032	0.00162246	resistant
E. coli MG1655 pmrB (V88E)	COL	0	Nitroxoline_0.75	1	0	resistant
E. coli MG1655 pmrB (V88E)	COL	0	no_Nitroxoline	1	0	resistant
E. coli MG1655 pmrB (V88E)	COL	0.25	Nitroxoline_0.75	0.995724	0.0433388	resistant
E. coli MG1655 pmrB (V88E)	COL	0.25	no_Nitroxoline	0.967231	0.0458487	resistant
E. coli MG1655 pmrB (V88E)	COL	0.5	Nitroxoline_0.75	0.944785	0.0713631	resistant
E. coli MG1655 pmrB (V88E)	COL	0.5	no_Nitroxoline	1.06597	0.0134933	resistant
E. coli MG1655 pmrB (V88E)	COL	1	Nitroxoline_0.75	0.867466	0.0622315	resistant
E. coli MG1655 pmrB (V88E)	COL	1	no_Nitroxoline	1.12608	0.0283378	resistant
E. coli MG1655 pmrB (V88E)	COL	2	Nitroxoline_0.75	0.798526	0.0596224	resistant
E. coli MG1655 pmrB (V88E)	COL	2	no_Nitroxoline	1.20528	0.0223228	resistant
E. coli MG1655 pmrB (V88E)	COL	4	Nitroxoline_0.75	0.520917	0.0236106	resistant
E. coli MG1655 pmrB (V88E)	COL	4	no_Nitroxoline	1.18293	0.0234782	resistant
E. coli MG1655 pmrB (V88E)	COL	8	Nitroxoline_0.75	0.355826	0.0467377	resistant
E. coli MG1655 pmrB (V88E)	COL	8	no_Nitroxoline	1.27116	0.0261907	resistant
E. coli MG1655 pmrB (V88E)	COL	16	Nitroxoline_0.75	0.0678538	0.020779	resistant
E. coli MG1655 pmrB (V88E)	COL	16	no_Nitroxoline	0.0488395	0.0175854	resistant
K. pneumoniae 2442 mcr-1	colistin	0	Nitroxoline_0.75	1	0	resistant
K. pneumoniae 2442 mcr-1	colistin	0	no_Nitroxoline	1	0	resistant
K. pneumoniae 2442 mcr-1	colistin	0.25	Nitroxoline_0.75	0.876675	0.0287157	resistant
K. pneumoniae 2442 mcr-1	colistin	0.25	no_Nitroxoline	1.08424	0.0256141	resistant
K. pneumoniae 2442 mcr-1	colistin	0.5	Nitroxoline_0.75	0.827209	0.0506786	resistant
K. pneumoniae 2442 mcr-1	colistin	0.5	no_Nitroxoline	1.06219	0.0193496	resistant
K. pneumoniae 2442 mcr-1	colistin	1	Nitroxoline_0.75	0.772419	0.0295615	resistant
K. pneumoniae 2442 mcr-1	colistin	1	no_Nitroxoline	1.16151	0.0335333	resistant
K. pneumoniae 2442 mcr-1	colistin	2	Nitroxoline_0.75	0.592621	0.0487433	resistant
K. pneumoniae 2442 mcr-1	colistin	2	no_Nitroxoline	0.982048	0.0564566	resistant
K. pneumoniae 2442 mcr-1	colistin	4	Nitroxoline_0.75	0.23368	0.00815709	resistant
K. pneumoniae 2442 mcr-1	colistin	4	no_Nitroxoline	0.983579	0.0164213	resistant
K. pneumoniae 2442 mcr-1	colistin	8	Nitroxoline_0.75	0.0844379	0.0211726	resistant
K. pneumoniae 2442 mcr-1	colistin	8	no_Nitroxoline	0.724292	0.000623068	resistant
K. pneumoniae 2442 mcr-1	colistin	16	Nitroxoline_0.75	0.0437176	0.022289	resistant
K. pneumoniae 2442 mcr-1	colistin	16	no_Nitroxoline	0.00225479	0.00225479	resistant
K. pneumoniae CT-R3 pmrB (P95L)	colistin	0	Nitroxoline_0.75	1	0	resistant
K. pneumoniae CT-R3 pmrB (P95L)	colistin	0	no_Nitroxoline	1	0	resistant
K. pneumoniae CT-R3 pmrB (P95L)	colistin	0.25	Nitroxoline_0.75	0.89186	0.0259029	resistant
K. pneumoniae CT-R3 pmrB (P95L)	colistin	0.25	no_Nitroxoline	1.0987	0.0255587	resistant
K. pneumoniae CT-R3 pmrB (P95L)	colistin	0.5	Nitroxoline_0.75	0.901082	0.0287421	resistant
K. pneumoniae CT-R3 pmrB (P95L)	colistin	0.5	no_Nitroxoline	1.05351	0.0322063	resistant
K. pneumoniae CT-R3 pmrB (P95L)	colistin	1	Nitroxoline_0.75	0.86232	0.000618234	resistant
K. pneumoniae CT-R3 pmrB (P95L)	colistin	1	no_Nitroxoline	1.23563	0.00934235	resistant
K. pneumoniae CT-R3 pmrB (P95L)	colistin	2	Nitroxoline_0.75	0.815848	0.0339329	resistant
K. pneumoniae CT-R3 pmrB (P95L)	colistin	2	no_Nitroxoline	1.18439	0.00496027	resistant
K. pneumoniae CT-R3 pmrB (P95L)	colistin	4	Nitroxoline_0.75	0.682629	0.00816069	resistant
K. pneumoniae CT-R3 pmrB (P95L)	colistin	4	no_Nitroxoline	1.20626	0.0256906	resistant
K. pneumoniae CT-R3 pmrB (P95L)	colistin	8	Nitroxoline_0.75	0.590482	0.0510078	resistant
K. pneumoniae CT-R3 pmrB (P95L)	colistin	8	no_Nitroxoline	1.19183	0.0318343	resistant
K. pneumoniae CT-R3 pmrB (P95L)	colistin	16	Nitroxoline_0.75	0.387374	0.0863102	resistant
K. pneumoniae CT-R3 pmrB (P95L)	colistin	16	no_Nitroxoline	0.897478	0.022049	resistant
K. pneumoniae CT-S	colistin	0	Nitroxoline_0.75	1	0	sensitive
K. pneumoniae CT-S	colistin	0	no_Nitroxoline	1	0	sensitive
K. pneumoniae CT-S	colistin	0.25	Nitroxoline_0.75	0.931111	0.00306891	sensitive
K. pneumoniae CT-S	colistin	0.25	no_Nitroxoline	1.08987	0.0139899	sensitive
K. pneumoniae CT-S	colistin	0.5	Nitroxoline_0.75	0.728867	0.0129318	sensitive
K. pneumoniae CT-S	colistin	0.5	no_Nitroxoline	1.15222	0.0414383	sensitive
K. pneumoniae CT-S	colistin	1	Nitroxoline_0.75	0.00168383	0.000625634	sensitive
K. pneumoniae CT-S	colistin	1	no_Nitroxoline	0.756543	0.055524	sensitive
K. pneumoniae CT-S	colistin	2	Nitroxoline_0.75	0.00846744	0.00423464	sensitive
K. pneumoniae CT-S	colistin	2	no_Nitroxoline	0.00283126	0.00283126	sensitive
K. pneumoniae CT-S	colistin	4	Nitroxoline_0.75	0.00567714	0.00356074	sensitive
K. pneumoniae CT-S	colistin	4	no_Nitroxoline	0.00424325	0.000286766	sensitive
K. pneumoniae CT-S	colistin	8	Nitroxoline_0.75	0.00740924	0.00529284	sensitive
K. pneumoniae CT-S	colistin	8	no_Nitroxoline	0.00395648	0.00395648	sensitive
K. pneumoniae CT-S	colistin	16	Nitroxoline_0.75	0.0191478	0.00856581	sensitive
K. pneumoniae CT-S	colistin	16	no_Nitroxoline	0.0108949	0.00496016	sensitive
K. pneumoniae LS107	colistin	0	Nitroxoline_0.75	1	0	sensitive
K. pneumoniae LS107	colistin	0	no_Nitroxoline	1	0	sensitive
K. pneumoniae LS107	colistin	0.25	Nitroxoline_0.75	0.954091	0.0487578	sensitive
K. pneumoniae LS107	colistin	0.25	no_Nitroxoline	1.12104	0.021155	sensitive
K. pneumoniae LS107	colistin	0.5	Nitroxoline_0.75	0.672296	0.086963	sensitive
K. pneumoniae LS107	colistin	0.5	no_Nitroxoline	1.02215	0.0373023	sensitive
K. pneumoniae LS107	colistin	1	Nitroxoline_0.75	0.0135328	0.0135328	sensitive
K. pneumoniae LS107	colistin	1	no_Nitroxoline	0.602762	0.0643007	sensitive
K. pneumoniae LS107	colistin	2	Nitroxoline_0.75	0.0126838	0.00868376	sensitive
K. pneumoniae LS107	colistin	2	no_Nitroxoline	0	0	sensitive
K. pneumoniae LS107	colistin	4	Nitroxoline_0.75	0.0178803	0.000786325	sensitive
K. pneumoniae LS107	colistin	4	no_Nitroxoline	0.000582751	0.000582751	sensitive
K. pneumoniae LS107	colistin	8	Nitroxoline_0.75	0.0234872	0.00215385	sensitive
K. pneumoniae LS107	colistin	8	no_Nitroxoline	0.00653983	0.00653983	sensitive
K. pneumoniae LS107	colistin	16	Nitroxoline_0.75	0.0163647	0.00496866	sensitive
K. pneumoniae LS107	colistin	16	no_Nitroxoline	0.002331	0.002331	sensitive
K. pneumoniae LS53 mgrB (IS1R)	colistin	0	Nitroxoline_0.75	1	0	resistant
K. pneumoniae LS53 mgrB (IS1R)	colistin	0	no_Nitroxoline	1	0	resistant
K. pneumoniae LS53 mgrB (IS1R)	colistin	0.25	Nitroxoline_0.75	0.959289	0.00100855	resistant
K. pneumoniae LS53 mgrB (IS1R)	colistin	0.25	no_Nitroxoline	1.03654	0.0284152	resistant
K. pneumoniae LS53 mgrB (IS1R)	colistin	0.5	Nitroxoline_0.75	0.885676	0.0283564	resistant
K. pneumoniae LS53 mgrB (IS1R)	colistin	0.5	no_Nitroxoline	1.12609	0.0344459	resistant
K. pneumoniae LS53 mgrB (IS1R)	colistin	1	Nitroxoline_0.75	0.750208	0.0612066	resistant
K. pneumoniae LS53 mgrB (IS1R)	colistin	1	no_Nitroxoline	1.01258	0.0241828	resistant
K. pneumoniae LS53 mgrB (IS1R)	colistin	2	Nitroxoline_0.75	0.78949	0.0789967	resistant
K. pneumoniae LS53 mgrB (IS1R)	colistin	2	no_Nitroxoline	1.16078	0.0389726	resistant
K. pneumoniae LS53 mgrB (IS1R)	colistin	4	Nitroxoline_0.75	0.475464	0.0456281	resistant
K. pneumoniae LS53 mgrB (IS1R)	colistin	4	no_Nitroxoline	1.10891	0.0381466	resistant
K. pneumoniae LS53 mgrB (IS1R)	colistin	8	Nitroxoline_0.75	0.251391	0.0352092	resistant
K. pneumoniae LS53 mgrB (IS1R)	colistin	8	no_Nitroxoline	0.889601	0.0489144	resistant
K. pneumoniae LS53 mgrB (IS1R)	colistin	16	Nitroxoline_0.75	0.22424	0.0741162	resistant
K. pneumoniae LS53 mgrB (IS1R)	colistin	16	no_Nitroxoline	0.854748	0.059405	resistant
K. pneumoniae PRZ	colistin	0	Nitroxoline_0.75	1	0	sensitive
K. pneumoniae PRZ	colistin	0	no_Nitroxoline	1	0	sensitive
K. pneumoniae PRZ	colistin	0.25	Nitroxoline_0.75	0.906201	0.0542647	sensitive
K. pneumoniae PRZ	colistin	0.25	no_Nitroxoline	1.006	0.00639914	sensitive
K. pneumoniae PRZ	colistin	0.5	Nitroxoline_0.75	0.743713	0.133293	sensitive
K. pneumoniae PRZ	colistin	0.5	no_Nitroxoline	1.01752	0.0151299	sensitive
K. pneumoniae PRZ	colistin	1	Nitroxoline_0.75	0.0107362	0.0107362	sensitive
K. pneumoniae PRZ	colistin	1	no_Nitroxoline	0.889764	0.0974426	sensitive
K. pneumoniae PRZ	colistin	2	Nitroxoline_0.75	0.00706883	0.00426575	sensitive
K. pneumoniae PRZ	colistin	2	no_Nitroxoline	0.00119374	0.000847866	sensitive
K. pneumoniae PRZ	colistin	4	Nitroxoline_0.75	0.00491554	0.00320841	sensitive
K. pneumoniae PRZ	colistin	4	no_Nitroxoline	0.00296053	0.00195491	sensitive
K. pneumoniae PRZ	colistin	8	Nitroxoline_0.75	0.0129016	0.00869912	sensitive
K. pneumoniae PRZ	colistin	8	no_Nitroxoline	0.00148821	0.000895805	sensitive
K. pneumoniae PRZ	colistin	16	Nitroxoline_0.75	0.00984924	0.00644461	sensitive
K. pneumoniae PRZ	colistin	16	no_Nitroxoline	0.00326029	0.00200967	sensitive
K. pneumoniae PRZ pKP2442_mcr-1	colistin	0	Nitroxoline_0.75	1	0	resistant
K. pneumoniae PRZ pKP2442_mcr-1	colistin	0	no_Nitroxoline	1	0	resistant
K. pneumoniae PRZ pKP2442_mcr-1	colistin	0.25	Nitroxoline_0.75	0.875333	0.0432718	resistant
K. pneumoniae PRZ pKP2442_mcr-1	colistin	0.25	no_Nitroxoline	1.07955	0.0133251	resistant
K. pneumoniae PRZ pKP2442_mcr-1	colistin	0.5	Nitroxoline_0.75	0.915785	0.0333426	resistant
K. pneumoniae PRZ pKP2442_mcr-1	colistin	0.5	no_Nitroxoline	1.06687	0.00947037	resistant
K. pneumoniae PRZ pKP2442_mcr-1	colistin	1	Nitroxoline_0.75	0.854592	0.0217435	resistant
K. pneumoniae PRZ pKP2442_mcr-1	colistin	1	no_Nitroxoline	1.03961	0.116876	resistant
K. pneumoniae PRZ pKP2442_mcr-1	colistin	2	Nitroxoline_0.75	0.910028	0.116135	resistant
K. pneumoniae PRZ pKP2442_mcr-1	colistin	2	no_Nitroxoline	1.19851	0.0406746	resistant
K. pneumoniae PRZ pKP2442_mcr-1	colistin	4	Nitroxoline_0.75	0.838833	0.104481	resistant
K. pneumoniae PRZ pKP2442_mcr-1	colistin	4	no_Nitroxoline	1.04082	0.158924	resistant
K. pneumoniae PRZ pKP2442_mcr-1	colistin	8	Nitroxoline_0.75	0.343282	0.120381	resistant
K. pneumoniae PRZ pKP2442_mcr-1	colistin	8	no_Nitroxoline	1.02354	0.0235369	resistant
K. pneumoniae PRZ pKP2442_mcr-1	colistin	16	Nitroxoline_0.75	0.0557563	0.0266865	resistant
K. pneumoniae PRZ pKP2442_mcr-1	colistin	16	no_Nitroxoline	0	0	resistant
K. pneumoniae PRZ pTOPO	colistin	0	Nitroxoline_0.75	1	0	resistant
K. pneumoniae PRZ pTOPO	colistin	0	no_Nitroxoline	1	0	resistant
K. pneumoniae PRZ pTOPO	colistin	0.25	Nitroxoline_0.75	1	0	resistant
K. pneumoniae PRZ pTOPO	colistin	0.25	no_Nitroxoline	1	0	resistant
K. pneumoniae PRZ pTOPO	colistin	0.5	Nitroxoline_0.75	0.948583	0.0131475	resistant
K. pneumoniae PRZ pTOPO	colistin	0.5	no_Nitroxoline	0.969191	0.0125439	resistant
K. pneumoniae PRZ pTOPO	colistin	1	Nitroxoline_0.75	0	0	resistant
K. pneumoniae PRZ pTOPO	colistin	1	no_Nitroxoline	0.960512	0.00769613	resistant
K. pneumoniae PRZ pTOPO	colistin	2	Nitroxoline_0.75	0	0	resistant
K. pneumoniae PRZ pTOPO	colistin	2	no_Nitroxoline	0	0	resistant
K. pneumoniae PRZ pTOPO	colistin	4	Nitroxoline_0.75	0	0	resistant
K. pneumoniae PRZ pTOPO	colistin	4	no_Nitroxoline	0	0	resistant
K. pneumoniae PRZ pTOPO	colistin	8	Nitroxoline_0.75	0	0	resistant
K. pneumoniae PRZ pTOPO	colistin	8	no_Nitroxoline	0	0	resistant
K. pneumoniae PRZ pTOPO	colistin	16	Nitroxoline_0.75	0	0	resistant
K. pneumoniae PRZ pTOPO	colistin	16	no_Nitroxoline	0	0	resistant
K. pneumoniae PRZ pTOPO_mcr-1	colistin	0	Nitroxoline_0.75	1	0	resistant
K. pneumoniae PRZ pTOPO_mcr-1	colistin	0	no_Nitroxoline	1	0	resistant
K. pneumoniae PRZ pTOPO_mcr-1	colistin	0.25	Nitroxoline_0.75	1	0	resistant
K. pneumoniae PRZ pTOPO_mcr-1	colistin	0.25	no_Nitroxoline	1	0	resistant
K. pneumoniae PRZ pTOPO_mcr-1	colistin	0.5	Nitroxoline_0.75	0.987421	0.0125786	resistant
K. pneumoniae PRZ pTOPO_mcr-1	colistin	0.5	no_Nitroxoline	0.995843	0.00997134	resistant
K. pneumoniae PRZ pTOPO_mcr-1	colistin	1	Nitroxoline_0.75	0.955728	0.00810872	resistant
K. pneumoniae PRZ pTOPO_mcr-1	colistin	1	no_Nitroxoline	0.979854	0.00601703	resistant
K. pneumoniae PRZ pTOPO_mcr-1	colistin	2	Nitroxoline_0.75	0.0584232	0.00604223	resistant
K. pneumoniae PRZ pTOPO_mcr-1	colistin	2	no_Nitroxoline	0.929999	0.0244754	resistant
K. pneumoniae PRZ pTOPO_mcr-1	colistin	4	Nitroxoline_0.75	0.00315214	0.00156484	resistant
K. pneumoniae PRZ pTOPO_mcr-1	colistin	4	no_Nitroxoline	0.612957	0.101329	resistant
K. pneumoniae PRZ pTOPO_mcr-1	colistin	8	Nitroxoline_0.75	0	0	resistant
K. pneumoniae PRZ pTOPO_mcr-1	colistin	8	no_Nitroxoline	0	0	resistant
K. pneumoniae PRZ pTOPO_mcr-1	colistin	16	Nitroxoline_0.75	0	0	resistant
K. pneumoniae PRZ pTOPO_mcr-1	colistin	16	no_Nitroxoline	0	0	resistant

## Sheet: source_Fig.2c
condition	Time.after.infection.(h)	replicate	survival.(%)
NaOAc	24	x06_07	60
NaOAc	24	x07_07	60
NaOAc	24	x08_10	30
NaOAc	24	x10_10	20
0,1 µg/ml Nx	24	x06_07	60
0,1 µg/ml Nx	24	x07_07	50
0,1 µg/ml Nx	24	x08_10	40
0,1 µg/ml Nx	24	x10_10	40
0,1 µg/ml CT	24	x06_07	80
0,1 µg/ml CT	24	x07_07	80
0,1 µg/ml CT	24	x08_10	30
0,1 µg/ml CT	24	x10_10	70
0,1 µg/mL nx + 0,1 µg/ml CT	24	x06_07	90
0,1 µg/mL nx + 0,1 µg/ml CT	24	x07_07	90
0,1 µg/mL nx + 0,1 µg/ml CT	24	x08_10	40
0,1 µg/mL nx + 0,1 µg/ml CT	24	x10_10	60
NaOAc	48	x06_07	40
NaOAc	48	x07_07	50
NaOAc	48	x08_10	20
NaOAc	48	x10_10	10
0,1 µg/ml Nx	48	x06_07	40
0,1 µg/ml Nx	48	x07_07	40
0,1 µg/ml Nx	48	x08_10	10
0,1 µg/ml Nx	48	x10_10	20
0,1 µg/ml CT	48	x06_07	80
0,1 µg/ml CT	48	x07_07	40
0,1 µg/ml CT	48	x08_10	20
0,1 µg/ml CT	48	x10_10	20
0,1 µg/mL nx + 0,1 µg/ml CT	48	x06_07	90
0,1 µg/mL nx + 0,1 µg/ml CT	48	x07_07	80
0,1 µg/mL nx + 0,1 µg/ml CT	48	x08_10	40
0,1 µg/mL nx + 0,1 µg/ml CT	48	x10_10	40
NaOAc	72	x06_07	40
NaOAc	72	x07_07	50
NaOAc	72	x08_10	20
NaOAc	72	x10_10	10
0,1 µg/ml Nx	72	x06_07	40
0,1 µg/ml Nx	72	x07_07	30
0,1 µg/ml Nx	72	x08_10	10
0,1 µg/ml Nx	72	x10_10	20
0,1 µg/ml CT	72	x06_07	60
0,1 µg/ml CT	72	x07_07	30
0,1 µg/ml CT	72	x08_10	10
0,1 µg/ml CT	72	x10_10	20
0,1 µg/mL nx + 0,1 µg/ml CT	72	x06_07	90
0,1 µg/mL nx + 0,1 µg/ml CT	72	x07_07	80
0,1 µg/mL nx + 0,1 µg/ml CT	72	x08_10	20
0,1 µg/mL nx + 0,1 µg/ml CT	72	x10_10	40
NaOAc	0	x06_07	100
NaOAc	0	x07_07	100
NaOAc	0	x08_10	100
NaOAc	0	x10_10	100
0,1 µg/ml Nx	0	x06_07	100
0,1 µg/ml Nx	0	x07_07	100
0,1 µg/ml Nx	0	x08_10	100
0,1 µg/ml Nx	0	x10_10	100
0,1 µg/ml CT	0	x06_07	100
0,1 µg/ml CT	0	x07_07	100
0,1 µg/ml CT	0	x08_10	100
0,1 µg/ml CT	0	x10_10	100
0,1 µg/mL nx + 0,1 µg/ml CT	0	x06_07	100
0,1 µg/mL nx + 0,1 µg/ml CT	0	x07_07	100
0,1 µg/mL nx + 0,1 µg/ml CT	0	x08_10	100
0,1 µg/mL nx + 0,1 µg/ml CT	0	x10_10	100

## Sheet: source_Fig.3b
cond	gene	log2fc	padj	annot
Mutant fitness	nfuA	-1.17448	3.0917e-15	Fe-S cluster biogenesis
Mutant fitness	sufD	-1.39496	1.26883e-13	Fe-S cluster biogenesis
Mutant fitness	sufS	-1.05337	3.57211e-13	Fe-S cluster biogenesis
Mutant fitness	sufE	-0.878133	5.00952e-13	Fe-S cluster biogenesis
Mutant fitness	lpxC	-0.613431	1.67639e-12	LPS biosynthesis and assembly
Mutant fitness	apaH	-0.372722	1.67639e-12	other
Mutant fitness	cyoA	-0.523866	6.00467e-11	respiration
Mutant fitness	yrbA	-0.375521	1.28768e-10	other
Mutant fitness	exbB	-0.668141	2.29647e-10	iron import
Mutant fitness	ydfY/gnsB	-0.339063	5.76694e-10	other
Mutant fitness	sufC	-1.42179	1.53516e-09	Fe-S cluster biogenesis
Mutant fitness	glpT	-0.247318	1.53516e-09	respiration
Mutant fitness	hemF	-0.482933	1.74428e-09	respiration
Mutant fitness	cyoD	-0.307141	2.56872e-09	respiration
Mutant fitness	mrp	-0.355431	2.56872e-09	respiration
Mutant fitness	cyoC	-0.31246	2.60677e-09	respiration
Mutant fitness	pyrB	-0.318927	7.81827e-09	other
Mutant fitness	grxD	-1.0478	1.02671e-08	Fe-S cluster biogenesis
Mutant fitness	rpmI	0.245078	3.2076e-08	other
Mutant fitness	gltX	-0.321914	3.2155e-08	other
Mutant fitness	fepC	-1.08221	3.93198e-08	iron import
Mutant fitness	sodA	-0.612341	5.34679e-08	manganese
Mutant fitness	cyoB	-0.264409	5.86649e-08	respiration
Mutant fitness	carB	-0.44205	7.15698e-08	other
Mutant fitness	birA	-0.241497	8.14352e-08	other
Mutant fitness	iscR	-0.398433	8.66341e-08	iron import
Mutant fitness	ygfZ	-0.768776	9.28495e-08	other
Mutant fitness	ykfB	0.200468	9.28495e-08	other
Mutant fitness	ribD	0.326918	1.34558e-07	other
Mutant fitness	topA	0.28698	2.01216e-07	other
Mutant fitness	lptD	-0.501794	2.01216e-07	LPS biosynthesis and assembly
Mutant fitness	accD	0.276282	2.26757e-07	other
Mutant fitness	ycdX	-0.182694	2.68167e-07	other
Mutant fitness	aaeX	0.293921	3.61953e-07	other
Mutant fitness	yehI	0.213508	5.9534e-07	other
Mutant fitness	minC	-0.255065	6.38282e-07	other
Mutant fitness	ubiV	0.177975	7.38701e-07	respiration
Mutant fitness	folA	0.188425	7.39521e-07	other
Mutant fitness	purH	0.402513	8.0518e-07	other
Mutant fitness	sroH	0.288803	8.21734e-07	other
Mutant fitness	emrA	-0.421795	8.36714e-07	efflux pumps and regulators
Mutant fitness	acrA	-0.359891	1.07793e-06	efflux pumps and regulators
Mutant fitness	smpB	0.193968	1.07793e-06	other
Mutant fitness	caiA	-0.19068	1.2215e-06	other
Mutant fitness	rpoN	0.507794	1.28439e-06	other
Mutant fitness	yfjV	-0.214481	1.71548e-06	other
Mutant fitness	mfd	-0.188818	1.87267e-06	other
Mutant fitness	fepG	-0.914983	2.12439e-06	iron import
Mutant fitness	ygcU	-0.363899	2.53567e-06	other
Mutant fitness	fabI	0.190494	2.53567e-06	other
Mutant fitness	pepD	-0.148733	2.62291e-06	other
Mutant fitness	glyQ	0.197809	2.67839e-06	other
Mutant fitness	cadC	0.188571	2.7527e-06	other
Mutant fitness	ugpC	-0.277551	2.7527e-06	other
Mutant fitness	ahpC	0.203988	2.98194e-06	other
Mutant fitness	rnc	0.298758	3.05863e-06	other
Mutant fitness	fis	-0.219883	3.49677e-06	other
Mutant fitness	mlaA	-0.214561	3.64628e-06	other
Mutant fitness	ribF	0.24642	3.96523e-06	other
Mutant fitness	yjhP	0.141997	4.08473e-06	other
Mutant fitness	ybcH	-0.136567	4.22362e-06	other
Mutant fitness	cpdA	-0.257841	4.31758e-06	other
Mutant fitness	lysU	-0.242412	4.44913e-06	other
Mutant fitness	ribE	0.234065	4.56069e-06	other
Mutant fitness	ubiF	-0.541813	4.86907e-06	respiration
Mutant fitness	emrB	-0.335041	4.9775e-06	efflux pumps and regulators
Mutant fitness	fbaA	0.215061	5.47786e-06	other
Mutant fitness	emrR	0.263484	5.47786e-06	efflux pumps and regulators
Mutant fitness	ykgB	0.121263	5.51194e-06	other
Mutant fitness	ybjD	-0.159818	5.53665e-06	other
Mutant fitness	waaF	-0.601528	6.04574e-06	LPS biosynthesis and assembly
Mutant fitness	hdfR	-0.190204	6.90488e-06	other
Mutant fitness	cirA	0.23669	6.96692e-06	other
Mutant fitness	yciB	-0.351093	7.16973e-06	other
Mutant fitness	tfaD	-0.254763	7.29361e-06	other
Mutant fitness	yggP	-0.167506	7.58121e-06	other
Mutant fitness	cydA	0.359476	8.13047e-06	respiration
Mutant fitness	yfiM	0.155207	8.85751e-06	other
Mutant fitness	feoA	-0.301042	9.03308e-06	other
Mutant fitness	yehR	-0.233116	9.77648e-06	other
Mutant fitness	cueR	-0.179372	9.77648e-06	copper
Mutant fitness	yjhT	0.128628	9.77648e-06	other
Mutant fitness	gshB	-0.30336	9.77648e-06	other
Mutant fitness	flhE	-0.29827	9.77648e-06	other
Mutant fitness	artJ	-0.168788	9.94285e-06	other
Mutant fitness	rpmG	0.234354	9.94285e-06	other
Mutant fitness	dcuR	0.194797	1.00623e-05	other
Mutant fitness	ygfX	-0.142355	1.00623e-05	other
Mutant fitness	gmhA	0.664681	1.00623e-05	LPS biosynthesis and assembly
Mutant fitness	pcnB	0.276265	1.06328e-05	other
Mutant fitness	waaQ	-0.313838	1.06328e-05	LPS biosynthesis and assembly
Mutant fitness	fliP	0.165792	1.15241e-05	other
Mutant fitness	rpoH	0.183488	1.15628e-05	other
Mutant fitness	ycfZ	-0.182895	1.15628e-05	other
Mutant fitness	yheN	0.226354	1.15628e-05	other
Mutant fitness	gor	-0.449186	1.15628e-05	other
Mutant fitness	yehM	0.13736	1.19663e-05	other
Mutant fitness	yfdY	0.227253	1.19663e-05	other
Mutant fitness	kdgK	-0.209639	1.19663e-05	other
Mutant fitness	xdhC	-0.207322	1.28443e-05	other
Mutant fitness	mntH	-0.303872	1.31922e-05	manganese
Mutant fitness	dnaJ	-0.220507	1.33293e-05	other
Mutant fitness	ftsH	0.200948	1.33315e-05	other
Mutant fitness	exbD	-0.360823	1.33315e-05	iron import
Mutant fitness	sdaC	0.1601	1.41134e-05	other
Mutant fitness	glnL	0.208231	1.41896e-05	other
Mutant fitness	glmS	-0.649158	1.45834e-05	other
Mutant fitness	trpS	0.160596	1.45834e-05	other
Mutant fitness	feoB	-0.246289	1.56183e-05	other
Mutant fitness	tsf	0.214149	1.57521e-05	other
Mutant fitness	ycfK	-0.417666	1.57521e-05	other
Mutant fitness	yccW	-0.151461	1.61361e-05	other
Mutant fitness	sohB	-0.337047	1.63748e-05	other
Mutant fitness	yifE	-0.143265	1.6619e-05	other
Mutant fitness	trmD	0.424479	1.6619e-05	other
Mutant fitness	der	0.252263	1.88857e-05	other
Mutant fitness	sufA	-0.392411	1.89985e-05	Fe-S cluster biogenesis
Mutant fitness	aidB	0.292303	1.95126e-05	other
Mutant fitness	waaC	0.810829	2.0511e-05	LPS biosynthesis and assembly
Mutant fitness	pin	-0.186273	2.06814e-05	other
Mutant fitness	pdxJ	0.272896	2.25325e-05	other
Mutant fitness	ybbP	0.185011	2.31472e-05	other
Mutant fitness	lldP	-0.235127	2.42727e-05	other
Mutant fitness	trkH	0.182233	2.44473e-05	other
Mutant fitness	ppiB	-0.401038	2.62113e-05	other
Mutant fitness	yejG	-0.256303	2.62113e-05	other
Mutant fitness	yfeC	-0.172915	2.65928e-05	other
Mutant fitness	bamA	0.151034	2.65928e-05	other
Mutant fitness	valS	0.186909	2.85737e-05	other
Mutant fitness	selA	-0.262664	3.29555e-05	other
Mutant fitness	ydhQ	0.126896	3.34132e-05	other
Mutant fitness	eutP	0.324871	3.3713e-05	other
Mutant fitness	nirB	0.155728	3.42869e-05	other
Mutant fitness	yehK	0.205974	3.49155e-05	other
Mutant fitness	ybjT	-0.13262	3.81647e-05	other
Mutant fitness	parE	0.12758	3.81647e-05	other
Mutant fitness	yfeZ	-0.203324	3.90682e-05	other
Mutant fitness	pspF	-0.151109	4.00642e-05	other
Mutant fitness	emrK	-0.239277	4.21473e-05	other
Mutant fitness	baeS	-0.174325	4.22323e-05	other
Mutant fitness	ylbI	0.252612	4.22359e-05	other
Mutant fitness	ubiB	0.194213	4.27671e-05	other
Mutant fitness	appC	0.178845	4.28148e-05	other
Mutant fitness	ompR	0.289162	4.70886e-05	other
Mutant fitness	rbsB	0.124183	4.71322e-05	other
Mutant fitness	yqgF	0.172408	4.71322e-05	other
Mutant fitness	yqeC	-0.229702	4.71322e-05	other
Mutant fitness	phnN	-0.132324	4.95114e-05	other
Mutant fitness	ispG	0.120212	5.09977e-05	other
Mutant fitness	tatC	-0.137737	5.27944e-05	other
Mutant fitness	clpX	-0.27493	5.34767e-05	other
Mutant fitness	entA	-0.187084	5.42833e-05	iron import
Mutant fitness	yeiJ	0.150973	5.48114e-05	other
Mutant fitness	clpP	-0.405233	5.48114e-05	other
Mutant fitness	idnD	-0.247681	5.52651e-05	other
Mutant fitness	ybjN	-0.193671	5.64402e-05	other
Mutant fitness	entE	-0.188384	5.70303e-05	other
Mutant fitness	yhgG	-0.332125	5.77516e-05	other
Mutant fitness	ego	-0.132801	5.84531e-05	other
Mutant fitness	thrS	0.396357	5.93658e-05	other
Mutant fitness	eutL	-0.232238	6.50376e-05	other
Mutant fitness	yheL	0.256582	6.50376e-05	other
Mutant fitness	helD	-0.237527	6.52188e-05	other
Mutant fitness	aceF	-0.450361	6.55317e-05	other
Mutant fitness	yaiT	-0.123694	7.23197e-05	other
Mutant fitness	kdsD	0.111785	7.25046e-05	other
Mutant fitness	deoB	0.111591	7.36358e-05	other
Mutant fitness	yncI	-0.309129	7.42522e-05	other
Mutant fitness	ychJ	-0.162093	7.42522e-05	other
Mutant fitness	hycH	0.115238	7.5939e-05	other
Mutant fitness	yicG	-0.189226	7.60885e-05	other
Mutant fitness	gapA	0.153318	7.6667e-05	other
Mutant fitness	acpP	0.37392	7.72973e-05	other
Mutant fitness	gmhB	0.380702	7.87849e-05	LPS biosynthesis and assembly
Mutant fitness	ydbC	0.104413	8.05135e-05	other
Mutant fitness	ypjD	0.137426	8.2339e-05	other
Mutant fitness	trpC	-0.167119	8.29433e-05	other
Mutant fitness	cydC	0.262018	8.37011e-05	respiration
Mutant fitness	ygcJ	0.13151	8.68263e-05	other
Mutant fitness	purD	0.232238	8.91446e-05	other
Mutant fitness	yrhC	-0.183555	8.91446e-05	other
Mutant fitness	crr	-0.397605	8.91446e-05	other
Mutant fitness	yhbQ	-0.242242	8.91446e-05	other
Mutant fitness	ydeE	0.275207	9.00442e-05	other
Mutant fitness	rph	-0.179891	9.63357e-05	other
Mutant fitness	cca	0.165845	9.63357e-05	other
Mutant fitness	csgG	-0.108971	9.70918e-05	other
Mutant fitness	yfjK	0.262185	0.000100454	other
Mutant fitness	rnhB	0.0982564	0.000103579	other
Mutant fitness	ymcA	0.126857	0.000104767	other
Mutant fitness	murF	0.131365	0.00011409	other
Mutant fitness	mdtA	-0.248527	0.000116158	other
Mutant fitness	emrD	0.201892	0.000122877	other
Mutant fitness	rusA	-0.145241	0.000126407	other
Mutant fitness	fic	0.109852	0.000134485	other
Mutant fitness	yjgB	-0.144226	0.000134737	other
Mutant fitness	ftsK	0.252738	0.000139354	other
Mutant fitness	tyrS	0.138407	0.000139354	other
Mutant fitness	yheM	0.198285	0.000140265	other
Mutant fitness	arcA	-0.265827	0.000141221	other
Mutant fitness	ygdD	-0.272646	0.00014241	other
Mutant fitness	oppB	-0.16164	0.000143237	other
Mutant fitness	ylbH	-0.331934	0.000150473	other
Mutant fitness	ampD	-0.14745	0.000150473	other
Mutant fitness	ryhB	0.212303	0.000150494	other
Mutant fitness	ycgL	-0.211265	0.000151925	other
Mutant fitness	entC	-0.186153	0.000167519	iron import
Mutant fitness	ybeA	0.106971	0.000172821	other
Mutant fitness	phoQ	-0.190799	0.000178843	other
Mutant fitness	recD	-0.179142	0.000179537	other
Mutant fitness	ftsX	0.23233	0.000187078	other
Mutant fitness	yncJ	-0.183315	0.000188111	other
Mutant fitness	yhhF	0.113371	0.000188397	other
Mutant fitness	rsd	0.186555	0.00019577	other
Mutant fitness	ybfC	-0.151426	0.000201406	other
Mutant fitness	yciM	-0.431878	0.000206624	other
Mutant fitness	zntR	-0.275107	0.000210727	zinc
Mutant fitness	dinQ	0.18805	0.000210727	other
Mutant fitness	uhpA	0.197176	0.000210727	other
Mutant fitness	eutT	-0.231953	0.000210727	other
Mutant fitness	folC	0.148023	0.000210727	other
Mutant fitness	yfaE	-0.221358	0.000212358	other
Mutant fitness	ygbK	-0.186921	0.000221372	other
Mutant fitness	dnaK	-0.569371	0.000227222	other
Mutant fitness	yedV	-0.133327	0.000230785	other
Mutant fitness	yfjG	-0.195981	0.000231444	other
Mutant fitness	mioC	-0.21059	0.000232162	other
Mutant fitness	yadS	0.112608	0.000232162	other
Mutant fitness	ygfY	-0.42761	0.000233666	other
Mutant fitness	ydfB	0.145095	0.000238494	other
Mutant fitness	gadX	0.110866	0.00024965	other
Mutant fitness	ybjO	-0.886117	0.000253214	other
Mutant fitness	yneG	0.181875	0.000257616	other
Mutant fitness	trmU	0.19983	0.000265495	other
Mutant fitness	lsrB	0.170316	0.000275859	other
Mutant fitness	yccC	-0.224139	0.000277754	respiration
Mutant fitness	yieH	0.0964219	0.000280434	other
Mutant fitness	dnaA	0.149551	0.00028121	other
Mutant fitness	hflX	-0.202152	0.000287825	other
Mutant fitness	guaB	0.472076	0.000289493	other
Mutant fitness	yfaH	-0.141049	0.000291757	other
Mutant fitness	yphE	0.118387	0.000292778	other
Mutant fitness	ycbF	-0.183356	0.000292778	other
Mutant fitness	ycfJ	-0.214742	0.000292778	other
Mutant fitness	coaD	0.42469	0.000299338	other
Mutant fitness	mdlA	-0.196416	0.000304872	other
Mutant fitness	greA	0.137094	0.000315162	other
Mutant fitness	hisJ	-0.113622	0.000321784	other
Mutant fitness	nlpD	0.278192	0.000337303	other
Mutant fitness	eutQ	-0.185055	0.000339436	other
Mutant fitness	ampE	0.107681	0.000339448	other
Mutant fitness	lpxH	0.142772	0.000339448	LPS biosynthesis and assembly
Mutant fitness	rfaH	0.19048	0.000346596	other
Mutant fitness	gspF	-0.176803	0.000349283	other
Mutant fitness	ychN	-0.185983	0.000350436	other
Mutant fitness	gidB	0.154937	0.000350436	other
Mutant fitness	yrbF	-0.187233	0.000352071	other
Mutant fitness	dacA	-0.24753	0.000355461	other
Mutant fitness	gcvB	-0.246722	0.000359489	other
Mutant fitness	ybdA	0.242104	0.000361739	other
Mutant fitness	dgkA	0.185105	0.000363134	other
Mutant fitness	ssuB	-0.150256	0.000363479	other
Mutant fitness	ybcQ	-0.212521	0.000371238	other
Mutant fitness	ISO92/isrB	-0.173764	0.000375154	other
Mutant fitness	yfjL	0.200306	0.000380629	other
Mutant fitness	trpR	-0.102685	0.000398001	other
Mutant fitness	manA	0.185876	0.000398736	other
Mutant fitness	mepA	0.172787	0.0003991	other
Mutant fitness	pykA	0.132105	0.0003991	other
Mutant fitness	fsaA	-0.209542	0.00040649	other
Mutant fitness	glpK	0.0734652	0.000409453	respiration
Mutant fitness	yheV	-0.139688	0.000432917	other
Mutant fitness	yecJ	-0.102575	0.000432917	other
Mutant fitness	yfbF	-0.23081	0.000433815	other
Mutant fitness	yiaT	0.135045	0.000434998	other
Mutant fitness	nagD	-0.17247	0.000444911	other
Mutant fitness	fiu	0.111144	0.000444911	other
Mutant fitness	yjjX	0.115127	0.000447801	other
Mutant fitness	waaB	-0.17814	0.000448791	LPS biosynthesis and assembly
Mutant fitness	purA	-0.445996	0.000449986	other
Mutant fitness	rsgA	0.201344	0.000453906	other
Mutant fitness	gyrA	0.468907	0.000453906	other
Mutant fitness	norW	0.161317	0.000459419	other
Mutant fitness	ydcA	-0.130188	0.000460304	other
Mutant fitness	yeaD	0.172164	0.000467893	other
Mutant fitness	flgM	-0.204516	0.000471244	other
Mutant fitness	potB	-0.148168	0.000483488	other
Mutant fitness	creB	0.101972	0.000514298	other
Mutant fitness	yfjB	0.148179	0.000514673	other
Mutant fitness	yfeY	-0.226747	0.000522615	other
Mutant fitness	yneH	0.121166	0.000522615	other
Mutant fitness	leuC	0.0973321	0.000522615	other
Mutant fitness	cbpA	-0.110887	0.000522615	other
Mutant fitness	truA	-0.284911	0.000522615	other
Mutant fitness	yaiA	-0.224594	0.000522615	other
Mutant fitness	yfjF	-0.167538	0.000525584	other
Mutant fitness	map	0.119869	0.000542509	other
Mutant fitness	ydcS	-0.388189	0.000555774	other
Mutant fitness	yqgE	0.183771	0.000555774	other
Mutant fitness	alsK	0.244364	0.000555774	other
Mutant fitness	rng	-0.234126	0.000565795	other
Mutant fitness	yhcH	0.105091	0.000575375	other
Mutant fitness	argG	0.15843	0.000580736	respiration
Mutant fitness	fepB	-1.27434	0.000581367	iron import
Mutant fitness	yfdG	0.197755	0.00058585	other
Mutant fitness	dacB	0.089919	0.00058642	other
Mutant fitness	yjaB	-0.138113	0.000588878	other
Mutant fitness	fecI	0.211823	0.000588878	other
Mutant fitness	ycbT	-0.162096	0.000602725	other
Mutant fitness	yqgC	0.241024	0.000603238	other
Mutant fitness	lldD	0.125359	0.000603238	respiration
Mutant fitness	ybeB	0.184119	0.000622296	other
Mutant fitness	rhsE	-0.286608	0.000622296	other
Mutant fitness	ydcT	-0.110286	0.00063559	other
Mutant fitness	ycgJ	-0.237609	0.000665523	other
Mutant fitness	ycdW	0.13667	0.000665523	other
Mutant fitness	hlpA	-0.146713	0.000673634	other
Mutant fitness	ypjF	0.18313	0.000673634	other
Mutant fitness	waaG	-0.432552	0.000676324	LPS biosynthesis and assembly
Mutant fitness	yfbM	-0.226036	0.000691785	other
Mutant fitness	purC	0.31768	0.000694616	other
Mutant fitness	nlpI	-0.171472	0.000694616	other
Mutant fitness	ydgJ	0.114835	0.00070453	other
Mutant fitness	rplY	0.118266	0.00070453	other
Mutant fitness	queA	-0.1263	0.000718987	other
Mutant fitness	gidA	0.152975	0.000725839	other
Mutant fitness	fepD	-1.04488	0.000737107	iron import
Mutant fitness	rbfA	0.245868	0.000750427	other
Mutant fitness	ubiU	0.11521	0.000757172	respiration
Mutant fitness	yfdR	-0.228358	0.000757172	other
Mutant fitness	rcsD	0.193286	0.000760713	other
Mutant fitness	yhaJ	0.098986	0.000760713	other
Mutant fitness	ldhA	0.119504	0.000776767	other
Mutant fitness	yohL	0.0950576	0.000784732	other
Mutant fitness	yegS	-0.0942633	0.000784732	other
Mutant fitness	pgi	0.101724	0.000788461	other
Mutant fitness	rplI	-0.139282	0.000792104	other
Mutant fitness	era	0.1356	0.000794691	other
Mutant fitness	yfdX	-0.221741	0.000794691	other
Mutant fitness	panB	0.0939085	0.000799148	other
Mutant fitness	tolQ	0.286507	0.000799148	other
Mutant fitness	ynfK	0.153611	0.000802978	other
Mutant fitness	yejM	0.218891	0.000803986	other
Mutant fitness	yegK	0.128165	0.000815249	other
Mutant fitness	leuA	0.117059	0.000815249	other
Mutant fitness	ybeH	-0.130114	0.000819115	other
Mutant fitness	ssb	0.371972	0.00082922	other
Mutant fitness	yagI	-0.100303	0.000838777	other
Mutant fitness	prpE	0.12213	0.000838777	other
Mutant fitness	chbR	0.115686	0.000846429	other
Mutant fitness	phnB	0.201783	0.000848047	other
Mutant fitness	ldcA	-0.465544	0.000848047	other
Mutant fitness	ptsI	-0.185162	0.000865711	other
Mutant fitness	yebV	-0.246356	0.000883276	other
Mutant fitness	yeaY	0.0879752	0.00088789	other
Mutant fitness	dksA	-0.330083	0.000905998	other
Mutant fitness	ecnAB	0.147608	0.000940664	other
Mutant fitness	adk	0.10757	0.000947517	other
Mutant fitness	kdtA	0.283909	0.000947517	other
Mutant fitness	lsrD	0.140681	0.000955198	other
Mutant fitness	glpX	-0.188389	0.000966999	respiration
Mutant fitness	ycfH	-0.128048	0.000986156	other
Mutant fitness	soxR	0.13636	0.000993878	other
Mutant fitness	moaE	-0.117692	0.000995837	other
Mutant fitness	sspA	0.141911	0.000997598	other
Mutant fitness	ydcP	-0.200348	0.000997598	other
Mutant fitness	ygbF	0.153894	0.00100798	other
Mutant fitness	glxK	-0.226567	0.00100798	other
Mutant fitness	murA	0.156537	0.00100798	other
Mutant fitness	yfjN	0.104011	0.00100798	other
Mutant fitness	ybjX	-0.185402	0.00101345	other
Mutant fitness	sfmH	-0.111614	0.00101762	other
Mutant fitness	yigF	0.141886	0.00101762	other
Mutant fitness	wbbK	-0.16861	0.00101762	other
Mutant fitness	galR	0.152301	0.00101762	other
Mutant fitness	gspD	-0.275996	0.00101762	other
Mutant fitness	arsC	-0.21025	0.00102624	other
Mutant fitness	ydeU	0.293985	0.00103022	other
Mutant fitness	ymgH	0.10412	0.00103174	other
Mutant fitness	yidC	0.136925	0.00107549	other
Mutant fitness	yfeU	-0.143167	0.00109772	other
Mutant fitness	ygeY	0.187731	0.0011055	other
Mutant fitness	nlpB	0.0807261	0.0011061	other
Mutant fitness	oxyR	-0.129897	0.00111934	other
Mutant fitness	rob	-0.0848842	0.00115281	other
Mutant fitness	lolB	0.203034	0.00117107	other
Mutant fitness	acs	0.118615	0.00117377	other
Mutant fitness	mutY	0.222684	0.00117377	other
Mutant fitness	hypC	0.154587	0.00117377	other
Mutant fitness	gapC	0.150051	0.0011746	other
Mutant fitness	dppB	0.119734	0.0011746	other
Mutant fitness	narP	-0.121625	0.00117669	respiration
Mutant fitness	speA	0.168731	0.00122145	other
Mutant fitness	yceJ	-0.387308	0.00123066	other
Mutant fitness	yfeK	-0.140812	0.00124418	other
Mutant fitness	ydiU	0.103758	0.00124418	other
Mutant fitness	fdx	0.255677	0.00124418	other
Mutant fitness	yfhM	0.142211	0.00124667	other
Mutant fitness	yccX	-0.102742	0.00124667	other
Mutant fitness	hokE	-0.095084	0.00125001	other
Mutant fitness	ycbU	-0.148279	0.0012552	other
Mutant fitness	pepT	-0.292935	0.00125611	other
Mutant fitness	ygjD	0.171005	0.00125611	other
Mutant fitness	hybG	-0.136343	0.00125786	other
Mutant fitness	umuD	-0.254734	0.00128351	other
Mutant fitness	ygcW	-0.137624	0.00128351	other
Mutant fitness	cynS	0.0855244	0.00129157	other
Mutant fitness	crcB	-0.207606	0.00129878	other
Mutant fitness	abrB	-0.141347	0.0013399	other
Mutant fitness	nadA	0.16973	0.00135455	other
Mutant fitness	ydjO	-0.094083	0.00136138	other
Mutant fitness	fimC	-0.119237	0.00136971	other
Mutant fitness	ybiM	-0.174951	0.00136971	other
Mutant fitness	fliR	0.150406	0.00137804	other
Mutant fitness	aspS	-0.174274	0.00138353	other
Mutant fitness	sucD	-0.214304	0.00139041	other
Mutant fitness	yphD	-0.191639	0.00141684	other
Mutant fitness	yiiU	-0.159879	0.00141684	other
Mutant fitness	ftsA-Kan	0.116936	0.00142438	other
Mutant fitness	dcm	-0.133783	0.00142438	other
Mutant fitness	atoS	-0.166932	0.00143667	other
Mutant fitness	ubiG	-0.174804	0.00143719	respiration
Mutant fitness	apt	-0.178402	0.00145222	other
Mutant fitness	yjbC	-0.0849281	0.00145286	other
Mutant fitness	qseB	0.254326	0.00147694	other
Mutant fitness	yobF	0.119782	0.00147764	other
Mutant fitness	purM	0.221945	0.00150986	other
Mutant fitness	istR12/istR	-0.098919	0.00151571	other
Mutant fitness	yohK	0.110159	0.00151848	other
Mutant fitness	obgE	0.146165	0.00153326	other
Mutant fitness	tig	-0.115318	0.00153532	other
Mutant fitness	arsR	0.092252	0.00153663	other
Mutant fitness	hybF	-0.214475	0.00154747	other
Mutant fitness	ppdC	0.11638	0.00156165	other
Mutant fitness	fkpA	0.0851121	0.00156343	other
Mutant fitness	ymfS	-0.246169	0.00156961	other
Mutant fitness	rapZ	0.136389	0.0016116	other
Mutant fitness	tonB	-0.382461	0.0016501	iron import
Mutant fitness	yaaH	0.0915903	0.0016568	other
Mutant fitness	yafQ	0.101506	0.00170305	other
Mutant fitness	yaiY	-0.0868064	0.00170305	other
Mutant fitness	xdhB	0.108877	0.00171718	other
Mutant fitness	yedE	-0.226924	0.00175317	other
Mutant fitness	cpxA	0.168875	0.00177225	other
Mutant fitness	dusB	-0.11356	0.00179173	other
Mutant fitness	yedR	-0.203078	0.0018326	other
Mutant fitness	yeaC	-0.113885	0.00185206	other
Mutant fitness	murD	0.103151	0.0018624	other
Mutant fitness	agaR	0.224051	0.00186481	other
Mutant fitness	yqeJ	0.100081	0.00187276	other
Mutant fitness	chbA	-0.182813	0.00188505	other
Mutant fitness	ndh	-0.130886	0.00188505	respiration
Mutant fitness	rcsB	-0.110442	0.00189227	other
Mutant fitness	yceG	-0.121451	0.0018957	other
Mutant fitness	intR	-0.265065	0.00190415	other
Mutant fitness	rstB	-0.127322	0.00191745	other
Mutant fitness	sprT	0.1587	0.00192222	other
Mutant fitness	hypE	-0.233673	0.00193646	other
Mutant fitness	rne	0.111437	0.00194453	other
Mutant fitness	fldA	0.165534	0.00194889	other
Mutant fitness	cpsB	0.175653	0.0019567	other
Mutant fitness	mppA	-0.0942607	0.0019646	other
Mutant fitness	waaS	0.0781158	0.00197263	LPS biosynthesis and assembly
Mutant fitness	cspC	0.132847	0.00200878	other
Mutant fitness	moaA	-0.109143	0.00200878	other
Mutant fitness	yggX	-0.215374	0.00200878	other
Mutant fitness	yhdA	-0.0755459	0.00203507	other
Mutant fitness	aroL	0.0943364	0.00206066	other
Mutant fitness	yigA	0.117914	0.0020652	other
Mutant fitness	insO	-0.0719006	0.00207233	other
Mutant fitness	ygiT	0.183209	0.0021012	other
Mutant fitness	ygdB	0.0936166	0.00212434	other
Mutant fitness	yehY	0.152053	0.00212759	other
Mutant fitness	yigB	0.0924729	0.00219457	other
Mutant fitness	glnG	0.132448	0.00222337	other
Mutant fitness	mmuP	0.0597483	0.002239	other
Mutant fitness	yjgH	0.110583	0.00224677	other
Mutant fitness	ybjI	-0.13455	0.00226716	other
Mutant fitness	yfbG	0.0778922	0.00227373	other
Mutant fitness	gnd	0.0697971	0.00228752	other
Mutant fitness	murE	-0.146867	0.00231281	other
Mutant fitness	yhfL	0.206646	0.00233706	other
Mutant fitness	frvA	0.0682949	0.00240456	other
Mutant fitness	mltB	0.121494	0.00245531	other
Mutant fitness	hycI	0.0914362	0.00246001	other
Mutant fitness	yfiN	-0.09985	0.00249528	other
Mutant fitness	purB	-0.113736	0.00251542	other
Mutant fitness	malX	0.244544	0.00256557	other
Mutant fitness	yeaJ	0.0808315	0.00260859	other
Mutant fitness	metL	0.219026	0.00266518	other
Mutant fitness	ydfA	0.144275	0.00266518	other
Mutant fitness	ybhC	0.150077	0.0026707	other
Mutant fitness	ymfB	-0.144498	0.00268262	other
Mutant fitness	nuoL	0.243556	0.00269566	respiration
Mutant fitness	yddH	0.0857031	0.00271538	other
Mutant fitness	hscA	0.196006	0.00271638	other
Mutant fitness	thiD	0.0853481	0.00276594	other
Mutant fitness	dcuC	-0.106788	0.00285031	other
Mutant fitness	sgcX	0.0718025	0.00285899	other
Mutant fitness	yjhG	0.0652992	0.00289549	other
Mutant fitness	rffG	-0.0906482	0.0029321	other
Mutant fitness	dut	0.157925	0.00293759	other
Mutant fitness	yehD	0.134534	0.00296359	other
Mutant fitness	coaA	0.146262	0.00296359	other
Mutant fitness	rplK	0.165885	0.00297026	other
Mutant fitness	pphA	0.115251	0.00297366	other
Mutant fitness	yjeE	0.134613	0.00297366	other
Mutant fitness	ybhK	-0.173717	0.00299563	other
Mutant fitness	yjgA	0.142669	0.0030548	other
Mutant fitness	idnR	0.0981323	0.00315037	other
Mutant fitness	clpB	0.136105	0.00318871	other
Mutant fitness	groL	0.0807886	0.00318952	other
Mutant fitness	pyrD	-0.122303	0.00318952	other
Mutant fitness	ryfB	-0.169465	0.00318952	other
Mutant fitness	sbcC	-0.104939	0.00321979	copper
Mutant fitness	def	0.151181	0.00321979	other
Mutant fitness	yehE	0.177569	0.00324902	other
Mutant fitness	ybjR	-0.202393	0.00324902	other
Mutant fitness	ada	0.222958	0.00326476	other
Mutant fitness	phoP	-0.182109	0.00330627	other
Mutant fitness	fsaB	-0.112149	0.00330881	other
Mutant fitness	ykgG	0.182903	0.00330881	other
Mutant fitness	iadA	0.0696101	0.00331556	other
Mutant fitness	feaB	-0.115807	0.0033172	other
Mutant fitness	rzpD	-0.129279	0.00332925	other
Mutant fitness	narL	-0.127307	0.00335154	other
Mutant fitness	ydcY	-0.13369	0.00341483	other
Mutant fitness	dld	0.120403	0.00344538	respiration
Mutant fitness	yegL	0.197536	0.00346074	other
Mutant fitness	yqaD	-0.131986	0.00351924	other
Mutant fitness	rnhA	0.133249	0.00352469	other
Mutant fitness	aroB	-0.10539	0.00354289	other
Mutant fitness	yjiY	0.113463	0.00356694	other
Mutant fitness	mreB	0.103209	0.00356694	other
Mutant fitness	ygeX	0.0779771	0.00359389	other
Mutant fitness	fumA	-0.0979263	0.0036375	other
Mutant fitness	ydcH	-0.0887318	0.00363887	other
Mutant fitness	dhaR	-0.218378	0.00364031	other
Mutant fitness	kdpB	-0.184036	0.00364547	other
Mutant fitness	yeiL	-0.128224	0.00367975	other
Mutant fitness	yhjV	-0.0853599	0.00371142	other
Mutant fitness	galM	-0.099984	0.00371636	other
Mutant fitness	holD	0.214718	0.00373592	other
Mutant fitness	ybhI	-0.119781	0.00374892	other
Mutant fitness	grxA	-0.115409	0.00376638	other
Mutant fitness	mhpT	-0.10987	0.00386064	other
Mutant fitness	rpe	-0.116983	0.00389035	other
Mutant fitness	paaD	-0.152264	0.00389035	other
Mutant fitness	lrhA	0.179208	0.00393034	other
Mutant fitness	yjjY	-0.219304	0.00393034	other
Mutant fitness	rluC	0.0828595	0.0039491	other
Mutant fitness	hupA	-0.0971263	0.00397964	other
Mutant fitness	aroD	-0.227175	0.00397996	other
Mutant fitness	adhE	0.163508	0.00407384	other
Mutant fitness	rplW	0.206547	0.00415841	other
Mutant fitness	maa	-0.150826	0.00416298	other
Mutant fitness	eptB	-0.147009	0.00418015	other
Mutant fitness	slyA	0.195393	0.00422032	other
Mutant fitness	ypfN	0.204406	0.0042899	other
Mutant fitness	sohA	0.139212	0.00432083	other
Mutant fitness	nikC	0.120072	0.00434155	other
Mutant fitness	yoaE	-0.192159	0.00434155	other
Mutant fitness	ybgJ	-0.141689	0.00435152	other
Mutant fitness	cpxP	-0.128696	0.00440161	other
Mutant fitness	acrR	-0.0936395	0.00451677	other
Mutant fitness	yobB	-0.120433	0.00452879	copper
Mutant fitness	cysA	0.0882401	0.00465989	other
Mutant fitness	yaaU	-0.0950005	0.00470306	other
Mutant fitness	infC	0.307726	0.00480518	other
Mutant fitness	exo	-0.229035	0.00487724	other
Mutant fitness	ydgA	0.0743975	0.00487724	other
Mutant fitness	carA	-0.0853359	0.00500475	other
Mutant fitness	ydeI	0.134607	0.0050253	other
Mutant fitness	yffH	-0.122735	0.00511784	other
Mutant fitness	dmsD	-0.165033	0.00511784	respiration
Mutant fitness	pflA	0.199263	0.00512773	other
Mutant fitness	ltaE	-0.112424	0.00512911	other
Mutant fitness	cspH	-0.147783	0.00515688	other
Mutant fitness	tas	0.0818933	0.00515688	other
Mutant fitness	cysS	0.246486	0.0051759	other
Mutant fitness	yhdE	0.0848392	0.00519867	other
Mutant fitness	fecR	0.163361	0.00519867	other
Mutant fitness	pepB	0.0846701	0.00520667	other
Mutant fitness	amiC	0.220137	0.00543815	other
Mutant fitness	yjjJ	0.113559	0.00554798	other
Mutant fitness	yojL	0.140012	0.00554798	other
Mutant fitness	ydgU	0.110973	0.005598	other
Mutant fitness	mdtI	0.129424	0.00562497	other
Mutant fitness	dadA	-0.114725	0.00562497	other
Mutant fitness	potD	-0.228125	0.00565042	other
Mutant fitness	nuoC	-0.155176	0.00568512	respiration
Mutant fitness	gnsA	0.0768734	0.00586007	other
Mutant fitness	fucU	0.175317	0.00586255	other
Mutant fitness	ycbZ	0.0973852	0.00594615	other
Mutant fitness	ycfX	-0.271653	0.00595584	other
Mutant fitness	pps	0.190149	0.00596879	other
Mutant fitness	ycgF	-0.0802608	0.00602028	other
Mutant fitness	fhlA	0.130599	0.00604952	other
Mutant fitness	mltA	0.0912899	0.00605343	other
Mutant fitness	yjiM	-0.148154	0.00609223	other
Mutant fitness	yeaZ	0.153983	0.00609223	other
Mutant fitness	ybaK	-0.168287	0.00614348	other
Mutant fitness	iap	0.162391	0.00619719	other
Mutant fitness	ybcO	-0.135202	0.00632641	other
Mutant fitness	znuB	-0.259427	0.00653414	zinc
Mutant fitness	yahD	0.109399	0.00655085	other
Mutant fitness	atpD	-0.171789	0.00666573	other
Mutant fitness	yjeB	-0.0988616	0.00667407	other
Mutant fitness	uhpB	0.146527	0.00671662	other
Mutant fitness	agaA	-0.11626	0.00677135	zinc
Mutant fitness	leuO	0.0909439	0.00684068	other
Mutant fitness	yjiO	0.123233	0.00689344	other
Mutant fitness	fepA	-0.103804	0.00691078	iron import
Mutant fitness	cbl	0.24724	0.00691078	other
Mutant fitness	dsdA	-0.16164	0.0070244	other
Mutant fitness	mutL	-0.114321	0.00716734	other
Mutant fitness	uvrB	-0.087862	0.00719108	other
Mutant fitness	yzgL	-0.0781154	0.00724146	other
Mutant fitness	ogrK	0.0646682	0.00724414	other
Mutant fitness	glgP	0.0998731	0.00724414	other
Mutant fitness	fldB	-0.0876361	0.00724414	other
Mutant fitness	nikR	-0.187221	0.00724414	other
Mutant fitness	yfeN	0.160398	0.00730243	other
Mutant fitness	damX	0.0722641	0.00731284	other
Mutant fitness	yrfA	-0.117082	0.00731284	other
Mutant fitness	yadR	-0.1008	0.00731926	other
Mutant fitness	yebW	0.0651693	0.0073463	other
Mutant fitness	citA	-0.176875	0.00738916	other
Mutant fitness	cspG	-0.179681	0.00746493	other
Mutant fitness	imp-kan	0.140766	0.00754042	other
Mutant fitness	cpsG	0.36983	0.00754042	other
Mutant fitness	yfjX	0.162692	0.00756427	other
Mutant fitness	ydaY	-0.0839254	0.00757831	other
Mutant fitness	ymgC	-0.190383	0.00757831	other
Mutant fitness	ycjS	-0.211527	0.00759632	other
Mutant fitness	ygcQ	0.0984336	0.00760067	other
Mutant fitness	yrbD	-0.103322	0.00764085	other
Mutant fitness	yfjM	0.123632	0.00773161	other
Mutant fitness	micF	-0.0874573	0.0077903	other
Mutant fitness	yagM	0.104885	0.00781168	other
Mutant fitness	yfcL	-0.0695902	0.00797165	other
Mutant fitness	ygaH	-0.15379	0.00801063	other
Mutant fitness	ibpA	0.133667	0.00802594	other
Mutant fitness	sdhC	-0.361012	0.00807191	other
Mutant fitness	thrB	0.0873553	0.00808814	other
Mutant fitness	yohD	0.137074	0.00818367	other
Mutant fitness	yrbC	-0.123539	0.00826872	other
Mutant fitness	hipB	0.0875856	0.00827292	other
Mutant fitness	rpoC	0.10467	0.00839172	other
Mutant fitness	ygaV	0.135394	0.00839472	other
Mutant fitness	dsdC	0.11401	0.00839485	other
Mutant fitness	aspA	-0.113095	0.00856565	other
Mutant fitness	oppA	0.122235	0.00865787	other
Mutant fitness	hyfB	-0.127374	0.0086978	other
Mutant fitness	corA	0.105001	0.0086978	other
Mutant fitness	rpoZ	0.187951	0.0087577	other
Mutant fitness	nadE	0.107473	0.00881297	respiration
Mutant fitness	csgC	0.171714	0.00888632	other
Mutant fitness	wzc	0.0950898	0.00893451	other
Mutant fitness	ycgX	-0.255484	0.00893451	other
Mutant fitness	cobC	0.0694512	0.00896332	other
Mutant fitness	yicR	0.0773771	0.00902153	other
Mutant fitness	chaA	-0.103101	0.00902153	zinc
Mutant fitness	nadB	0.0788452	0.00910521	other
Mutant fitness	yfjH	0.115079	0.00910521	other
Mutant fitness	entB	-0.170879	0.00911445	iron import
Mutant fitness	yhfK	0.0849031	0.00913925	other
Mutant fitness	ydgD	-0.071086	0.00913925	other
Mutant fitness	purN	0.124384	0.00926212	other
Mutant fitness	nudC	0.129604	0.00932834	other
Mutant fitness	ycaD	-0.168678	0.00939	other
Mutant fitness	uspE	-0.108573	0.00941527	other
Mutant fitness	yicO	0.119372	0.00941527	other
Mutant fitness	cytR	0.228757	0.00943779	other
Mutant fitness	lipA	-0.305021	0.00949787	other
Mutant fitness	fliN	0.0668075	0.00955958	other
Mutant fitness	tesA	-0.10142	0.00956654	other
Mutant fitness	hemN	-0.182861	0.00957607	respiration
Mutant fitness	wzb	-0.194317	0.00960996	other
Mutant fitness	ydhW	0.0646251	0.00961874	other
Mutant fitness	fucR	0.176911	0.00961874	other
Mutant fitness	nudE	-0.219752	0.00966598	other
Mutant fitness	yafX	0.1132	0.00966831	other
Mutant fitness	yjbM	-0.0565865	0.0098511	other
Mutant fitness	rnpA	0.148529	0.0100132	other
Mutant fitness	yhgE	-0.0659288	0.0100866	other
Mutant fitness	yciK	0.0792211	0.0100892	other
Mutant fitness	aceE	-0.118362	0.0100909	other
Mutant fitness	basR	0.15055	0.0102063	other
Mutant fitness	rpoB	0.116503	0.0102728	other
Mutant fitness	groS	0.0827992	0.0102788	other
Mutant fitness	torS	-0.158436	0.0102831	other
Mutant fitness	frsA	0.0857842	0.010373	other
Mutant fitness	gatZ	0.336145	0.0104282	other
Mutant fitness	ruvB	0.21787	0.0105008	other
Mutant fitness	yneK	0.188852	0.0106309	other
Mutant fitness	astA	0.0719263	0.0106309	other
Mutant fitness	sroF/glmY	-0.0787497	0.0106435	other
Mutant fitness	yqeH	-0.239757	0.0106697	other
Mutant fitness	yodC	-0.257759	0.0106697	other
Mutant fitness	dicF	-0.103419	0.0106697	other
Mutant fitness	barA	0.260866	0.0106697	other
Mutant fitness	ydgH	-0.101586	0.0107023	other
Mutant fitness	ftsE	0.109708	0.0107228	other
Mutant fitness	ygeD	0.104793	0.0107787	other
Mutant fitness	atoB	0.0788165	0.0108326	other
Mutant fitness	fruK	0.0962732	0.0108506	other
Mutant fitness	ypfG	0.247932	0.0109486	other
Mutant fitness	gcvP	-0.067555	0.0110016	other
Mutant fitness	lexA	0.0939333	0.0110016	other
Mutant fitness	speB	-0.0872633	0.0110787	other
Mutant fitness	trpE	-0.11333	0.0111334	other
Mutant fitness	plsX	-0.0888187	0.0111594	other
Mutant fitness	omrB	-0.0950809	0.0113134	other
Mutant fitness	yjjM	-0.0845265	0.0113585	other
Mutant fitness	racC	-0.0845263	0.0114803	other
Mutant fitness	murE-kan	-0.0892812	0.0114934	other
Mutant fitness	yhjR	0.0771565	0.0117188	other
Mutant fitness	clpA	-0.142545	0.011891	other
Mutant fitness	ycfN	-0.121884	0.0119323	other
Mutant fitness	ycjM	0.140303	0.0119596	other
Mutant fitness	hslJ	-0.0886696	0.0120636	other
Mutant fitness	yjgZ	0.110548	0.012064	other
Mutant fitness	yjcQ	-0.164384	0.0121037	other
Mutant fitness	yfgC	-0.0926096	0.0121199	other
Mutant fitness	ispU	0.149889	0.0121826	other
Mutant fitness	arcB	0.252609	0.0121957	other
Mutant fitness	ybiY	-0.121626	0.012448	other
Mutant fitness	yhiI	-0.107063	0.0125519	other
Mutant fitness	mdoH	0.165765	0.0126228	other
Mutant fitness	ydfC	0.109173	0.01267	other
Mutant fitness	sufB	-0.547397	0.01267	Fe-S cluster biogenesis
Mutant fitness	sdhD	-0.356159	0.0128512	respiration
Mutant fitness	yfdH	-0.0867613	0.0128826	other
Mutant fitness	frmR	-0.0904745	0.013139	other
Mutant fitness	yjbA	-0.0788887	0.0132046	other
Mutant fitness	dgoT	0.196464	0.0132444	other
Mutant fitness	ybiR	-0.13042	0.013746	other
Mutant fitness	ydhH	0.160262	0.0138169	other
Mutant fitness	kdsB	0.0907551	0.0138244	other
Mutant fitness	ftsA	0.135618	0.0138886	other
Mutant fitness	waaZ	-0.0973311	0.0138886	LPS biosynthesis and assembly
Mutant fitness	mngA	-0.172512	0.0138886	other
Mutant fitness	yfdQ	-0.215221	0.0139249	other
Mutant fitness	ompC	-0.0822797	0.0140171	other
Mutant fitness	alpA	-0.0820144	0.0140171	other
Mutant fitness	yjjQ	0.0838999	0.0140171	other
Mutant fitness	ycdK	-0.136641	0.0140328	other
Mutant fitness	wcaF	0.0759453	0.0142525	other
Mutant fitness	lpd	-0.147154	0.0146196	other
Mutant fitness	yfdF	0.0931284	0.0149872	other
Mutant fitness	cynR	0.119915	0.0150677	other
Mutant fitness	arsB	0.0827542	0.0152165	other
Mutant fitness	yjgD	0.120463	0.0153252	other
Mutant fitness	ssuD	-0.0852151	0.0153252	other
Mutant fitness	yohM	0.117727	0.015398	other
Mutant fitness	marB	0.113612	0.0154409	other
Mutant fitness	ybgA	-0.0751133	0.0154492	other
Mutant fitness	yeeE	0.270194	0.0154984	other
Mutant fitness	glcB	-0.0942281	0.0155859	other
Mutant fitness	yeaR	-0.273665	0.0156486	other
Mutant fitness	gshA	-0.18132	0.0156486	other
Mutant fitness	ycgE	-0.130185	0.0156486	other
Mutant fitness	dam	-0.300215	0.0156486	other
Mutant fitness	yagQ	0.106891	0.0156486	other
Mutant fitness	yecR	-0.122541	0.0156972	other
Mutant fitness	nlpE	0.0660727	0.015912	other
Mutant fitness	purL	0.148293	0.0159543	other
Mutant fitness	aphA	-0.0952587	0.0161092	other
Mutant fitness	ygfA	-0.222703	0.0162329	other
Mutant fitness	fliD	0.115736	0.016405	other
Mutant fitness	srlR	-0.0804538	0.0165026	other
Mutant fitness	yfjR	-0.113523	0.0165513	other
Mutant fitness	ccmG	-0.0759744	0.0168289	other
Mutant fitness	ygjN	0.0569352	0.0170303	other
Mutant fitness	yedL	0.125553	0.0173688	other
Mutant fitness	bipA	0.144635	0.0173908	other
Mutant fitness	tgt	-0.110711	0.0174493	other
Mutant fitness	yadB	0.0785647	0.0174493	other
Mutant fitness	yfbB	-0.055614	0.0174493	respiration
Mutant fitness	phoR	-0.149852	0.0175313	other
Mutant fitness	yfhA	-0.250606	0.017548	other
Mutant fitness	bacA	0.0765257	0.017548	other
Mutant fitness	ryhA	-0.0852375	0.0175643	other
Mutant fitness	waaO	0.0815626	0.0175807	LPS biosynthesis and assembly
Mutant fitness	glgA	0.0717194	0.0176451	other
Mutant fitness	pqiB	0.096461	0.0177293	other
Mutant fitness	hisP	0.0478687	0.0177293	other
Mutant fitness	ydcL	-0.217865	0.0178468	other
Mutant fitness	mltC	0.105287	0.0179016	other
Mutant fitness	yhhY	-0.0573085	0.0179078	other
Mutant fitness	argF	0.0525863	0.0180333	other
Mutant fitness	glnE	0.0833085	0.0180333	other
Mutant fitness	yeeW	-0.26767	0.01807	other
Mutant fitness	can	0.0783618	0.0182873	other
Mutant fitness	ssrA	-0.0825856	0.018293	other
Mutant fitness	pstC	-0.0883543	0.0185087	other
Mutant fitness	hyi	0.080043	0.0185094	other
Mutant fitness	yfaW	0.0761938	0.0185482	other
Mutant fitness	yidR	0.199664	0.0185482	other
Mutant fitness	lysP	-0.0759173	0.0187446	other
Mutant fitness	nusG	-0.118574	0.0187564	other
Mutant fitness	frvX	0.129694	0.0188785	other
Mutant fitness	yghT	-0.0993886	0.0191804	other
Mutant fitness	yadN	-0.0873349	0.0191804	other
Mutant fitness	ygfG	-0.0834405	0.0193875	other
Mutant fitness	ydcF	-0.140531	0.0193875	other
Mutant fitness	yeeA	0.24156	0.0193875	other
Mutant fitness	ydfI	0.111428	0.0193875	other
Mutant fitness	yceF	-0.0853565	0.0193875	other
Mutant fitness	glk	0.102217	0.0194779	other
Mutant fitness	ampH	-0.0900946	0.0195113	other
Mutant fitness	ptsA	-0.0933752	0.0196802	other
Mutant fitness	rep	-0.149704	0.0199011	other
Mutant fitness	fur	0.182707	0.0199298	iron import
Mutant fitness	sfmF	-0.175036	0.0200419	other
Mutant fitness	ykgJ	0.1498	0.0200457	other
Mutant fitness	yhcD	-0.0810865	0.0200847	other
Mutant fitness	dmsA	-0.0777444	0.0201555	respiration
Mutant fitness	ybgE	-0.20843	0.0201922	other
Mutant fitness	rsxG	0.165472	0.0201922	respiration
Mutant fitness	icdC	0.0861715	0.0203054	other
Mutant fitness	phoH	-0.127285	0.0203054	other
Mutant fitness	iscS	0.396867	0.0203798	Fe-S cluster biogenesis
Mutant fitness	fecA	0.06237	0.0204736	iron import
Mutant fitness	amyA	0.0577879	0.0205189	other
Mutant fitness	lolA-DAS-kan	-0.126412	0.0207559	other
Mutant fitness	lepA	0.106489	0.0209153	other
Mutant fitness	rffC	0.0917891	0.0209631	other
Mutant fitness	ycdY	-0.16873	0.0209631	other
Mutant fitness	surE	0.070603	0.0210284	other
Mutant fitness	wzxE	0.0957085	0.0211427	other
Mutant fitness	ypjB	-0.128727	0.021147	other
Mutant fitness	ydcD	-0.141941	0.0213676	other
Mutant fitness	ybhF	-0.14704	0.0214669	other
Mutant fitness	pqqL	0.265361	0.0214735	other
Mutant fitness	ycjQ	-0.267903	0.0214735	other
Mutant fitness	adiY	0.227457	0.0215012	other
Mutant fitness	rhlB	0.0606196	0.0215709	other
Mutant fitness	ypfH	-0.163801	0.0216763	other
Mutant fitness	yacH	0.100709	0.0218655	other
Mutant fitness	yejF	0.0976442	0.0218889	other
Mutant fitness	garP	-0.11221	0.0221422	other
Mutant fitness	gpp	-0.0834903	0.0221616	other
Mutant fitness	mdtG	-0.0818807	0.0222275	other
Mutant fitness	modF	-0.112881	0.0222837	other
Mutant fitness	ptrB	0.129011	0.0223437	other
Mutant fitness	ydhS	-0.385005	0.0224021	other
Mutant fitness	apaG	-0.0611605	0.022492	other
Mutant fitness	ybfB	-0.124859	0.0227296	other
Mutant fitness	yfdO	-0.156289	0.022802	other
Mutant fitness	yeaO	0.0702134	0.0229352	other
Mutant fitness	dnaB	-0.176491	0.0229995	other
Mutant fitness	ygcM	-0.178354	0.0231387	other
Mutant fitness	sdhA	-0.144355	0.0232329	respiration
Mutant fitness	ygcL	0.0574838	0.0232329	other
Mutant fitness	evgS	-0.21027	0.0232329	other
Mutant fitness	mdlB	-0.175205	0.0232342	other
Mutant fitness	adhP	-0.0668707	0.0233434	other
Mutant fitness	ybhJ	-0.106264	0.0234396	other
Mutant fitness	murE	0.0773084	0.0235423	other
Mutant fitness	dgt	0.0801709	0.0239475	other
Mutant fitness	yihM	0.0789099	0.0239699	other
Mutant fitness	yohJ	0.0751239	0.0240355	other
Mutant fitness	crl	0.0608119	0.0241774	other
Mutant fitness	hsdR	0.0949284	0.0241774	other
Mutant fitness	nanA	-0.0708684	0.0241958	other
Mutant fitness	solA	0.0663847	0.0245699	other
Mutant fitness	torT	-0.0905387	0.024658	other
Mutant fitness	qor	0.0901516	0.024658	other
Mutant fitness	yncE	-0.0800391	0.0247087	other
Mutant fitness	paaX	-0.0832632	0.0247667	other
Mutant fitness	yqhD	-0.0944088	0.0248307	other
Mutant fitness	ygbA	0.153019	0.0248921	other
Mutant fitness	ygeF	-0.182619	0.0251203	other
Mutant fitness	ygfH	0.0587982	0.0251862	other
Mutant fitness	ydhC	-0.0644484	0.0253992	other
Mutant fitness	yggD	0.0769277	0.0255331	other
Mutant fitness	php	0.0544983	0.0257488	other
Mutant fitness	dacC	-0.229252	0.0257534	other
Mutant fitness	hsdS	0.100993	0.0262294	other
Mutant fitness	tpx	-0.165635	0.0262986	other
Mutant fitness	yegJ	-0.0656569	0.0262986	other
Mutant fitness	rpiA	0.183786	0.0263378	other
Mutant fitness	yegU	0.0774145	0.026442	other
Mutant fitness	hslU	0.0819351	0.0265639	other
Mutant fitness	ytfR	-0.112428	0.0265716	other
Mutant fitness	dnaQ	0.147582	0.0265716	other
Mutant fitness	ygeO	-0.0525075	0.0269403	other
Mutant fitness	rnk	-0.0794845	0.0269403	other
Mutant fitness	recC	0.114242	0.0269403	other
Mutant fitness	ynfM	0.0846221	0.0269403	other
Mutant fitness	zntA	-0.183371	0.0271252	other
Mutant fitness	hcaB	-0.0742078	0.0271252	other
Mutant fitness	abgB	-0.118006	0.0272331	other
Mutant fitness	bcsE	-0.0786085	0.0272331	other
Mutant fitness	ybeX	-0.100101	0.0274246	other
Mutant fitness	phoA	-0.0643573	0.0274246	other
Mutant fitness	ycdG	-0.134129	0.0276132	other
Mutant fitness	ymcB	-0.138588	0.0277231	other
Mutant fitness	yccT	-0.172318	0.0277647	other
Mutant fitness	glgB	0.113084	0.0279149	other
Mutant fitness	rsxC	0.12051	0.0279149	respiration
Mutant fitness	ybhP	-0.122846	0.0281965	other
Mutant fitness	oxc	-0.061649	0.0282843	other
Mutant fitness	cls	0.0878773	0.0284137	other
Mutant fitness	cysH	0.195886	0.0284506	other
Mutant fitness	ycfR	-0.165018	0.028598	other
Mutant fitness	rssB	-0.126075	0.0286183	other
Mutant fitness	cspE	-0.119537	0.028792	other
Mutant fitness	spr	0.0646303	0.028792	other
Mutant fitness	sdiA	-0.0623711	0.028792	other
Mutant fitness	rseC	0.0593441	0.0292433	other
Mutant fitness	hslV	0.151605	0.0293388	other
Mutant fitness	sbmC	-0.0800223	0.0293388	other
Mutant fitness	hldE	0.249308	0.0296495	LPS biosynthesis and assembly
Mutant fitness	rstA	-0.182964	0.0302027	other
Mutant fitness	yliJ	-0.0771751	0.0304123	other
Mutant fitness	sodB	0.0860827	0.0304273	other
Mutant fitness	ygfI	-0.188883	0.030548	other
Mutant fitness	cobT	-0.0864155	0.0309444	other
Mutant fitness	pinH	-0.113077	0.0309444	other
Mutant fitness	ycaN	0.09214	0.0309897	other
Mutant fitness	chiA	0.0732867	0.0312663	other
Mutant fitness	yfaD	0.0771444	0.0314527	other
Mutant fitness	yaeR	0.187886	0.0315655	other
Mutant fitness	mgtA	0.175636	0.0315655	other
Mutant fitness	yafZ	0.115228	0.0315703	other
Mutant fitness	yidD	0.105269	0.0317833	other
Mutant fitness	kbaZ	0.0859616	0.0318443	other
Mutant fitness	hypA	-0.0693094	0.0318767	other
Mutant fitness	yjhQ	0.149423	0.0319041	other
Mutant fitness	yjhB	0.068092	0.032081	other
Mutant fitness	basS	0.120324	0.0321361	other
Mutant fitness	ybjM	-0.158668	0.0323159	other
Mutant fitness	tufA	0.209899	0.0325096	other
Mutant fitness	dsdX	0.0851663	0.0326505	other
Mutant fitness	sfsB	-0.104713	0.0326505	other
Mutant fitness	etp	-0.150007	0.032745	other
Mutant fitness	yhjG	-0.0652351	0.0327633	other
Mutant fitness	uidA	-0.0989452	0.0328155	other
Mutant fitness	flhA	-0.161165	0.0328155	other
Mutant fitness	glnA	-0.250928	0.0328394	other
Mutant fitness	rpsF	0.180731	0.0329785	other
Mutant fitness	marR	0.127701	0.0330152	other
Mutant fitness	fliJ	0.129235	0.033204	other
Mutant fitness	bfr	0.0703934	0.0332332	other
Mutant fitness	fumB	-0.0558199	0.0332332	other
Mutant fitness	rpoD	-0.0748031	0.0332332	other
Mutant fitness	deoC	0.0695773	0.0332332	other
Mutant fitness	ddlB	-0.0736496	0.0334205	other
Mutant fitness	hldD	0.257026	0.0334245	LPS biosynthesis and assembly
Mutant fitness	ssrS	-0.0701553	0.0337418	other
Mutant fitness	yfgM	-0.138985	0.0343169	other
Mutant fitness	fabZ (F101Y)-Kan	0.0858884	0.0344242	other
Mutant fitness	cspA	-0.0612633	0.0344492	other
Mutant fitness	ymgF	-0.0837689	0.0345551	other
Mutant fitness	osmB	-0.140717	0.0346074	other
Mutant fitness	slyX	0.118366	0.0347721	other
Mutant fitness	dsbC	-0.121086	0.0348702	other
Mutant fitness	hisD	-0.222443	0.0350487	other
Mutant fitness	ydiD	-0.131319	0.0356242	other
Mutant fitness	tktB	0.0527456	0.0357649	other
Mutant fitness	ybaB	-0.158591	0.0358132	other
Mutant fitness	tyrP	-0.109539	0.0360482	other
Mutant fitness	hcaC	-0.0857392	0.0363175	other
Mutant fitness	yfdL	-0.111233	0.0364839	other
Mutant fitness	bax	0.0620582	0.0366509	other
Mutant fitness	gcd	0.0607242	0.0367424	other
Mutant fitness	sspB	0.0619944	0.0367846	other
Mutant fitness	nagZ	-0.126032	0.0368333	other
Mutant fitness	mhpA	0.067825	0.0368333	other
Mutant fitness	murI	0.0735742	0.0369819	other
Mutant fitness	yidQ	0.0765295	0.0370248	other
Mutant fitness	yciE	-0.196293	0.0370248	other
Mutant fitness	bglG	0.162225	0.0371582	other
Mutant fitness	potH	-0.335283	0.0372129	other
Mutant fitness	yajC	-0.10415	0.0374906	other
Mutant fitness	msbA-Kan	0.0776097	0.0374906	other
Mutant fitness	yciS	-0.155314	0.0374939	other
Mutant fitness	cysN	-0.0552782	0.0375409	other
Mutant fitness	fabB	-0.612533	0.0376754	other
Mutant fitness	malZ	-0.0558548	0.0378581	other
Mutant fitness	gloA	-0.0813235	0.0378581	other
Mutant fitness	hdhA	-0.0983792	0.0379806	other
Mutant fitness	yjjG	-0.06904	0.0379836	other
Mutant fitness	galS	0.102379	0.0384744	other
Mutant fitness	uup	-0.237354	0.0385024	other
Mutant fitness	ygcB	0.094345	0.0385024	other
Mutant fitness	yibA	-0.179784	0.0385335	other
Mutant fitness	argR	0.176135	0.0388173	other
Mutant fitness	sppA	0.189082	0.0389098	other
Mutant fitness	secA	0.106711	0.0390871	other
Mutant fitness	nanR	-0.0669749	0.0390871	other
Mutant fitness	ybgO	0.0916666	0.0394322	other
Mutant fitness	ycdS	0.105572	0.039435	other
Mutant fitness	rpmF	0.132411	0.039435	other
Mutant fitness	ygbL	-0.0729115	0.039519	other
Mutant fitness	relB	0.0702922	0.0398695	other
Mutant fitness	bcr	0.0849218	0.0398695	other
Mutant fitness	rzoD	-0.0681896	0.0398695	other
Mutant fitness	gpt	-0.0581953	0.0398695	other
Mutant fitness	pppA	0.0885103	0.0400191	other
Mutant fitness	ydeS	0.0556377	0.0400509	other
Mutant fitness	ydhL	-0.111422	0.0405106	other
Mutant fitness	ygcH	0.0466853	0.0407755	other
Mutant fitness	ogt	0.0586227	0.0407755	other
Mutant fitness	ybiB	-0.0964427	0.0407755	other
Mutant fitness	mhpR	0.0588881	0.0408616	other
Mutant fitness	fadE	-0.0664651	0.0417096	other
Mutant fitness	ygeP	-0.0727256	0.0422155	other
Mutant fitness	ilvL	0.0499723	0.0422155	other
Mutant fitness	flgA	-0.053153	0.0422503	other
Mutant fitness	panC	0.101134	0.0422666	other
Mutant fitness	yqiA	-0.105771	0.0425011	other
Mutant fitness	ytfI	-0.077907	0.0425011	other
Mutant fitness	yqeG	0.0516912	0.0425011	other
Mutant fitness	mraZ	0.097454	0.0425011	other
Mutant fitness	sfsA	-0.0637827	0.0425011	other
Mutant fitness	evgA	-0.229257	0.0425222	other
Mutant fitness	hyfG	-0.0665324	0.0436168	other
Mutant fitness	cpdB	0.0619988	0.0440306	other
Mutant fitness	eno	0.0819504	0.0441097	other
Mutant fitness	araJ	-0.118461	0.0441439	other
Mutant fitness	dedD	0.466105	0.0442801	other
Mutant fitness	cysD	-0.0511772	0.0442801	other
Mutant fitness	lomR	0.0908855	0.0442801	other
Mutant fitness	ydiF	0.0676515	0.0447724	other
Mutant fitness	pncB	-0.147714	0.0455144	other
Mutant fitness	murB	0.122358	0.0455195	other
Mutant fitness	ymdC	-0.145052	0.0455826	other
Mutant fitness	ydeM	-0.0776719	0.0457938	other
Mutant fitness	holA	0.156377	0.0457938	other
Mutant fitness	flgD	-0.234558	0.0459536	other
Mutant fitness	yggF	0.0525049	0.04617	other
Mutant fitness	yqiH	-0.127228	0.0462095	other
Mutant fitness	ldcC	0.0547542	0.0465833	other
Mutant fitness	ybgP	-0.0933874	0.047139	other
Mutant fitness	flxA	-0.126833	0.0472976	other
Mutant fitness	hepA	-0.0707053	0.0473995	other
Mutant fitness	exuR	-0.0823252	0.0475725	other
Mutant fitness	yhjX	0.113853	0.0480765	other
Mutant fitness	yecN	-0.0851378	0.0481686	other
Mutant fitness	ygjV	-0.215603	0.0482447	other
Mutant fitness	yihR	-0.146883	0.0483188	other
Mutant fitness	lar	0.0792623	0.04849	other
Mutant fitness	yfaY	0.0725434	0.048736	other
Mutant fitness	astB	-0.130421	0.0488565	other
Mutant fitness	tsgA	-0.0867793	0.0489111	other
Mutant fitness	maoC	-0.145477	0.0494313	other
Mutant fitness	exoX	0.11338	0.049742	other
Mutant fitness	yidF	-0.10089	0.049742	other
Mutant fitness	yneJ	0.102	0.0497482	other
Mutant fitness	agaI	-0.0704734	0.0497759	other
Mutant fitness	exuT	0.0790454	0.0498848	other
Mutant fitness	rplD	0.178438	0.0501532	other
Mutant fitness	sucC	-0.304525	0.0502267	other
Mutant fitness	yjiH	0.0463339	0.0502642	other
Mutant fitness	ilvC	0.0863766	0.0502735	other
Mutant fitness	ispF	0.110114	0.0502873	other
Mutant fitness	yecO	0.209218	0.0506653	other
Mutant fitness	yfhD	0.0786653	0.0506653	other
Mutant fitness	rfbX	0.0839503	0.0507421	other
Mutant fitness	ymdE	-0.0572725	0.050952	other
Mutant fitness	setB	-0.0600933	0.0509904	other
Mutant fitness	bioC	-0.0659728	0.0510437	other
Mutant fitness	yaiU	-0.142544	0.0512944	other
Mutant fitness	waaL	0.073551	0.0512944	LPS biosynthesis and assembly
Mutant fitness	ynfA	-0.11888	0.0514029	other
Mutant fitness	oppD	0.108324	0.051414	other
Mutant fitness	asnC	0.130561	0.051414	other
Mutant fitness	yfdV	-0.188251	0.0514359	other
Mutant fitness	hchA	0.109818	0.0514359	other
Mutant fitness	fadL	0.130882	0.0517343	other
Mutant fitness	ibpB	0.0734025	0.051812	other
Mutant fitness	setA	0.0721336	0.051812	other
Mutant fitness	ycfM	-0.0906677	0.051812	other
Mutant fitness	ydaT	-0.262613	0.051812	other
Mutant fitness	yacL	0.0938485	0.0519864	other
Mutant fitness	yrbL	-0.0429727	0.0520241	other
Mutant fitness	clcB	-0.250656	0.0520241	other
Mutant fitness	ydiO	-0.285903	0.0520241	other
Mutant fitness	metR	0.0422981	0.0521432	other
Mutant fitness	parC	0.167318	0.0522532	other
Mutant fitness	ydiA	0.173262	0.0523139	other
Mutant fitness	ybfO	-0.0901228	0.0523429	other
Mutant fitness	lptA	0.0436396	0.0526963	LPS biosynthesis and assembly
Mutant fitness	hokD	-0.060177	0.0527072	other
Mutant fitness	metK	0.0942486	0.0527133	other
Mutant fitness	mrcB	-0.217029	0.05278	other
Mutant fitness	ygaP	0.0534378	0.05278	other
Mutant fitness	panD	0.0660399	0.0527849	other
Mutant fitness	moaC	-0.0570719	0.0529277	other
Mutant fitness	thrA	0.10766	0.0529904	other
Mutant fitness	yhjD-kan	-0.0552772	0.0529904	other
Mutant fitness	narX	-0.0755875	0.0530015	other
Mutant fitness	hisH	0.165611	0.0530347	other
Mutant fitness	yiaC	-0.080514	0.0530347	other
Mutant fitness	ppdD	-0.0563831	0.0530347	other
Mutant fitness	zwf	0.161882	0.0532136	other
Mutant fitness	sapC	0.120648	0.0532709	other
Mutant fitness	paaA	-0.0882598	0.0533526	zinc
Mutant fitness	yddL	0.144534	0.0533526	other
Mutant fitness	yjbO	0.0932114	0.0535308	other
Mutant fitness	ymgA	-0.0761089	0.0539167	other
Mutant fitness	gph	-0.0776976	0.0539167	other
Mutant fitness	fucO	0.0822179	0.0539167	other
Mutant fitness	yhhW	-0.0534589	0.0539167	other
Mutant fitness	prpC	-0.0748404	0.0539342	other
Mutant fitness	yrfB	-0.061317	0.0539342	other
Mutant fitness	oppF	-0.169325	0.0539342	other
Mutant fitness	yggL	0.0659651	0.0539425	other
Mutant fitness	ccmE	-0.0719665	0.0539425	other
Mutant fitness	yhdY	0.0948649	0.0542573	other
Mutant fitness	yjgW	0.0900748	0.0551271	other
Mutant fitness	ycdT	-0.109691	0.0551525	other
Mutant fitness	ydaQ	-0.197928	0.0551673	other
Mutant fitness	cysC	-0.128074	0.0551673	other
Mutant fitness	degQ	0.0724509	0.0551673	other
Mutant fitness	cysI	-0.103718	0.0551969	other
Mutant fitness	yidX	0.253799	0.0552713	other
Mutant fitness	gabD	-0.0600451	0.0552963	other
Mutant fitness	tktA	0.0856255	0.0554459	other
Mutant fitness	yihE	-0.0687509	0.0555707	other
Mutant fitness	ybiJ	-0.0577447	0.0557816	other
Mutant fitness	ybbN	0.0626493	0.0559246	other
Mutant fitness	ynhG	-0.082912	0.0559706	other
Mutant fitness	yagE	-0.0420963	0.0568378	other
Mutant fitness	moeB	-0.114979	0.0570616	other
Mutant fitness	yciQ	-0.075653	0.0571725	other
Mutant fitness	ybdO	-0.0581399	0.0573947	other
Mutant fitness	ycgK	-0.0550607	0.0576921	other
Mutant fitness	betI	0.187762	0.0578039	other
Mutant fitness	ompL	0.101645	0.0580729	other
Mutant fitness	rpiR	0.0486262	0.0580757	other
Mutant fitness	fecB	-0.108341	0.0580789	other
Mutant fitness	yaeJ	0.0848114	0.0580789	other
Mutant fitness	melR	0.0892557	0.0580789	other
Mutant fitness	ylcE	0.0674055	0.0580789	other
Mutant fitness	artQ	-0.0661212	0.0580789	other
Mutant fitness	eutA	-0.121789	0.0580789	other
Mutant fitness	ybhN	-0.125821	0.0580789	other
Mutant fitness	yihQ	-0.0846545	0.0586441	other
Mutant fitness	citB	-0.0545306	0.0587772	other
Mutant fitness	ydfP	0.102253	0.0589091	other
Mutant fitness	psiF	-0.0713183	0.0589091	other
Mutant fitness	yjfY	0.119573	0.0591306	other
Mutant fitness	yehS	0.119047	0.0591734	other
Mutant fitness	recR	-0.180061	0.059239	other
Mutant fitness	allD	-0.226454	0.0594255	other
Mutant fitness	speF	0.070501	0.0595488	other
Mutant fitness	ygiQ	0.175846	0.0595488	other
Mutant fitness	dadX	-0.133115	0.0595488	other
Mutant fitness	radA	-0.0609067	0.0597673	other
Mutant fitness	yghF	-0.116933	0.0601028	other
Mutant fitness	sdaB	-0.0991764	0.0601694	other
Mutant fitness	proY	-0.0638952	0.0601867	other
Mutant fitness	yraM	-0.168796	0.0602827	other
Mutant fitness	gmk	0.13245	0.0604151	other
Mutant fitness	ymjD	-0.0576036	0.0604607	other
Mutant fitness	hdeB	0.0669142	0.0604607	other
Mutant fitness	gmd	-0.0535463	0.0604607	other
Mutant fitness	yghK	-0.0548631	0.0604607	other
Mutant fitness	yeeO	-0.0689408	0.0605369	other
Mutant fitness	csgF	-0.155889	0.0608843	other
Mutant fitness	pck	0.0670352	0.0612761	other
Mutant fitness	pfs	0.154711	0.0612761	other
Mutant fitness	ygfF	0.090347	0.0616196	other
Mutant fitness	ptr	0.133766	0.0619086	other
Mutant fitness	yqiG	0.0524738	0.0619086	other
Mutant fitness	ynbC	-0.0463623	0.0619086	other
Mutant fitness	ybiO	-0.0772602	0.0620336	other
Mutant fitness	yfbR	-0.0970271	0.0620543	other
Mutant fitness	ycjU	-0.160505	0.0620896	other
Mutant fitness	ycbX	0.0906514	0.0621981	other
Mutant fitness	yciH	-0.157284	0.0622688	other
Mutant fitness	tldD	-0.0925135	0.0622983	other
Mutant fitness	yhiQ	-0.0725281	0.0624463	other
Mutant fitness	hycA	-0.132482	0.0628608	other
Mutant fitness	gntU	-0.0715826	0.0629423	other
Mutant fitness	ebgA	0.0690564	0.0631588	other
Mutant fitness	ygdE	-0.107401	0.0639094	other
Mutant fitness	ypfE	0.0907402	0.0639094	other
Mutant fitness	yjeP	-0.0891606	0.0643029	other
Mutant fitness	yjtD	-0.0548143	0.0649256	other
Mutant fitness	sraB/psrD	0.0500454	0.0650928	other
Mutant fitness	ygbJ	0.0445919	0.0650928	other
Mutant fitness	hybE	0.0649569	0.0650928	other
Mutant fitness	hpf	-0.10418	0.0651002	other
Mutant fitness	idnK	-0.115211	0.065332	other
Mutant fitness	borD	0.0492784	0.0663416	other
Mutant fitness	trkG	0.0543625	0.0663416	other
Mutant fitness	yecP	0.128646	0.0663416	other
Mutant fitness	ygeV	0.0431323	0.0663416	other
Mutant fitness	uhpC	0.0896825	0.0663416	other
Mutant fitness	acnA	0.109753	0.0663416	respiration
Mutant fitness	ymfP	-0.0924922	0.0667919	other
Mutant fitness	yedD	-0.289629	0.0674138	other
Mutant fitness	yahO	-0.280398	0.0680928	other
Mutant fitness	tolC	-0.53456	0.0681506	efflux pumps and regulators
Mutant fitness	pgm	0.137565	0.0681942	other
Mutant fitness	pfkB	-0.524888	0.0681942	other
Mutant fitness	yliI	0.117749	0.0681942	other
Mutant fitness	umuC	-0.0546704	0.0682573	other
Mutant fitness	ydcZ	-0.142623	0.0688261	other
Mutant fitness	tpr	0.0715312	0.068856	other
Mutant fitness	ybeD	0.107614	0.0688974	other
Mutant fitness	ylcH	0.0817058	0.068927	other
Mutant fitness	ydhB	0.0534992	0.0689646	other
Mutant fitness	flgN	-0.150747	0.0693478	other
Mutant fitness	gntT	0.0892671	0.0698486	other
Mutant fitness	yjdL	0.0591332	0.0698486	other
Mutant fitness	pabC	-0.136594	0.0699387	other
Mutant fitness	nrfC	-0.0676331	0.070148	other
Mutant fitness	yehX	0.0697022	0.0706295	other
Mutant fitness	yjhA	0.088899	0.0710718	other
Mutant fitness	serS	0.0710576	0.0713955	other
Mutant fitness	ygjO	0.0810014	0.0716474	other
Mutant fitness	yicN	0.0742257	0.072159	other
Mutant fitness	ynfO	0.0650374	0.0726548	other
Mutant fitness	yqcA	0.13176	0.0730575	other
Mutant fitness	yfhQ	0.140487	0.0730575	other
Mutant fitness	yjbI	-0.0538797	0.0731352	other
Mutant fitness	yjhE	0.0917735	0.0732937	other
Mutant fitness	ppiA	0.0470471	0.0733084	other
Mutant fitness	yiaG	0.0498608	0.0735386	other
Mutant fitness	yijP	-0.0563099	0.073573	other
Mutant fitness	cheR	-0.0752696	0.0737074	other
Mutant fitness	yghJ	0.0969421	0.0739349	other
Mutant fitness	gntK	0.0652081	0.0739548	other
Mutant fitness	yqfB	0.0973732	0.074128	other
Mutant fitness	ydgT	0.0544647	0.074128	other
Mutant fitness	talA	0.0406957	0.0743681	other
Mutant fitness	tdk	-0.0589491	0.0743681	other
Mutant fitness	glcG	0.0465834	0.0745198	other
Mutant fitness	rnr	0.195809	0.0750439	other
Mutant fitness	yhdN	-0.222597	0.0750902	other
Mutant fitness	truD	0.174215	0.0751334	other
Mutant fitness	fcl	-0.0672808	0.0752973	other
Mutant fitness	gatY	0.0947089	0.0756893	other
Mutant fitness	ylbF	0.0703142	0.075987	other
Mutant fitness	yecE	-0.133306	0.0769939	other
Mutant fitness	uspG	-0.0791365	0.0769939	other
Mutant fitness	hyaE	-0.0984589	0.0769939	other
Mutant fitness	elaB	0.0693738	0.0769939	other
Mutant fitness	rnb	0.0644885	0.0770446	other
Mutant fitness	ryeF	0.068424	0.0770446	other
Mutant fitness	yhcC	-0.118258	0.0770446	other
Mutant fitness	ycgR	0.0714347	0.0770996	other
Mutant fitness	ygbE	0.111477	0.0775373	other
Mutant fitness	intS	0.113124	0.0775373	other
Mutant fitness	yjiK	0.0506792	0.0780957	other
Mutant fitness	dcuS	0.0697073	0.0780957	other
Mutant fitness	nohA	0.0771374	0.0780957	other
Mutant fitness	hypF	0.0548587	0.0780957	other
Mutant fitness	aspC	-0.0863003	0.0780957	other
Mutant fitness	btuD	-0.0820282	0.0782061	other
Mutant fitness	pta	-0.111306	0.0791147	other
Mutant fitness	yihS	0.119699	0.0791171	other
Mutant fitness	ybhA	-0.116949	0.0791665	other
Mutant fitness	nikD	0.0634011	0.0795653	other
Mutant fitness	ycaK	0.0568969	0.079699	other
Mutant fitness	mtgA	-0.0808748	0.079699	other
Mutant fitness	rpmE	0.111802	0.0797234	other
Mutant fitness	yjfL	-0.0598605	0.0797234	other
Mutant fitness	ymfA	-0.0625811	0.0797234	other
Mutant fitness	treR	-0.0655769	0.0797234	other
Mutant fitness	ydaV	-0.0550822	0.0799631	other
Mutant fitness	yqjI	0.0457201	0.0800475	other
Mutant fitness	sufI	-0.0593179	0.0800664	other
Mutant fitness	ybaV	0.106482	0.0804242	other
Mutant fitness	aroC	0.074262	0.0807606	other
Mutant fitness	lolA	0.0969213	0.0812191	other
Mutant fitness	yncM	0.203248	0.0813381	other
Mutant fitness	aroK	-0.103654	0.0814351	other
Mutant fitness	yaeT	0.184728	0.0818329	other
Mutant fitness	uvrD	-0.0774585	0.0822058	other
Mutant fitness	ytfT	0.0826318	0.0831814	other
Mutant fitness	yfiH	0.0649582	0.0832108	other
Mutant fitness	ygcK	0.0609284	0.0834429	other
Mutant fitness	cbrC	0.0864344	0.0841109	other
Mutant fitness	ymdF	-0.130414	0.0842254	other
Mutant fitness	ymgD	-0.13143	0.0842254	other
Mutant fitness	cutA	0.0757704	0.0844602	other
Mutant fitness	essQ	0.0671905	0.08476	other
Mutant fitness	ytjB	-0.0567275	0.0848315	other
Mutant fitness	flgJ	-0.115572	0.0849406	other
Mutant fitness	zapA	0.0468896	0.0849629	other
Mutant fitness	elaA	0.0538374	0.0851961	other
Mutant fitness	yicM	-0.100556	0.085521	other
Mutant fitness	ybiH	-0.07118	0.0855768	other
Mutant fitness	ygeH	-0.280767	0.0858964	other
Mutant fitness	ybbJ	0.0679921	0.0858964	other
Mutant fitness	plsC	-0.114013	0.0860936	other
Mutant fitness	yceB	0.0503502	0.086468	other
Mutant fitness	slt	0.0762621	0.0864755	other
Mutant fitness	tatB	-0.0810542	0.0865554	other
Mutant fitness	yieP	-0.0885772	0.0866898	other
Mutant fitness	yaiP	0.106982	0.0867353	other
Mutant fitness	murC	0.0642899	0.0867693	other
Mutant fitness	purE	-0.1017	0.0870466	other
Mutant fitness	serA	0.0569535	0.0872551	other
Mutant fitness	fdnG	-0.0879899	0.0875659	respiration
Mutant fitness	yqjH	-0.0752965	0.0882437	other
Mutant fitness	pitA	0.0447044	0.0884047	other
Mutant fitness	yehP	-0.0513925	0.0887603	other
Mutant fitness	yagS	0.06231	0.088839	other
Mutant fitness	eutE	0.123281	0.0892252	other
Mutant fitness	xylF	0.0354145	0.0892252	other
Mutant fitness	rmf	-0.133247	0.0892252	other
Mutant fitness	yjiZ	-0.0683314	0.08932	other
Mutant fitness	potF	-0.134076	0.08932	other
Mutant fitness	sseA	-0.084662	0.08932	other
Mutant fitness	yihL	0.0409026	0.08932	other
Mutant fitness	mdoC	-0.134454	0.08932	other
Mutant fitness	tfaS	0.0550185	0.089522	other
Mutant fitness	htrG	-0.0444511	0.0896968	other
Mutant fitness	ompA	-0.0571147	0.0898799	other
Mutant fitness	yehA	0.120503	0.0902201	other
Mutant fitness	yfjW	-0.0549096	0.0907911	other
Mutant fitness	yneI	-0.240778	0.0908365	other
Mutant fitness	ybdJ	-0.093814	0.0915123	other
Mutant fitness	ycjW	-0.139001	0.0922486	other
Mutant fitness	speC	0.0673712	0.092614	other
Mutant fitness	yhaK	0.106229	0.092614	other
Mutant fitness	clpS	-0.0894406	0.092733	other
Mutant fitness	ytfN	0.117294	0.092733	other
Mutant fitness	cheY	-0.156955	0.0928241	other
Mutant fitness	uvrY	-0.0646859	0.0928842	other
Mutant fitness	ydeJ	0.0732877	0.0929439	other
Mutant fitness	rlpA	-0.0660468	0.0937352	other
Mutant fitness	rimK	-0.0839359	0.0937352	other
Mutant fitness	ycfQ	0.0636523	0.0938445	other
Mutant fitness	yeaH	-0.113471	0.0943974	other
Mutant fitness	ygfO	-0.0580417	0.094832	other
Mutant fitness	artI	-0.0841577	0.094832	other
Mutant fitness	ycdP	-0.276415	0.0948847	other
Mutant fitness	intE	-0.0740307	0.0948847	other
Mutant fitness	nmpC	-0.1294	0.0958658	other
Mutant fitness	cdd	0.0618957	0.0958658	other
Mutant fitness	ycfP	0.0898747	0.0960453	other
Mutant fitness	lsrC	-0.125248	0.0965519	other
Mutant fitness	ygaR	0.0483701	0.0966713	other
Mutant fitness	hyuA	0.0758197	0.0966713	other
Mutant fitness	yihV	-0.0687359	0.0967701	other
Mutant fitness	yggW	-0.0780638	0.0967701	other
Mutant fitness	ytfE	0.0505696	0.0969976	other
Mutant fitness	renD	-0.141268	0.0980496	other
Mutant fitness	pepN	-0.182719	0.098211	other
Mutant fitness	yjbE	-0.0661277	0.0982454	other
Mutant fitness	yraL	0.0988384	0.0984083	other
Mutant fitness	lacI	0.0505284	0.0991298	other
Mutant fitness	sodC	0.0625377	0.0995021	other
Mutant fitness	ygcP	0.121499	0.0995021	other
Mutant fitness	yhhX	0.0444827	0.0995911	other
Mutant fitness	yebS	-0.0632237	0.100014	other
Mutant fitness	gdhA	0.0373996	0.100106	other
Mutant fitness	wbbI	-0.0987235	0.100182	other
Mutant fitness	yihW	-0.0753393	0.100398	other
Mutant fitness	yegI	-0.0771633	0.100416	other
Mutant fitness	agaS	0.0697314	0.100492	other
Mutant fitness	yliA	0.127368	0.100763	other
Mutant fitness	sgbU	0.0970751	0.101023	other
Mutant fitness	imp-DAS+4-kan	-0.0892504	0.101349	other
Mutant fitness	msbA (P18S)-Kan	0.0543555	0.101349	other
Mutant fitness	yfaA	-0.130345	0.101359	other
Mutant fitness	ycgV	-0.24747	0.101824	other
Mutant fitness	fliT	0.0757688	0.102282	other
Mutant fitness	ycjT	-0.176018	0.102626	other
Mutant fitness	bioA	0.0765083	0.102918	other
Mutant fitness	yehB	0.0640881	0.103206	other
Mutant fitness	qseC	0.192431	0.103307	other
Mutant fitness	yjhR	0.0587472	0.103665	other
Mutant fitness	ydgI	-0.189318	0.103727	other
Mutant fitness	blr	-0.079853	0.103727	other
Mutant fitness	narQ	-0.275487	0.103833	other
Mutant fitness	yhcN	0.061766	0.104544	other
Mutant fitness	dsbA	-0.0738882	0.104629	other
Mutant fitness	pheM	0.117381	0.104939	other
Mutant fitness	stfQ	0.10806	0.104999	other
Mutant fitness	hcaT	0.122749	0.105347	other
Mutant fitness	sgcE	-0.0801984	0.105556	other
Mutant fitness	phnH	-0.0516303	0.106026	other
Mutant fitness	kdpE	-0.157944	0.106057	other
Mutant fitness	efp	0.0698691	0.106588	other
Mutant fitness	ycaJ	-0.0771399	0.10676	other
Mutant fitness	ynfN	0.085289	0.106783	other
Mutant fitness	lpxA	-0.0496201	0.106783	LPS biosynthesis and assembly
Mutant fitness	tehB	-0.0613365	0.106948	other
Mutant fitness	hda	-0.196428	0.106948	other
Mutant fitness	yjbH	0.0823453	0.106948	other
Mutant fitness	argT	0.0571741	0.107292	other
Mutant fitness	ansP	0.0785993	0.107657	other
Mutant fitness	slp	0.110508	0.107769	other
Mutant fitness	ymfI	-0.0575205	0.108127	other
Mutant fitness	btuR	0.0570567	0.10814	other
Mutant fitness	fieF	0.0877079	0.10814	other
Mutant fitness	ybbD	-0.198229	0.108198	other
Mutant fitness	ychH	-0.052037	0.108513	other
Mutant fitness	nrdF	-0.137479	0.109439	other
Mutant fitness	fhiA	-0.0456913	0.109439	other
Mutant fitness	yidJ	0.151455	0.109923	other
Mutant fitness	ygfM	-0.0768611	0.109923	other
Mutant fitness	rffH	0.0538568	0.109923	other
Mutant fitness	cof	0.129029	0.109923	other
Mutant fitness	potG	-0.0593985	0.110053	other
Mutant fitness	ypdB	0.0467793	0.110053	other
Mutant fitness	dppD	0.046203	0.1103	other
Mutant fitness	thrL	0.126047	0.1103	other
Mutant fitness	flgB	-0.0888009	0.110532	other
Mutant fitness	ydaC	-0.0715254	0.111376	other
Mutant fitness	yagJ	0.0666589	0.111376	other
Mutant fitness	IstR-1	-0.0983708	0.111376	other
Mutant fitness	yrdB	0.0551181	0.111376	other
Mutant fitness	gspM	-0.0813862	0.111395	other
Mutant fitness	ybbC	-0.0633808	0.111395	other
Mutant fitness	lpxC-kan	0.0736825	0.111417	other
Mutant fitness	yehZ	-0.0532461	0.111417	other
Mutant fitness	yceA	-0.207424	0.111417	other
Mutant fitness	mipA	-0.0559914	0.111455	other
Mutant fitness	ycgN	-0.0759663	0.11195	other
Mutant fitness	fdrA	-0.100294	0.112043	other
Mutant fitness	yedS	-0.0806021	0.112098	other
Mutant fitness	yjhH	-0.115351	0.112184	other
Mutant fitness	abgR	-0.071274	0.112184	other
Mutant fitness	ybhT	-0.057153	0.112518	other
Mutant fitness	yiiG	0.0350411	0.112527	other
Mutant fitness	ykiA	-0.0689932	0.112527	other
Mutant fitness	chaB	-0.080861	0.112527	other
Mutant fitness	ybaM	-0.0720851	0.112561	other
Mutant fitness	yfgG	-0.148676	0.11284	respiration
Mutant fitness	gpmA	-0.0618675	0.113137	other
Mutant fitness	argC	0.0870353	0.11316	other
Mutant fitness	ynbE	-0.186336	0.11316	other
Mutant fitness	yagL	0.0770337	0.113212	other
Mutant fitness	kil	-0.0925349	0.113673	other
Mutant fitness	ybaQ	-0.105678	0.113673	other
Mutant fitness	recA	0.136864	0.113952	other
Mutant fitness	nuoB	0.10406	0.114292	respiration
Mutant fitness	yeiU	-0.100853	0.114292	other
Mutant fitness	yfcA	-0.108781	0.114292	other
Mutant fitness	yieF	0.0557385	0.114322	other
Mutant fitness	ydaF	-0.0832925	0.114597	other
Mutant fitness	tauA	0.0392308	0.114661	other
Mutant fitness	cynT	0.033864	0.114739	other
Mutant fitness	lit	-0.0653052	0.114739	other
Mutant fitness	yeeV	-0.0591666	0.115174	other
Mutant fitness	ybbK	-0.106535	0.115179	other
Mutant fitness	ycdC	-0.0938818	0.11603	other
Mutant fitness	npr	-0.0688636	0.11603	other
Mutant fitness	flgH	0.0374762	0.11616	other
Mutant fitness	asnB	-0.195376	0.116816	other
Mutant fitness	waaP	0.116217	0.117164	LPS biosynthesis and assembly
Mutant fitness	moeA	-0.0936499	0.117255	other
Mutant fitness	ymfC	0.0590131	0.117472	other
Mutant fitness	ulaG	0.0452863	0.117807	other
Mutant fitness	nagA	-0.104855	0.117834	other
Mutant fitness	ygcO	-0.0537856	0.117834	other
Mutant fitness	yjgK	0.0521198	0.117969	other
Mutant fitness	ygeK	0.0409518	0.118439	other
Mutant fitness	yaeB	0.0580195	0.118439	other
Mutant fitness	ygaT	-0.0910097	0.118761	other
Mutant fitness	uidB	0.0484662	0.119229	other
Mutant fitness	cyaA	-0.15198	0.119631	other
Mutant fitness	dedA	-0.0468269	0.119631	other
Mutant fitness	rybC/sroB	-0.0502211	0.119631	other
Mutant fitness	rpoS	-0.1902	0.12009	other
Mutant fitness	pdhR	0.0552604	0.120131	other
Mutant fitness	emrY	0.0558943	0.120131	other
Mutant fitness	yliE	-0.0685346	0.120131	other
Mutant fitness	rhlE	0.0619801	0.12034	other
Mutant fitness	livM	0.0493772	0.12034	other
Mutant fitness	yjeM	0.156405	0.120965	other
Mutant fitness	nei	-0.132628	0.120965	other
Mutant fitness	ycbJ	-0.18818	0.121054	other
Mutant fitness	ypdI	-0.0517933	0.121524	other
Mutant fitness	macA	0.081517	0.121622	other
Mutant fitness	yoaD	0.044066	0.121794	other
Mutant fitness	tap	-0.0668777	0.122021	other
Mutant fitness	ycbQ	-0.183695	0.122021	other
Mutant fitness	dps	-0.182774	0.122021	other
Mutant fitness	yqaA	-0.086765	0.122249	other
Mutant fitness	yjcE	-0.0498366	0.122386	other
Mutant fitness	fruB	-0.0821933	0.122503	other
Mutant fitness	pmrD	0.0453517	0.122781	other
Mutant fitness	holB	-0.0485565	0.122845	other
Mutant fitness	mutT	-0.0572037	0.122977	other
Mutant fitness	ylbA	0.0535619	0.122977	other
Mutant fitness	hycE	0.037576	0.12307	other
Mutant fitness	pyrC	-0.112535	0.12336	other
Mutant fitness	yeiN	-0.0782517	0.124147	other
Mutant fitness	sfmA	-0.0822783	0.124147	other
Mutant fitness	katE	0.0322337	0.124147	other
Mutant fitness	ybdN	-0.283604	0.124147	other
Mutant fitness	cobS	-0.0784568	0.125095	other
Mutant fitness	glgS	0.0543241	0.125448	other
Mutant fitness	ycbY	-0.0926573	0.125604	other
Mutant fitness	fhuB	-0.0813979	0.125609	other
Mutant fitness	perR	0.0469865	0.125702	other
Mutant fitness	menD	0.061434	0.125722	other
Mutant fitness	yhcG	0.0411091	0.125765	other
Mutant fitness	arnT	0.0511235	0.125915	other
Mutant fitness	yncG	0.0928076	0.125915	other
Mutant fitness	wza	0.0828979	0.125996	other
Mutant fitness	ulaD	-0.136793	0.125996	other
Mutant fitness	ddpC	-0.0995515	0.125996	other
Mutant fitness	cheW	0.0537406	0.126271	other
Mutant fitness	yieG	0.0476647	0.126665	other
Mutant fitness	xylG	0.0567016	0.126665	other
Mutant fitness	intF	0.0456602	0.128228	other
Mutant fitness	ulaB	-0.0921528	0.12856	other
Mutant fitness	yfiR	0.0907034	0.12856	other
Mutant fitness	rcsF	0.0454407	0.128961	other
Mutant fitness	IS061 (isrA)	-0.0663906	0.129692	other
Mutant fitness	znuC	0.0357132	0.129837	zinc
Mutant fitness	ccmB	-0.0441791	0.129837	other
Mutant fitness	holC	-0.375862	0.129945	other
Mutant fitness	speG	-0.0796773	0.130439	other
Mutant fitness	yceH	0.0553868	0.130458	other
Mutant fitness	murG	-0.135433	0.131785	other
Mutant fitness	aceA	0.0537642	0.131889	other
Mutant fitness	fabF	0.137352	0.132232	other
Mutant fitness	yjeF	-0.0845924	0.133551	other
Mutant fitness	tdcB	-0.0501155	0.133773	other
Mutant fitness	yobD	-0.108529	0.133773	other
Mutant fitness	dhaK	0.065972	0.133775	other
Mutant fitness	narI	0.0945122	0.134814	other
Mutant fitness	yjfZ	0.0570288	0.13521	other
Mutant fitness	sgbH	-0.0525131	0.135333	other
Mutant fitness	prmB	-0.0633156	0.136215	other
Mutant fitness	relE	-0.0653133	0.136259	other
Mutant fitness	gspO	-0.0508911	0.136552	other
Mutant fitness	ydjA	-0.0513756	0.136591	other
Mutant fitness	yhjQ	-0.0874951	0.136693	other
Mutant fitness	rmuC	0.0513603	0.136759	other
Mutant fitness	cvrA	-0.0738563	0.136944	other
Mutant fitness	ygbI	-0.0611849	0.137111	other
Mutant fitness	gcvA	-0.0683474	0.137246	other
Mutant fitness	fabH	0.132114	0.138425	other
Mutant fitness	ypjL	0.0617378	0.138865	other
Mutant fitness	fabR	0.045443	0.138865	other
Mutant fitness	mraW	0.0853955	0.138865	other
Mutant fitness	micC	-0.0568152	0.138865	OMPs
Mutant fitness	ggt	0.0381972	0.138865	other
Mutant fitness	yegX	0.0449126	0.138865	other
Mutant fitness	tfaE	0.220994	0.139005	other
Mutant fitness	argP	0.0565783	0.139283	other
Mutant fitness	napB	-0.146225	0.13955	other
Mutant fitness	ydcU	-0.0342837	0.139552	other
Mutant fitness	ydjM	0.0532331	0.139944	other
Mutant fitness	creC	0.0540054	0.140012	other
Mutant fitness	ruvA	-0.130299	0.1405	other
Mutant fitness	yghZ	-0.0574988	0.140796	other
Mutant fitness	yjcO	-0.0317802	0.140811	other
Mutant fitness	yeeD	-0.178687	0.140857	other
Mutant fitness	yfiC	-0.0400759	0.14097	other
Mutant fitness	narH	-0.14455	0.14097	respiration
Mutant fitness	ybbM	0.0548676	0.141363	other
Mutant fitness	ycdO	-0.214213	0.141374	other
Mutant fitness	yadD	0.0587859	0.14179	other
Mutant fitness	rarD	-0.183075	0.14179	other
Mutant fitness	nuoG	-0.135211	0.14179	respiration
Mutant fitness	pabB	-0.0977824	0.14179	other
Mutant fitness	yraK	0.0429862	0.141943	other
Mutant fitness	yagH	-0.0551652	0.142601	other
Mutant fitness	trkA	-0.138507	0.143524	other
Mutant fitness	hyfI	0.0465923	0.143524	other
Mutant fitness	cspI	-0.10814	0.143524	other
Mutant fitness	xerC	0.0866208	0.143524	other
Mutant fitness	yfjP	0.0759853	0.144272	other
Mutant fitness	htpX	0.202744	0.144892	other
Mutant fitness	mqo	0.0294554	0.144892	other
Mutant fitness	dgoR	0.071953	0.144892	other
Mutant fitness	trpA	0.0918962	0.145026	other
Mutant fitness	yhfG	-0.064592	0.145169	other
Mutant fitness	ninE	-0.0926736	0.1456	other
Mutant fitness	aqpZ	0.101976	0.145715	other
Mutant fitness	ybhL	-0.0956768	0.145889	other
Mutant fitness	flu	0.0524247	0.146824	other
Mutant fitness	torA	-0.0759926	0.147088	other
Mutant fitness	yceD	-0.142799	0.147127	other
Mutant fitness	yecS	-0.0325372	0.147238	other
Mutant fitness	wcaM	0.0581011	0.149636	other
Mutant fitness	gntR	-0.0505671	0.15031	other
Mutant fitness	xylR	0.0604633	0.150383	other
Mutant fitness	yahF	-0.0535464	0.150557	other
Mutant fitness	ydeK	-0.0714885	0.150557	other
Mutant fitness	rhaS	-0.0707651	0.150557	other
Mutant fitness	ybfM	-0.146292	0.150557	other
Mutant fitness	moaB	-0.0710049	0.151012	other
Mutant fitness	infA	0.0635674	0.151029	other
Mutant fitness	rpsE	0.124387	0.151617	other
Mutant fitness	cysJ	-0.0515881	0.152207	other
Mutant fitness	aroE	-0.0842741	0.153015	other
Mutant fitness	rffM	-0.0559183	0.153603	other
Mutant fitness	glcF	-0.038243	0.154173	other
Mutant fitness	nirD	0.0751639	0.154397	other
Mutant fitness	yjgR	0.0310158	0.154409	other
Mutant fitness	uvrA	0.0532013	0.154792	other
Mutant fitness	torR	-0.139482	0.154792	other
Mutant fitness	yghB	-0.0504064	0.154929	other
Mutant fitness	hslO	0.0623677	0.154929	other
Mutant fitness	eutI	0.0365113	0.1553	other
Mutant fitness	galF	0.130462	0.155714	other
Mutant fitness	yaiF	-0.10618	0.155714	other
Mutant fitness	yhiK	-0.0438786	0.15702	other
Mutant fitness	yieL	-0.0988781	0.157989	other
Mutant fitness	ybaL	-0.0754109	0.157989	other
Mutant fitness	mutH	-0.0826261	0.158004	other
Mutant fitness	ybfH	-0.126676	0.158078	other
Mutant fitness	ligB	0.0838155	0.158117	other
Mutant fitness	rsxE	0.0517968	0.158195	respiration
Mutant fitness	napG	-0.0593585	0.159263	other
Mutant fitness	yahC	0.0366639	0.159718	other
Mutant fitness	icd	0.11684	0.159993	other
Mutant fitness	tolR	0.152359	0.160279	other
Mutant fitness	mpaA	-0.0794802	0.160546	OMPs
Mutant fitness	ydgC	0.0814572	0.160872	other
Mutant fitness	ptsN	0.0793547	0.160872	other
Mutant fitness	yihF	0.0603269	0.160872	other
Mutant fitness	yjdJ	-0.0460304	0.160872	other
Mutant fitness	melA	0.0463721	0.160872	other
Mutant fitness	otsA	-0.0440952	0.160897	other
Mutant fitness	yeiE	0.036175	0.160897	other
Mutant fitness	ulaF	0.153882	0.161114	other
Mutant fitness	yoaC	0.0437941	0.161341	other
Mutant fitness	lipB	0.0876421	0.161385	other
Mutant fitness	hipA	0.163712	0.161385	other
Mutant fitness	yjfN	-0.0844151	0.161483	other
Mutant fitness	torI	0.0602579	0.161561	other
Mutant fitness	pflB	0.144883	0.161984	other
Mutant fitness	rbn	0.0898333	0.162437	other
Mutant fitness	puuE	-0.0503329	0.162859	other
Mutant fitness	yghW	-0.114472	0.163237	other
Mutant fitness	pheL	0.0595457	0.163493	other
Mutant fitness	yfhJ	-0.0656825	0.163533	other
Mutant fitness	sugE	-0.0683248	0.163931	other
Mutant fitness	kefG	0.0422624	0.1641	other
Mutant fitness	yieM	-0.0640004	0.164318	other
Mutant fitness	yegW	-0.059186	0.164582	other
Mutant fitness	ybhB	-0.195309	0.164747	other
Mutant fitness	prfH	0.0521177	0.16493	other
Mutant fitness	flgI	-0.10271	0.16493	other
Mutant fitness	agaV	0.0342499	0.16493	other
Mutant fitness	yniB	-0.0665945	0.165543	other
Mutant fitness	aes	-0.0638412	0.165543	other
Mutant fitness	yhiR	-0.0365154	0.165784	other
Mutant fitness	ybgF	-0.228077	0.165784	other
Mutant fitness	nrfE	0.0489493	0.165875	other
Mutant fitness	nhaA	-0.0747664	0.165875	other
Mutant fitness	yjcR	0.0647007	0.165875	other
Mutant fitness	mobB	0.0542737	0.165985	other
Mutant fitness	mak	0.161731	0.16609	other
Mutant fitness	ybcD	-0.0379595	0.166216	other
Mutant fitness	mhpB	0.08188	0.166264	other
Mutant fitness	lacA	-0.0532287	0.166446	other
Mutant fitness	ybbA	0.113395	0.166446	other
Mutant fitness	yqcB	0.0463196	0.166624	other
Mutant fitness	ydfW	0.061117	0.166821	other
Mutant fitness	yaeF	0.0452771	0.167617	other
Mutant fitness	yigG	0.0658022	0.167633	other
Mutant fitness	yedM	-0.116847	0.167633	other
Mutant fitness	yfcT	0.0751765	0.168284	other
Mutant fitness	prkB	-0.0410252	0.169282	other
Mutant fitness	yibI	-0.0632757	0.169282	other
Mutant fitness	flgE	-0.0646237	0.170026	other
Mutant fitness	yfbQ	0.0591552	0.171034	other
Mutant fitness	araF	0.0551659	0.171482	other
Mutant fitness	yihN	0.0650583	0.172111	other
Mutant fitness	bcsG	-0.0613318	0.172115	other
Mutant fitness	ydfQ	0.0456377	0.17288	other
Mutant fitness	yiiR	-0.0378929	0.173239	other
Mutant fitness	yheT	-0.127724	0.173239	other
Mutant fitness	ynfG	0.0833359	0.17331	other
Mutant fitness	frr	0.0548039	0.17331	other
Mutant fitness	hrpB	0.0311741	0.174234	other
Mutant fitness	yaiX	-0.085151	0.174874	other
Mutant fitness	ydfO	0.0903326	0.174984	other
Mutant fitness	yhaV	-0.0457554	0.174984	other
Mutant fitness	ybhH	-0.237403	0.174984	respiration
Mutant fitness	nuoK	0.077626	0.175535	respiration
Mutant fitness	yjjI	0.0397194	0.17554	other
Mutant fitness	copA	-0.107523	0.175997	copper
Mutant fitness	smtA	-0.0544393	0.176796	other
Mutant fitness	panF	0.0765077	0.176831	other
Mutant fitness	ygjG	0.0430105	0.176841	other
Mutant fitness	metF	-0.0556004	0.176841	other
Mutant fitness	ybgL	-0.0690193	0.177169	other
Mutant fitness	yjiS	-0.0713854	0.177169	other
Mutant fitness	dcuB	-0.0493932	0.177669	other
Mutant fitness	rsxB	0.0738475	0.177755	respiration
Mutant fitness	ecnB	-0.0860735	0.178133	other
Mutant fitness	yjjW	-0.0410594	0.178133	other
Mutant fitness	ymiB	-0.0598549	0.178133	other
Mutant fitness	ybfF	0.103623	0.178964	zinc
Mutant fitness	srlA	0.14123	0.179641	other
Mutant fitness	fliM	0.050514	0.179737	other
Mutant fitness	putA	-0.0595393	0.179859	other
Mutant fitness	yfiQ	-0.0596003	0.179927	other
Mutant fitness	fixC	-0.120478	0.180251	other
Mutant fitness	ydbK	0.0514525	0.180685	other
Mutant fitness	yeiS	0.0576784	0.180888	other
Mutant fitness	narK	-0.10528	0.180993	other
Mutant fitness	yjhX	0.0719344	0.181166	other
Mutant fitness	manY	-0.0444897	0.181494	other
Mutant fitness	yjiG	0.103675	0.182166	other
Mutant fitness	yjfC	-0.0759731	0.18233	other
Mutant fitness	yoaA	-0.0657945	0.182367	copper
Mutant fitness	recN	-0.136581	0.182497	other
Mutant fitness	fliG	0.0666712	0.182654	other
Mutant fitness	yrfC	-0.0520223	0.1828	other
Mutant fitness	ykfJ	0.0398521	0.18362	other
Mutant fitness	rumA	0.0636707	0.18378	other
Mutant fitness	pyrH	-0.0663227	0.184843	other
Mutant fitness	yohF	0.0458557	0.185469	other
Mutant fitness	yhcA	0.0560114	0.185532	other
Mutant fitness	molR	0.0348691	0.186516	other
Mutant fitness	sfcA	0.116707	0.186727	other
Mutant fitness	nfo	-0.0526478	0.186758	other
Mutant fitness	yqhG	-0.0627262	0.186758	other
Mutant fitness	rsmC	0.0338569	0.186964	other
Mutant fitness	yiaW	-0.0385364	0.187028	other
Mutant fitness	atpF	-0.153435	0.18762	other
Mutant fitness	yiiX	-0.068909	0.187699	other
Mutant fitness	ybaA	-0.0881735	0.187847	other
Mutant fitness	glmM	-0.0379401	0.187847	other
Mutant fitness	appY	0.19976	0.187847	other
Mutant fitness	ugpQ	0.123005	0.188711	other
Mutant fitness	nuoE	0.109335	0.188751	respiration
Mutant fitness	ulaA	0.125723	0.188862	other
Mutant fitness	yebY	-0.148987	0.189703	other
Mutant fitness	cusR	-0.0791053	0.189703	other
Mutant fitness	yqcC	-0.0590627	0.190022	other
Mutant fitness	ampG	-0.0623379	0.19043	other
Mutant fitness	tdcG	-0.0406368	0.190524	other
Mutant fitness	hdeD	0.0443898	0.190766	other
Mutant fitness	yieK	0.0441541	0.191062	other
Mutant fitness	phnO	-0.0512443	0.191066	other
Mutant fitness	ygdI	-0.0701776	0.191066	other
Mutant fitness	yqcD	0.0717323	0.191066	other
Mutant fitness	araH	-0.0518078	0.191387	other
Mutant fitness	nuoJ	0.0731543	0.192506	respiration
Mutant fitness	yphB	0.0586809	0.193004	other
Mutant fitness	eaeH	0.0308894	0.193004	other
Mutant fitness	flhC	0.0351596	0.193174	other
Mutant fitness	modB	-0.121991	0.19402	other
Mutant fitness	mutS	0.110828	0.194215	other
Mutant fitness	yfdI	0.0526563	0.195227	other
Mutant fitness	yjcC	0.0552254	0.195371	other
Mutant fitness	ycdQ	-0.139051	0.196173	other
Mutant fitness	yecD	-0.05381	0.196952	other
Mutant fitness	fliS	0.0748271	0.196952	other
Mutant fitness	betB	-0.0778906	0.19733	other
Mutant fitness	blc	-0.0468404	0.197825	other
Mutant fitness	osmC	-0.0640554	0.197949	other
Mutant fitness	yggV	0.0378736	0.199494	other
Mutant fitness	nrdH	-0.0270386	0.199538	other
Mutant fitness	yahE	0.0388813	0.200067	other
Mutant fitness	yjbG	-0.0538807	0.201123	other
Mutant fitness	purK	-0.0634097	0.201455	other
Mutant fitness	ybgS	-0.15116	0.201455	other
Mutant fitness	yhjJ	0.0887034	0.201455	other
Mutant fitness	ynaJ	-0.0397821	0.202031	other
Mutant fitness	ycbG	-0.0546264	0.202849	other
Mutant fitness	yfeD	-0.0362066	0.202849	other
Mutant fitness	cueO	0.0484568	0.203148	copper
Mutant fitness	yebG	-0.120371	0.20323	other
Mutant fitness	yhbY	0.126021	0.204061	other
Mutant fitness	yegE	-0.0964659	0.204749	other
Mutant fitness	fliC	0.0462645	0.204749	other
Mutant fitness	yebE	-0.0759197	0.204763	other
Mutant fitness	glpR	0.0569174	0.205231	respiration
Mutant fitness	ycbR	0.0405961	0.205981	other
Mutant fitness	hcp	-0.101094	0.206373	other
Mutant fitness	gltJ	0.0607562	0.206893	other
Mutant fitness	ymfQ	-0.0346051	0.207228	other
Mutant fitness	modE	-0.0817185	0.207447	other
Mutant fitness	ybbY	-0.125144	0.207447	other
Mutant fitness	imp-DAS-kan	-0.0398397	0.207447	other
Mutant fitness	yhcE	-0.0355541	0.208457	other
Mutant fitness	tar	-0.129349	0.208722	other
Mutant fitness	ybdD	-0.040152	0.208776	other
Mutant fitness	ycdR	0.0561103	0.208831	other
Mutant fitness	ycjR	-0.0465927	0.209242	other
Mutant fitness	mviM	-0.0632235	0.209464	other
Mutant fitness	amtB	-0.0888481	0.210182	other
Mutant fitness	ydiN	0.0672825	0.210961	other
Mutant fitness	yjeI	-0.0928879	0.211038	other
Mutant fitness	rdgC	-0.072899	0.211203	other
Mutant fitness	menB	0.050564	0.212137	other
Mutant fitness	fbaB	0.0436358	0.212252	other
Mutant fitness	gcvR	0.0861508	0.212833	other
Mutant fitness	hns	-0.13422	0.213039	other
Mutant fitness	ugpB	0.0469237	0.213309	other
Mutant fitness	narU	0.045514	0.213534	other
Mutant fitness	yncC	-0.0494864	0.213764	other
Mutant fitness	yncH	0.0304079	0.213764	other
Mutant fitness	yabP	0.0410317	0.213764	other
Mutant fitness	phnC	0.181811	0.214196	other
Mutant fitness	rhaR	0.0679285	0.214667	other
Mutant fitness	potI	-0.0664401	0.215238	other
Mutant fitness	rtcR	0.0343272	0.215289	other
Mutant fitness	stfE	-0.18395	0.216383	other
Mutant fitness	folX	-0.0612983	0.21647	other
Mutant fitness	purT	0.0398101	0.216859	other
Mutant fitness	yeiB	0.0520305	0.216859	other
Mutant fitness	ylcG	-0.0445303	0.216859	other
Mutant fitness	aceK	0.0635821	0.217405	other
Mutant fitness	ynjH	-0.050272	0.217491	other
Mutant fitness	yifK	0.0458158	0.217582	other
Mutant fitness	yajO	-0.0623506	0.217621	other
Mutant fitness	ycbK	-0.102976	0.217965	other
Mutant fitness	modC	-0.0897329	0.218458	other
Mutant fitness	yhaB	-0.0797329	0.218898	other
Mutant fitness	yjhV	0.101359	0.219005	other
Mutant fitness	gadW	-0.0344914	0.219403	other
Mutant fitness	ymdB	-0.0797003	0.220271	other
Mutant fitness	dcd	-0.048763	0.220708	other
Mutant fitness	yafL	0.0270591	0.220708	other
Mutant fitness	ynjI	-0.203954	0.220769	other
Mutant fitness	wcaB	-0.0446262	0.220966	other
Mutant fitness	dsrB	0.074592	0.220966	other
Mutant fitness	yhfZ	0.0428829	0.221148	other
Mutant fitness	yagR	0.0380875	0.221148	other
Mutant fitness	rzoR	-0.0738434	0.221683	other
Mutant fitness	yibN	-0.0856161	0.221988	other
Mutant fitness	potA	0.0379549	0.221988	other
Mutant fitness	phnI	0.0461122	0.222241	other
Mutant fitness	yobI	0.0602217	0.222302	other
Mutant fitness	wbbJ	-0.112538	0.222337	other
Mutant fitness	ynaK	-0.0717936	0.222509	other
Mutant fitness	yccU	-0.0781672	0.222509	other
Mutant fitness	ydjF	0.0407294	0.222509	other
Mutant fitness	potC	-0.0524276	0.222686	other
Mutant fitness	iaaA	-0.0807573	0.223041	other
Mutant fitness	sgrS	-0.0428765	0.22332	other
Mutant fitness	yjaG	0.0586743	0.224309	other
Mutant fitness	gnsB	0.0324181	0.224363	other
Mutant fitness	ybdM	-0.121593	0.224363	other
Mutant fitness	purR	-0.0673754	0.224635	other
Mutant fitness	yegR	-0.0522519	0.225289	other
Mutant fitness	tdcD	0.0615738	0.22609	other
Mutant fitness	leuD	0.0648184	0.226384	other
Mutant fitness	treA	0.0455934	0.226645	other
Mutant fitness	ymfJ	0.0381931	0.227451	other
Mutant fitness	yebU	-0.0559068	0.227519	other
Mutant fitness	tfaR	-0.0377558	0.227687	other
Mutant fitness	rsmB	0.276393	0.227687	other
Mutant fitness	aroG	-0.0497029	0.22787	other
Mutant fitness	ydiV	0.0505549	0.22787	other
Mutant fitness	yebO	-0.0472072	0.228667	other
Mutant fitness	maeB	0.0808557	0.230029	other
Mutant fitness	yjfJ	-0.0292817	0.230082	other
Mutant fitness	mobA	-0.065904	0.230846	other
Mutant fitness	ykgK	0.0621759	0.231345	other
Mutant fitness	idi	-0.0277701	0.231445	other
Mutant fitness	ndk	0.0474821	0.23269	other
Mutant fitness	yegD	0.0617367	0.23269	other
Mutant fitness	yjfO	0.106482	0.233412	other
Mutant fitness	ilvB	0.0622601	0.233412	other
Mutant fitness	hyfF	0.0772811	0.233412	other
Mutant fitness	ftsZ	0.0781478	0.233916	other
Mutant fitness	yijE	0.0645815	0.234822	other
Mutant fitness	yjcF	-0.0405536	0.234876	other
Mutant fitness	marC	-0.1063	0.234885	other
Mutant fitness	yagV	0.0599128	0.234885	other
Mutant fitness	gudX	-0.0650384	0.235141	other
Mutant fitness	yibK	-0.0822129	0.235152	other
Mutant fitness	rraA	0.0368935	0.235517	other
Mutant fitness	putP	-0.152268	0.2365	other
Mutant fitness	yqiK	-0.121503	0.2365	other
Mutant fitness	secB	-0.0755208	0.236694	other
Mutant fitness	yqjK	-0.134968	0.236877	other
Mutant fitness	ydjZ	-0.0695174	0.236877	other
Mutant fitness	osmE	0.0667485	0.236877	other
Mutant fitness	sgcB	0.0971268	0.236877	other
Mutant fitness	narZ	-0.0498998	0.236998	other
Mutant fitness	yfcN	-0.0839448	0.237507	other
Mutant fitness	alkA	-0.0328249	0.237922	other
Mutant fitness	luxS	0.0400027	0.237942	other
Mutant fitness	yfiP	-0.0551288	0.240498	other
Mutant fitness	edd	0.038627	0.240981	other
Mutant fitness	ddpB	-0.0428253	0.242039	other
Mutant fitness	pldB	-0.0307459	0.242358	other
Mutant fitness	gutM	-0.0714126	0.242358	other
Mutant fitness	pqiA	-0.0917735	0.24305	other
Mutant fitness	yfaV	-0.0499504	0.24379	other
Mutant fitness	yfiD	0.0854334	0.24379	other
Mutant fitness	ygiF	-0.0616961	0.244124	other
Mutant fitness	ydfX	0.0857031	0.244124	other
Mutant fitness	ycfD	-0.224537	0.24545	other
Mutant fitness	sgcR	-0.0400452	0.24572	other
Mutant fitness	wcaA	0.0262725	0.246012	other
Mutant fitness	hisG	-0.0285526	0.246277	other
Mutant fitness	prlC	0.0433393	0.247095	other
Mutant fitness	yfgO	-0.0570312	0.247507	other
Mutant fitness	fecE	0.0460889	0.247711	other
Mutant fitness	btuE	0.0887567	0.247711	other
Mutant fitness	yraQ	-0.0491726	0.249395	other
Mutant fitness	frdB	0.0749105	0.249395	other
Mutant fitness	gcvT	-0.0347238	0.250171	other
Mutant fitness	malT	-0.0599357	0.250557	other
Mutant fitness	prc	0.173091	0.251162	other
Mutant fitness	macB	-0.0897401	0.251868	other
Mutant fitness	ybeL	0.0519893	0.252416	other
Mutant fitness	azoR	-0.0394235	0.254283	respiration
Mutant fitness	galK	-0.039966	0.254283	other
Mutant fitness	ygdH	-0.066267	0.254477	other
Mutant fitness	aroH	-0.0328302	0.254814	other
Mutant fitness	melB	0.0276185	0.255391	other
Mutant fitness	trpL	0.0400943	0.255464	other
Mutant fitness	ulaE	0.101481	0.255699	other
Mutant fitness	nanE	-0.0660201	0.255699	other
Mutant fitness	ycaL	-0.043645	0.255699	other
Mutant fitness	ycjF	-0.0784591	0.255934	other
Mutant fitness	yfjJ	0.0409467	0.255934	other
Mutant fitness	gltI	-0.0602638	0.255934	other
Mutant fitness	yeaA	-0.0371663	0.256191	other
Mutant fitness	gltL	0.0552856	0.256452	other
Mutant fitness	priC	-0.0410093	0.257624	other
Mutant fitness	caiC	0.0343452	0.257758	other
Mutant fitness	yebK	0.10956	0.25804	other
Mutant fitness	dinG	-0.094235	0.258154	other
Mutant fitness	yraH	-0.0373067	0.258154	other
Mutant fitness	csrC	0.0540485	0.258198	other
Mutant fitness	serC	-0.0420764	0.258198	other
Mutant fitness	ybdK	0.0931525	0.258913	other
Mutant fitness	sibE	-0.117484	0.259217	other
Mutant fitness	yafV	-0.0346761	0.259217	other
Mutant fitness	yniA	-0.0658217	0.259217	other
Mutant fitness	fliH	0.0467101	0.259366	other
Mutant fitness	yjdI	-0.0432387	0.260169	other
Mutant fitness	fliA	0.0433091	0.26101	other
Mutant fitness	ybcW	0.0473142	0.261155	other
Mutant fitness	gspJ	0.0417152	0.261419	other
Mutant fitness	yjbN	-0.0457602	0.261419	other
Mutant fitness	yedK	-0.0313937	0.261664	other
Mutant fitness	yeeP	-0.0683654	0.261782	other
Mutant fitness	ypjM	-0.0392624	0.26201	other
Mutant fitness	alsB	-0.136623	0.262071	other
Mutant fitness	rlmB	0.0587298	0.262249	other
Mutant fitness	gltA	0.0695543	0.263231	other
Mutant fitness	degP	-0.0564676	0.263231	other
Mutant fitness	trmE	0.053718	0.263981	other
Mutant fitness	ybiU	-0.142379	0.26411	other
Mutant fitness	recT	-0.126005	0.264117	other
Mutant fitness	yidH	0.149577	0.26441	other
Mutant fitness	ykgI	-0.057098	0.264995	other
Mutant fitness	ptsG	-0.0367113	0.265522	other
Mutant fitness	ydfU	-0.0774853	0.265553	other
Mutant fitness	yrdD	-0.04021	0.265679	other
Mutant fitness	cspD	0.0676398	0.266441	other
Mutant fitness	ynbD	-0.0611563	0.26645	other
Mutant fitness	yebB	-0.0471215	0.267304	other
Mutant fitness	yccJ	0.117089	0.267668	other
Mutant fitness	ycaP	-0.0769233	0.267712	other
Mutant fitness	ydfT	0.0573973	0.267944	other
Mutant fitness	ynbA	-0.0316151	0.268214	other
Mutant fitness	pnp	0.115132	0.268304	other
Mutant fitness	rem	0.0463907	0.268371	other
Mutant fitness	wzzE	-0.0444817	0.268371	LPS biosynthesis and assembly
Mutant fitness	yjiA	0.0390559	0.26997	other
Mutant fitness	sanA	0.0382822	0.26997	other
Mutant fitness	ychA	0.15644	0.270023	other
Mutant fitness	ydcN	-0.0635212	0.270023	other
Mutant fitness	ileS	0.0543059	0.270051	other
Mutant fitness	rnt	0.160458	0.27126	other
Mutant fitness	ugpE	0.0979985	0.271308	other
Mutant fitness	sapF	0.0990549	0.27151	other
Mutant fitness	yraI	-0.0773695	0.271795	other
Mutant fitness	norV	-0.0552734	0.272186	other
Mutant fitness	yfbH	-0.0448112	0.272378	other
Mutant fitness	ydiS	-0.0440956	0.273145	other
Mutant fitness	hcaD	-0.0909314	0.275111	other
Mutant fitness	oxyS	-0.0410716	0.275333	other
Mutant fitness	yciU	-0.113071	0.275693	other
Mutant fitness	leuB	0.0264047	0.276367	other
Mutant fitness	sdaA	-0.0330436	0.276724	Fe-S cluster biogenesis
Mutant fitness	gspA	0.0239167	0.277664	other
Mutant fitness	yliH	-0.0607351	0.277867	other
Mutant fitness	trmH	-0.0847729	0.278081	other
Mutant fitness	rna	-0.0456312	0.278126	other
Mutant fitness	cld	-0.0352762	0.278126	other
Mutant fitness	ygjF	-0.0396064	0.278137	other
Mutant fitness	ypfM	-0.0434053	0.278357	other
Mutant fitness	glnB	-0.044944	0.278534	other
Mutant fitness	ychF	0.155275	0.27877	other
Mutant fitness	ycbB	-0.142611	0.279196	respiration
Mutant fitness	yceI	-0.141501	0.279196	other
Mutant fitness	ydcE	0.0716586	0.279939	other
Mutant fitness	yciN	-0.0636646	0.280268	other
Mutant fitness	ygeL	0.0677843	0.280268	other
Mutant fitness	ycbL	0.0506971	0.280334	other
Mutant fitness	ycdH	-0.118286	0.280334	other
Mutant fitness	tatD	0.0416774	0.280423	other
Mutant fitness	yccS	-0.153123	0.280431	other
Mutant fitness	yefM	0.0885882	0.280431	other
Mutant fitness	kdsA	0.0556645	0.280534	other
Mutant fitness	mog	-0.0603623	0.28154	other
[truncated: 2,130 more rows]

## Sheet: source_Fig.3c
Condition	Biological_rep	NPN_fluorescence	Concentration
Chloramphenicol	1	244	8 (µg/ml)
Chloramphenicol	2	1434	8 (µg/ml)
Chloramphenicol	3	1403.5	8 (µg/ml)
Chloramphenicol	4	601.5	8 (µg/ml)
EDTA	1	14950.5	0.4 mM
EDTA	2	17732.5	0.4 mM
EDTA	3	10158.5	0.4 mM
EDTA	4	9450	0.4 mM
Nitroxoline	1	5943.5	0.225 (µg/ml)
Nitroxoline	2	7008.5	0.225 (µg/ml)
Nitroxoline	3	6089.5	0.225 (µg/ml)
Nitroxoline	4	4359	0.225 (µg/ml)
Nitroxoline	1	6305	0.45 (µg/ml)
Nitroxoline	2	10118	0.45 (µg/ml)
Nitroxoline	3	7799	0.45 (µg/ml)
Nitroxoline	4	6163.5	0.45 (µg/ml)
Nitroxoline	1	3684.5	0.9 (µg/ml)
Nitroxoline	2	5613	0.9 (µg/ml)
Nitroxoline	3	3465	0.9 (µg/ml)
Nitroxoline	4	4088.5	0.9 (µg/ml)
PolymyxinB	1	23113	10 (µg/ml)
PolymyxinB	2	25236.5	10 (µg/ml)
PolymyxinB	3	21609.5	10 (µg/ml)
PolymyxinB	4	21383	10 (µg/ml)
nodrug	1	0	0 (µg/ml)
nodrug	2	0	0 (µg/ml)
nodrug	3	0	0 (µg/ml)
nodrug	4	0	0 (µg/ml)

## Sheet: source_Fig.4abc_SuppFig5bf
protein_id	protein	temperature	nitroxoline_conc	rel_value
P00350	GnD	42	0	1
P00350	GnD	42	0.02	0.968393
P00350	GnD	42	0.08	0.892245
P00350	GnD	42	0.4	0.847652
P00350	GnD	42	2	0.624952
P00350	GnD	45.4	0	1
P00350	GnD	45.4	0.02	1.03426
P00350	GnD	45.4	0.08	0.998143
P00350	GnD	45.4	0.4	0.924374
P00350	GnD	45.4	2	0.711661
P00350	GnD	49	0	1
P00350	GnD	49	0.02	0.964612
P00350	GnD	49	0.08	0.819669
P00350	GnD	49	0.4	0.864699
P00350	GnD	49	2	0.70068
P00350	GnD	51.9	0	1
P00350	GnD	51.9	0.02	0.942004
P00350	GnD	51.9	0.08	1.00782
P00350	GnD	51.9	0.4	0.931538
P00350	GnD	51.9	2	0.721947
P00350	GnD	54.8	0	1
P00350	GnD	54.8	0.02	1.15325
P00350	GnD	54.8	0.08	0.831532
P00350	GnD	54.8	0.4	0.890449
P00350	GnD	54.8	2	0.622941
P00350	GnD	57.9	0	1
P00350	GnD	57.9	0.02	0.974447
P00350	GnD	57.9	0.08	1.1577
P00350	GnD	57.9	0.4	0.909731
P00350	GnD	57.9	2	0.742829
P00350	GnD	60.5	0	1
P00350	GnD	60.5	0.02	0.927965
P00350	GnD	60.5	0.08	0.865361
P00350	GnD	60.5	0.4	0.897361
P00350	GnD	60.5	2	0.794945
P00350	GnD	63.6	0	1
P00350	GnD	63.6	0.02	0.883447
P00350	GnD	63.6	0.08	0.802058
P00350	GnD	63.6	0.4	0.718303
P00350	GnD	63.6	2	0.645528
P00350	GnD	67	0	1
P00350	GnD	67	0.02	0.885871
P00350	GnD	67	0.08	0.861625
P00350	GnD	67	0.4	0.876902
P00350	GnD	67	2	0.565484
P00350	GnD	71.3	0	1
P00350	GnD	71.3	0.02	0.878622
P00350	GnD	71.3	0.08	0.986641
P00350	GnD	71.3	0.4	0.905782
P00350	GnD	71.3	2	0.6041
P00363	FrdA	42	0	1
P00363	FrdA	42	0.02	0.904024
P00363	FrdA	42	0.08	0.833908
P00363	FrdA	42	0.4	0.58331
P00363	FrdA	42	2	0.380295
P00363	FrdA	45.4	0	1
P00363	FrdA	45.4	0.02	0.997675
P00363	FrdA	45.4	0.08	1.02839
P00363	FrdA	45.4	0.4	0.691962
P00363	FrdA	45.4	2	0.486325
P00363	FrdA	49	0	1
P00363	FrdA	49	0.02	0.955412
P00363	FrdA	49	0.08	0.794999
P00363	FrdA	49	0.4	0.634313
P00363	FrdA	49	2	0.450518
P00363	FrdA	51.9	0	1
P00363	FrdA	51.9	0.02	0.985517
P00363	FrdA	51.9	0.08	1.04526
P00363	FrdA	51.9	0.4	0.725848
P00363	FrdA	51.9	2	0.501736
P00363	FrdA	54.8	0	1
P00363	FrdA	54.8	0.02	1.09014
P00363	FrdA	54.8	0.08	0.778279
P00363	FrdA	54.8	0.4	0.580719
P00363	FrdA	54.8	2	0.365347
P00363	FrdA	57.9	0	1
P00363	FrdA	57.9	0.02	1.11599
P00363	FrdA	57.9	0.08	1.13049
P00363	FrdA	57.9	0.4	0.508303
P00363	FrdA	57.9	2	0.382085
P00363	FrdA	60.5	0	1
P00363	FrdA	60.5	0.02	0.953287
P00363	FrdA	60.5	0.08	0.849953
P00363	FrdA	60.5	0.4	0.47664
P00363	FrdA	60.5	2	0.416739
P00363	FrdA	63.6	0	1
P00363	FrdA	63.6	0.02	1.01616
P00363	FrdA	63.6	0.08	0.829505
P00363	FrdA	63.6	0.4	0.408529
P00363	FrdA	63.6	2	0.503117
P00363	FrdA	67	0	1
P00363	FrdA	67	0.02	0.833807
P00363	FrdA	67	0.08	0.708037
P00363	FrdA	67	0.4	0.543812
P00363	FrdA	67	2	0.418439
P00363	FrdA	71.3	0	1
P00363	FrdA	71.3	0.02	1.02693
P00363	FrdA	71.3	0.08	1.02151
P00363	FrdA	71.3	0.4	0.786584
P00363	FrdA	71.3	2	0.599192
P00370	GdhA	42	0	1
P00370	GdhA	42	0.02	0.979511
P00370	GdhA	42	0.08	0.945651
P00370	GdhA	42	0.4	1.31897
P00370	GdhA	42	2	1.56934
P00370	GdhA	45.4	0	1
P00370	GdhA	45.4	0.02	0.997521
P00370	GdhA	45.4	0.08	1.11908
P00370	GdhA	45.4	0.4	1.36757
P00370	GdhA	45.4	2	1.79593
P00370	GdhA	49	0	1
P00370	GdhA	49	0.02	0.983345
P00370	GdhA	49	0.08	0.881583
P00370	GdhA	49	0.4	1.36911
P00370	GdhA	49	2	1.87203
P00370	GdhA	51.9	0	1
P00370	GdhA	51.9	0.02	0.979005
P00370	GdhA	51.9	0.08	1.13832
P00370	GdhA	51.9	0.4	1.61108
P00370	GdhA	51.9	2	1.92691
P00370	GdhA	54.8	0	1
P00370	GdhA	54.8	0.02	1.18461
P00370	GdhA	54.8	0.08	0.722961
P00370	GdhA	54.8	0.4	1.167
P00370	GdhA	54.8	2	1.62221
P00370	GdhA	57.9	0	1
P00370	GdhA	57.9	0.02	1.15238
P00370	GdhA	57.9	0.08	1.10536
P00370	GdhA	57.9	0.4	1.19281
P00370	GdhA	57.9	2	3.05007
P00370	GdhA	60.5	0	1
P00370	GdhA	60.5	0.02	1.0844
P00370	GdhA	60.5	0.08	0.90375
P00370	GdhA	60.5	0.4	0.98914
P00370	GdhA	60.5	2	1.30328
P00370	GdhA	63.6	0	1
P00370	GdhA	63.6	0.02	1.00208
P00370	GdhA	63.6	0.08	1.20573
P00370	GdhA	63.6	0.4	0.741677
P00370	GdhA	63.6	2	0.578733
P00393	NdH	42	0	1
P00393	NdH	42	0.02	0.971152
P00393	NdH	42	0.08	0.97721
P00393	NdH	42	0.4	0.867643
P00393	NdH	42	2	0.68684
P00393	NdH	45.4	0	1
P00393	NdH	45.4	0.02	1.00611
P00393	NdH	45.4	0.08	1.05217
P00393	NdH	45.4	0.4	0.867376
P00393	NdH	45.4	2	0.714031
P00393	NdH	49	0	1
P00393	NdH	49	0.02	0.950165
P00393	NdH	49	0.08	0.809916
P00393	NdH	49	0.4	0.785327
P00393	NdH	49	2	0.706488
P00393	NdH	51.9	0	1
P00393	NdH	51.9	0.02	0.98609
P00393	NdH	51.9	0.08	1.07697
P00393	NdH	51.9	0.4	0.968694
P00393	NdH	51.9	2	0.758759
P00393	NdH	54.8	0	1
P00393	NdH	54.8	0.02	1.0518
P00393	NdH	54.8	0.08	0.704142
P00393	NdH	54.8	0.4	0.633599
P00393	NdH	54.8	2	0.452417
P00393	NdH	57.9	0	1
P00393	NdH	57.9	0.02	1.17525
P00393	NdH	57.9	0.08	1.43623
P00393	NdH	57.9	0.4	1.02847
P00393	NdH	57.9	2	1.13622
P00393	NdH	60.5	0	1
P00393	NdH	60.5	0.02	0.747236
P00393	NdH	60.5	0.08	0.917368
P00393	NdH	60.5	0.4	0.811718
P00393	NdH	60.5	2	0.866547
P00393	NdH	63.6	0	1
P00393	NdH	63.6	0.02	0.633438
P00393	NdH	63.6	0.08	0.677663
P00393	NdH	63.6	0.4	1.14564
P00393	NdH	63.6	2	1.22421
P00448	SodA	42	0	1
P00448	SodA	42	0.02	1.10371
P00448	SodA	42	0.08	1.0207
P00448	SodA	42	0.4	1.10095
P00448	SodA	42	2	0.921768
P00448	SodA	45.4	0	1
P00448	SodA	45.4	0.02	1.03749
P00448	SodA	45.4	0.08	1.04117
P00448	SodA	45.4	0.4	0.982295
P00448	SodA	45.4	2	0.924474
P00448	SodA	49	0	1
P00448	SodA	49	0.02	0.934021
P00448	SodA	49	0.08	0.788288
P00448	SodA	49	0.4	0.914061
P00448	SodA	49	2	0.871578
P00448	SodA	51.9	0	1
P00448	SodA	51.9	0.02	0.831627
P00448	SodA	51.9	0.08	0.97652
P00448	SodA	51.9	0.4	0.970802
P00448	SodA	51.9	2	0.873238
P00448	SodA	54.8	0	1
P00448	SodA	54.8	0.02	1.03729
P00448	SodA	54.8	0.08	0.832063
P00448	SodA	54.8	0.4	0.89773
P00448	SodA	54.8	2	0.74153
P00448	SodA	57.9	0	1
P00448	SodA	57.9	0.02	0.865959
P00448	SodA	57.9	0.08	1.14467
P00448	SodA	57.9	0.4	0.938717
P00448	SodA	57.9	2	0.88565
P00448	SodA	60.5	0	1
P00448	SodA	60.5	0.02	1.00141
P00448	SodA	60.5	0.08	0.886679
P00448	SodA	60.5	0.4	1.00471
P00448	SodA	60.5	2	0.756634
P00448	SodA	63.6	0	1
P00448	SodA	63.6	0.02	0.960428
P00448	SodA	63.6	0.08	0.970441
P00448	SodA	63.6	0.4	0.831974
P00448	SodA	63.6	2	0.794057
P00448	SodA	67	0	1
P00448	SodA	67	0.02	1.10909
P00448	SodA	67	0.08	0.98462
P00448	SodA	67	0.4	0.925766
P00448	SodA	67	2	0.71763
P00448	SodA	71.3	0	1
P00448	SodA	71.3	0.02	0.976741
P00448	SodA	71.3	0.08	0.888957
P00448	SodA	71.3	0.4	0.697596
P00448	SodA	71.3	2	0.615462
P00452	NrdA	42	0	1
P00452	NrdA	42	0.02	0.930178
P00452	NrdA	42	0.08	0.915003
P00452	NrdA	42	0.4	0.80195
P00452	NrdA	42	2	0.62146
P00452	NrdA	45.4	0	1
P00452	NrdA	45.4	0.02	1.00991
P00452	NrdA	45.4	0.08	1.01271
P00452	NrdA	45.4	0.4	0.874331
P00452	NrdA	45.4	2	0.695566
P00452	NrdA	49	0	1
P00452	NrdA	49	0.02	0.94161
P00452	NrdA	49	0.08	0.834631
P00452	NrdA	49	0.4	0.816761
P00452	NrdA	49	2	0.704153
P00452	NrdA	51.9	0	1
P00452	NrdA	51.9	0.02	0.977817
P00452	NrdA	51.9	0.08	1.03097
P00452	NrdA	51.9	0.4	0.946061
P00452	NrdA	51.9	2	0.682216
P00452	NrdA	54.8	0	1
P00452	NrdA	54.8	0.02	1.05662
P00452	NrdA	54.8	0.08	0.636841
P00452	NrdA	54.8	0.4	0.638006
P00452	NrdA	54.8	2	0.358984
P00452	NrdA	57.9	0	1
P00452	NrdA	57.9	0.02	1.11152
P00452	NrdA	57.9	0.08	2.01035
P00452	NrdA	57.9	0.4	1.23282
P00452	NrdA	57.9	2	1.33805
P00452	NrdA	60.5	0	1
P00452	NrdA	60.5	0.02	0.962527
P00452	NrdA	60.5	0.08	0.987022
P00452	NrdA	60.5	0.4	0.89206
P00452	NrdA	60.5	2	0.777825
P00452	NrdA	63.6	0	1
P00452	NrdA	63.6	0.02	0.961374
P00452	NrdA	63.6	0.08	1.5047
P00452	NrdA	63.6	0.4	0.974867
P00452	NrdA	63.6	2	1.03661
P00490	MalP	42	0	1
P00490	MalP	42	0.02	0.988071
P00490	MalP	42	0.08	0.979234
P00490	MalP	42	0.4	0.785815
P00490	MalP	42	2	0.297482
P00490	MalP	45.4	0	1
P00490	MalP	45.4	0.02	1.0684
P00490	MalP	45.4	0.08	1.12111
P00490	MalP	45.4	0.4	0.823892
P00490	MalP	45.4	2	0.346408
P00490	MalP	49	0	1
P00490	MalP	49	0.02	1.01338
P00490	MalP	49	0.08	0.890463
P00490	MalP	49	0.4	0.778836
P00490	MalP	49	2	0.32165
P00490	MalP	51.9	0	1
P00490	MalP	51.9	0.02	1.05633
P00490	MalP	51.9	0.08	1.19317
P00490	MalP	51.9	0.4	0.962988
P00490	MalP	51.9	2	0.360304
P00490	MalP	54.8	0	1
P00490	MalP	54.8	0.02	1.18004
P00490	MalP	54.8	0.08	0.931265
P00490	MalP	54.8	0.4	0.835543
P00490	MalP	54.8	2	0.280606
P00490	MalP	57.9	0	1
P00490	MalP	57.9	0.02	1.11306
P00490	MalP	57.9	0.08	1.31034
P00490	MalP	57.9	0.4	0.895878
P00490	MalP	57.9	2	0.38465
P00490	MalP	60.5	0	1
P00490	MalP	60.5	0.02	0.957459
P00490	MalP	60.5	0.08	0.94892
P00490	MalP	60.5	0.4	0.807256
P00490	MalP	60.5	2	0.359543
P00490	MalP	63.6	0	1
P00490	MalP	63.6	0.02	1.14771
P00490	MalP	63.6	0.08	1.16394
P00490	MalP	63.6	0.4	0.924245
P00490	MalP	63.6	2	0.440157
P00490	MalP	67	0	1
P00490	MalP	67	0.02	0.889162
P00490	MalP	67	0.08	0.813844
P00490	MalP	67	0.4	0.606688
P00490	MalP	67	2	0.278842
P00490	MalP	71.3	0	1
P00490	MalP	71.3	0.02	0.879848
P00490	MalP	71.3	0.08	1.23791
P00490	MalP	71.3	0.4	1.09669
P00490	MalP	71.3	2	0.874075
P00509	AspC	42	0	1
P00509	AspC	42	0.02	0.959846
P00509	AspC	42	0.08	0.877427
P00509	AspC	42	0.4	0.891959
P00509	AspC	42	2	0.611014
P00509	AspC	45.4	0	1
P00509	AspC	45.4	0.02	0.987115
P00509	AspC	45.4	0.08	0.953214
P00509	AspC	45.4	0.4	0.939203
P00509	AspC	45.4	2	0.694942
P00509	AspC	49	0	1
P00509	AspC	49	0.02	0.932906
P00509	AspC	49	0.08	0.810712
P00509	AspC	49	0.4	0.885961
P00509	AspC	49	2	0.699588
P00509	AspC	51.9	0	1
P00509	AspC	51.9	0.02	0.969099
P00509	AspC	51.9	0.08	1.03927
P00509	AspC	51.9	0.4	1.00042
P00509	AspC	51.9	2	0.729044
P00509	AspC	54.8	0	1
P00509	AspC	54.8	0.02	1.11324
P00509	AspC	54.8	0.08	0.823035
P00509	AspC	54.8	0.4	0.87413
P00509	AspC	54.8	2	0.587004
P00509	AspC	57.9	0	1
P00509	AspC	57.9	0.02	1.02833
P00509	AspC	57.9	0.08	1.1657
P00509	AspC	57.9	0.4	0.955904
P00509	AspC	57.9	2	0.729836
P00509	AspC	60.5	0	1
P00509	AspC	60.5	0.02	0.947422
P00509	AspC	60.5	0.08	0.897429
P00509	AspC	60.5	0.4	0.950427
P00509	AspC	60.5	2	0.844227
P00509	AspC	63.6	0	1
P00509	AspC	63.6	0.02	1.02539
P00509	AspC	63.6	0.08	0.930943
P00509	AspC	63.6	0.4	0.946024
P00509	AspC	63.6	2	0.971483
P00509	AspC	67	0	1
P00509	AspC	67	0.02	1.10371
P00509	AspC	67	0.08	0.775243
P00509	AspC	67	0.4	0.845625
P00509	AspC	67	2	0.740989
P00509	AspC	71.3	0	1
P00509	AspC	71.3	0.02	1.04897
P00509	AspC	71.3	0.08	0.788488
P00509	AspC	71.3	0.4	0.898951
P00509	AspC	71.3	2	0.813179
P00547	ThrB	42	0	1
P00547	ThrB	42	0.02	0.97884
P00547	ThrB	42	0.08	0.848529
P00547	ThrB	42	0.4	0.894418
P00547	ThrB	42	2	0.621736
P00547	ThrB	45.4	0	1
P00547	ThrB	45.4	0.02	0.981463
P00547	ThrB	45.4	0.08	0.987534
P00547	ThrB	45.4	0.4	0.992225
P00547	ThrB	45.4	2	0.733895
P00547	ThrB	49	0	1
P00547	ThrB	49	0.02	0.992672
P00547	ThrB	49	0.08	0.828779
P00547	ThrB	49	0.4	0.934576
P00547	ThrB	49	2	0.740726
P00547	ThrB	51.9	0	1
P00547	ThrB	51.9	0.02	0.910975
P00547	ThrB	51.9	0.08	0.992081
P00547	ThrB	51.9	0.4	1.04101
P00547	ThrB	51.9	2	0.768156
P00547	ThrB	54.8	0	1
P00547	ThrB	54.8	0.02	1.14505
P00547	ThrB	54.8	0.08	0.833175
P00547	ThrB	54.8	0.4	0.942876
P00547	ThrB	54.8	2	0.722617
P00547	ThrB	57.9	0	1
P00547	ThrB	57.9	0.02	4.56422
P00547	ThrB	57.9	0.08	1.16767
P00547	ThrB	57.9	0.4	0.987508
P00547	ThrB	57.9	2	1.05081
P00547	ThrB	60.5	0	1
P00547	ThrB	60.5	0.02	1.06638
P00547	ThrB	60.5	0.08	0.837214
P00547	ThrB	60.5	0.4	0.971647
P00547	ThrB	60.5	2	1.01865
P00547	ThrB	63.6	0	1
P00547	ThrB	63.6	0.02	0.909778
P00547	ThrB	63.6	0.08	1.01705
P00547	ThrB	63.6	0.4	0.878365
P00547	ThrB	63.6	2	0.736662
P00547	ThrB	67	0	1
P00547	ThrB	67	0.02	1.35961
P00547	ThrB	67	0.08	0.916353
P00547	ThrB	67	0.4	1.07385
P00547	ThrB	67	2	0.759038
P00547	ThrB	71.3	0	1
P00547	ThrB	71.3	0.02	0.883006
P00547	ThrB	71.3	0.08	1.46945
P00547	ThrB	71.3	0.4	1.3333
P00547	ThrB	71.3	2	1.16664
P00550	MtlA	42	0	1
P00550	MtlA	42	0.02	0.975905
P00550	MtlA	42	0.08	0.941309
P00550	MtlA	42	0.4	0.849706
P00550	MtlA	42	2	0.648677
P00550	MtlA	45.4	0	1
P00550	MtlA	45.4	0.02	1.01057
P00550	MtlA	45.4	0.08	0.984759
P00550	MtlA	45.4	0.4	0.897217
P00550	MtlA	45.4	2	0.758627
P00550	MtlA	49	0	1
P00550	MtlA	49	0.02	0.935433
P00550	MtlA	49	0.08	0.809276
P00550	MtlA	49	0.4	0.860301
P00550	MtlA	49	2	0.764265
P00550	MtlA	51.9	0	1
P00550	MtlA	51.9	0.02	0.925941
P00550	MtlA	51.9	0.08	1.01198
P00550	MtlA	51.9	0.4	0.95075
P00550	MtlA	51.9	2	0.777008
P00550	MtlA	54.8	0	1
P00550	MtlA	54.8	0.02	1.10503
P00550	MtlA	54.8	0.08	0.810515
P00550	MtlA	54.8	0.4	0.849843
P00550	MtlA	54.8	2	0.645329
P00550	MtlA	57.9	0	1
P00550	MtlA	57.9	0.02	1.03867
P00550	MtlA	57.9	0.08	1.19795
P00550	MtlA	57.9	0.4	0.930494
P00550	MtlA	57.9	2	0.864954
P00550	MtlA	60.5	0	1
P00550	MtlA	60.5	0.02	0.93716
P00550	MtlA	60.5	0.08	1.01252
P00550	MtlA	60.5	0.4	1.05175
P00550	MtlA	60.5	2	0.955747
P00550	MtlA	63.6	0	1
P00550	MtlA	63.6	0.02	1.13628
P00550	MtlA	63.6	0.08	1.14107
P00550	MtlA	63.6	0.4	0.893446
P00550	MtlA	63.6	2	1.05928
P00550	MtlA	67	0	1
P00550	MtlA	67	0.02	0.613115
P00550	MtlA	67	0.08	0.915639
P00550	MtlA	67	0.4	0.665518
P00550	MtlA	67	2	0.690133
P00550	MtlA	71.3	0	1
P00550	MtlA	71.3	0.02	1.784
P00550	MtlA	71.3	0.08	1.40835
P00550	MtlA	71.3	0.4	1.05758
P00550	MtlA	71.3	2	2.09354
P00561	ThrA	42	0	1
P00561	ThrA	42	0.02	1.00976
P00561	ThrA	42	0.08	0.995742
P00561	ThrA	42	0.4	1.00647
P00561	ThrA	42	2	0.803295
P00561	ThrA	45.4	0	1
P00561	ThrA	45.4	0.02	0.969109
P00561	ThrA	45.4	0.08	0.999065
P00561	ThrA	45.4	0.4	0.992474
P00561	ThrA	45.4	2	0.793139
P00561	ThrA	49	0	1
P00561	ThrA	49	0.02	0.986998
P00561	ThrA	49	0.08	1.02989
P00561	ThrA	49	0.4	1.23504
P00561	ThrA	49	2	1.03677
P00561	ThrA	51.9	0	1
P00561	ThrA	51.9	0.02	0.965389
P00561	ThrA	51.9	0.08	1.38238
P00561	ThrA	51.9	0.4	1.46862
P00561	ThrA	51.9	2	0.85235
P00561	ThrA	54.8	0	1
P00561	ThrA	54.8	0.02	1.29682
P00561	ThrA	54.8	0.08	1.44784
P00561	ThrA	54.8	0.4	1.9773
P00561	ThrA	54.8	2	0.790718
P00561	ThrA	57.9	0	1
P00561	ThrA	57.9	0.02	1.03808
P00561	ThrA	57.9	0.08	2.00813
P00561	ThrA	57.9	0.4	1.36302
P00561	ThrA	57.9	2	1.44904
P00562	MetL	42	0	1
P00562	MetL	42	0.02	0.971944
P00562	MetL	42	0.08	0.951516
P00562	MetL	42	0.4	0.85721
P00562	MetL	42	2	0.605086
P00562	MetL	45.4	0	1
P00562	MetL	45.4	0.02	1.03206
P00562	MetL	45.4	0.08	1.09197
P00562	MetL	45.4	0.4	0.961062
P00562	MetL	45.4	2	0.698242
P00562	MetL	49	0	1
P00562	MetL	49	0.02	1.05511
P00562	MetL	49	0.08	1.11254
P00562	MetL	49	0.4	1.06902
P00562	MetL	49	2	0.803683
P00562	MetL	51.9	0	1
P00562	MetL	51.9	0.02	1.01168
P00562	MetL	51.9	0.08	1.45749
P00562	MetL	51.9	0.4	1.4482
P00562	MetL	51.9	2	0.680675
P00562	MetL	54.8	0	1
P00562	MetL	54.8	0.02	1.2902
P00562	MetL	54.8	0.08	1.53492
P00562	MetL	54.8	0.4	1.82155
P00562	MetL	54.8	2	0.820687
P00562	MetL	57.9	0	1
P00562	MetL	57.9	0.02	0.825181
P00562	MetL	57.9	0.08	1.26188
P00562	MetL	57.9	0.4	0.90717
P00562	MetL	57.9	2	0.951209
P00579	RpoD	42	0	1
P00579	RpoD	42	0.02	1.01609
P00579	RpoD	42	0.08	1.02068
P00579	RpoD	42	0.4	0.938874
P00579	RpoD	42	2	0.652482
P00579	RpoD	45.4	0	1
P00579	RpoD	45.4	0.02	1.02055
P00579	RpoD	45.4	0.08	1.06255
P00579	RpoD	45.4	0.4	0.90347
P00579	RpoD	45.4	2	0.709491
P00579	RpoD	49	0	1
P00579	RpoD	49	0.02	0.955785
P00579	RpoD	49	0.08	0.910565
P00579	RpoD	49	0.4	0.918484
P00579	RpoD	49	2	0.734653
P00579	RpoD	51.9	0	1
P00579	RpoD	51.9	0.02	0.97361
P00579	RpoD	51.9	0.08	1.1391
P00579	RpoD	51.9	0.4	1.10102
P00579	RpoD	51.9	2	0.778709
P00579	RpoD	54.8	0	1
P00579	RpoD	54.8	0.02	1.13026
P00579	RpoD	54.8	0.08	0.834431
P00579	RpoD	54.8	0.4	0.870265
P00579	RpoD	54.8	2	0.61827
P00579	RpoD	57.9	0	1
P00579	RpoD	57.9	0.02	1.00965
P00579	RpoD	57.9	0.08	1.21778
P00579	RpoD	57.9	0.4	0.89901
P00579	RpoD	57.9	2	0.770637
P00579	RpoD	60.5	0	1
P00579	RpoD	60.5	0.02	0.848545
P00579	RpoD	60.5	0.08	0.929865
P00579	RpoD	60.5	0.4	0.828148
P00579	RpoD	60.5	2	0.646594
P00579	RpoD	63.6	0	1
P00579	RpoD	63.6	0.02	0.955524
P00579	RpoD	63.6	0.08	1.03346
P00579	RpoD	63.6	0.4	0.818921
P00579	RpoD	63.6	2	0.669116
P00579	RpoD	67	0	1
P00579	RpoD	67	0.02	0.870615
P00579	RpoD	67	0.08	0.787703
P00579	RpoD	67	0.4	0.615323
P00579	RpoD	67	2	0.541975
P00579	RpoD	71.3	0	1
P00579	RpoD	71.3	0.02	1.12404
P00579	RpoD	71.3	0.08	1.42685
P00579	RpoD	71.3	0.4	0.904408
P00579	RpoD	71.3	2	0.921502
P00582	PolA	42	0	1
P00582	PolA	42	0.02	0.935001
P00582	PolA	42	0.08	0.901495
P00582	PolA	42	0.4	0.870444
P00582	PolA	42	2	0.711785
P00582	PolA	45.4	0	1
P00582	PolA	45.4	0.02	1.04411
P00582	PolA	45.4	0.08	1.03257
P00582	PolA	45.4	0.4	0.99637
P00582	PolA	45.4	2	0.805952
P00582	PolA	49	0	1
P00582	PolA	49	0.02	1.01799
P00582	PolA	49	0.08	1.07899
P00582	PolA	49	0.4	1.18377
P00582	PolA	49	2	0.961865
P00582	PolA	51.9	0	1
P00582	PolA	51.9	0.02	1.0191
P00582	PolA	51.9	0.08	1.42228
P00582	PolA	51.9	0.4	1.48697
P00582	PolA	51.9	2	0.728753
P00582	PolA	54.8	0	1
P00582	PolA	54.8	0.02	1.1958
P00582	PolA	54.8	0.08	1.26629
P00582	PolA	54.8	0.4	1.59753
P00582	PolA	54.8	2	0.700394
P00582	PolA	57.9	0	1
P00582	PolA	57.9	0.02	1.03887
P00582	PolA	57.9	0.08	1.85577
P00582	PolA	57.9	0.4	1.22801
P00582	PolA	57.9	2	1.46869
P00634	PhoA	42	0	1
P00634	PhoA	42	0.02	1.12795
P00634	PhoA	42	0.08	0.955735
P00634	PhoA	42	0.4	0.945912
P00634	PhoA	42	2	0.586063
P00634	PhoA	45.4	0	1
P00634	PhoA	45.4	0.02	1.22024
P00634	PhoA	45.4	0.08	0.786233
P00634	PhoA	45.4	0.4	0.821662
P00634	PhoA	45.4	2	0.534015
P00634	PhoA	49	0	1
P00634	PhoA	49	0.02	0.858353
P00634	PhoA	49	0.08	0.666948
P00634	PhoA	49	0.4	0.590401
P00634	PhoA	49	2	0.516197
P00634	PhoA	51.9	0	1
P00634	PhoA	51.9	0.02	0.987092
P00634	PhoA	51.9	0.08	1.02598
P00634	PhoA	51.9	0.4	0.810094
P00634	PhoA	51.9	2	0.732794
P00634	PhoA	54.8	0	1
P00634	PhoA	54.8	0.02	1.10199
P00634	PhoA	54.8	0.08	0.836068
P00634	PhoA	54.8	0.4	0.923296
P00634	PhoA	54.8	2	0.578271
P00634	PhoA	57.9	0	1
P00634	PhoA	57.9	0.02	0.997711
P00634	PhoA	57.9	0.08	1.0998
P00634	PhoA	57.9	0.4	0.869598
P00634	PhoA	57.9	2	0.68296
P00634	PhoA	60.5	0	1
P00634	PhoA	60.5	0.02	0.945161
P00634	PhoA	60.5	0.08	0.820495
P00634	PhoA	60.5	0.4	0.956112
P00634	PhoA	60.5	2	0.686057
P00634	PhoA	63.6	0	1
P00634	PhoA	63.6	0.02	0.955819
P00634	PhoA	63.6	0.08	1.01269
P00634	PhoA	63.6	0.4	0.941015
P00634	PhoA	63.6	2	0.756416
P00634	PhoA	67	0	1
P00634	PhoA	67	0.02	0.898024
P00634	PhoA	67	0.08	0.843879
P00634	PhoA	67	0.4	0.910978
P00634	PhoA	67	2	0.589798
P00634	PhoA	71.3	0	1
P00634	PhoA	71.3	0.02	0.986647
P00634	PhoA	71.3	0.08	0.867135
P00634	PhoA	71.3	0.4	0.796797
P00634	PhoA	71.3	2	0.641279
P00803	LepB	42	0	1
P00803	LepB	42	0.02	1.05905
P00803	LepB	42	0.08	1.10941
P00803	LepB	42	0.4	0.892833
P00803	LepB	42	2	0.517017
P00803	LepB	45.4	0	1
P00803	LepB	45.4	0.02	0.979712
P00803	LepB	45.4	0.08	1.06301
P00803	LepB	45.4	0.4	0.734685
P00803	LepB	45.4	2	0.516753
P00803	LepB	49	0	1
P00803	LepB	49	0.02	0.906233
P00803	LepB	49	0.08	0.729374
P00803	LepB	49	0.4	0.655391
P00803	LepB	49	2	0.500292
P00803	LepB	51.9	0	1
P00803	LepB	51.9	0.02	1.01198
P00803	LepB	51.9	0.08	1.13063
P00803	LepB	51.9	0.4	0.957776
P00803	LepB	51.9	2	0.610383
P00803	LepB	54.8	0	1
P00803	LepB	54.8	0.02	1.23135
P00803	LepB	54.8	0.08	0.88901
P00803	LepB	54.8	0.4	0.90941
P00803	LepB	54.8	2	0.503392
P00803	LepB	57.9	0	1
P00803	LepB	57.9	0.02	1.26734
P00803	LepB	57.9	0.08	1.20053
P00803	LepB	57.9	0.4	0.973272
P00803	LepB	57.9	2	0.618812
P00803	LepB	60.5	0	1
P00803	LepB	60.5	0.02	0.938788
P00803	LepB	60.5	0.08	0.899014
P00803	LepB	60.5	0.4	0.813152
P00803	LepB	60.5	2	0.664303
P00803	LepB	63.6	0	1
P00803	LepB	63.6	0.02	1.16413
P00803	LepB	63.6	0.08	1.08778
P00803	LepB	63.6	0.4	0.916799
P00803	LepB	63.6	2	0.754974
P00803	LepB	67	0	1
P00803	LepB	67	0.02	1.00502
P00803	LepB	67	0.08	0.983076
P00803	LepB	67	0.4	0.82928
P00803	LepB	67	2	0.67379
P00803	LepB	71.3	0	1
P00803	LepB	71.3	0.02	1.26853
P00803	LepB	71.3	0.08	1.17003
P00803	LepB	71.3	0.4	0.919887
P00803	LepB	71.3	2	0.894167
P00805	AnsB	42	0	1
P00805	AnsB	42	0.02	0.969917
P00805	AnsB	42	0.08	0.891846
P00805	AnsB	42	0.4	0.798011
P00805	AnsB	42	2	0.605707
P00805	AnsB	45.4	0	1
P00805	AnsB	45.4	0.02	1.0603
P00805	AnsB	45.4	0.08	1.0327
P00805	AnsB	45.4	0.4	0.840612
P00805	AnsB	45.4	2	0.711628
P00805	AnsB	49	0	1
P00805	AnsB	49	0.02	0.928854
P00805	AnsB	49	0.08	0.748641
P00805	AnsB	49	0.4	0.746339
P00805	AnsB	49	2	0.676587
P00805	AnsB	51.9	0	1
P00805	AnsB	51.9	0.02	0.933163
P00805	AnsB	51.9	0.08	1.02808
P00805	AnsB	51.9	0.4	0.918199
P00805	AnsB	51.9	2	0.785418
P00805	AnsB	54.8	0	1
P00805	AnsB	54.8	0.02	1.20936
P00805	AnsB	54.8	0.08	0.815826
P00805	AnsB	54.8	0.4	0.898733
P00805	AnsB	54.8	2	0.705613
P00805	AnsB	57.9	0	1
P00805	AnsB	57.9	0.02	1.09338
P00805	AnsB	57.9	0.08	1.20993
P00805	AnsB	57.9	0.4	0.91403
P00805	AnsB	57.9	2	0.918043
P00805	AnsB	60.5	0	1
P00805	AnsB	60.5	0.02	0.950435
P00805	AnsB	60.5	0.08	0.945129
P00805	AnsB	60.5	0.4	0.865517
P00805	AnsB	60.5	2	0.881444
P00805	AnsB	63.6	0	1
P00805	AnsB	63.6	0.02	1.18934
P00805	AnsB	63.6	0.08	1.08499
P00805	AnsB	63.6	0.4	0.991791
P00805	AnsB	63.6	2	1.04014
P00805	AnsB	67	0	1
P00805	AnsB	67	0.02	0.599346
P00805	AnsB	67	0.08	1.13998
P00805	AnsB	67	0.4	0.75031
P00805	AnsB	67	2	1.19816
P00805	AnsB	71.3	0	1
P00805	AnsB	71.3	0.02	1.41729
P00805	AnsB	71.3	0.08	1.28366
P00805	AnsB	71.3	0.4	1.21214
P00805	AnsB	71.3	2	1.14104
P00811	AmpC	42	0	1
P00811	AmpC	42	0.02	1.07225
P00811	AmpC	42	0.08	0.982766
P00811	AmpC	42	0.4	0.936144
P00811	AmpC	42	2	0.651367
P00811	AmpC	45.4	0	1
P00811	AmpC	45.4	0.02	1.08701
P00811	AmpC	45.4	0.08	1.033
P00811	AmpC	45.4	0.4	0.848749
P00811	AmpC	45.4	2	0.673195
P00811	AmpC	49	0	1
P00811	AmpC	49	0.02	0.907616
P00811	AmpC	49	0.08	0.688026
P00811	AmpC	49	0.4	0.753514
P00811	AmpC	49	2	0.627942
P00811	AmpC	51.9	0	1
P00811	AmpC	51.9	0.02	0.914656
P00811	AmpC	51.9	0.08	0.989509
P00811	AmpC	51.9	0.4	0.978195
P00811	AmpC	51.9	2	0.732586
P00811	AmpC	54.8	0	1
P00811	AmpC	54.8	0.02	1.19721
P00811	AmpC	54.8	0.08	0.883794
P00811	AmpC	54.8	0.4	1.0066
P00811	AmpC	54.8	2	0.698919
P00811	AmpC	57.9	0	1
P00811	AmpC	57.9	0.02	0.964001
P00811	AmpC	57.9	0.08	1.14269
P00811	AmpC	57.9	0.4	0.942039
P00811	AmpC	57.9	2	0.753565
P00811	AmpC	60.5	0	1
P00811	AmpC	60.5	0.02	0.962014
P00811	AmpC	60.5	0.08	1.06702
P00811	AmpC	60.5	0.4	0.96595
P00811	AmpC	60.5	2	0.714175
P00811	AmpC	63.6	0	1
P00811	AmpC	63.6	0.02	1.09192
P00811	AmpC	63.6	0.08	1.08342
P00811	AmpC	63.6	0.4	0.990438
P00811	AmpC	63.6	2	0.95642
P00811	AmpC	67	0	1
P00811	AmpC	67	0.02	1.09
P00811	AmpC	67	0.08	0.851296
P00811	AmpC	67	0.4	0.655579
P00811	AmpC	67	2	0.599349
P00811	AmpC	71.3	0	1
P00811	AmpC	71.3	0.02	1.16505
P00811	AmpC	71.3	0.08	1.12244
P00811	AmpC	71.3	0.4	0.738852
P00811	AmpC	71.3	2	0.782999
P00864	PpC	42	0	1
P00864	PpC	42	0.02	0.919238
P00864	PpC	42	0.08	0.892137
P00864	PpC	42	0.4	0.937827
P00864	PpC	42	2	0.72913
P00864	PpC	45.4	0	1
P00864	PpC	45.4	0.02	1.01014
P00864	PpC	45.4	0.08	1.06674
P00864	PpC	45.4	0.4	1.03796
P00864	PpC	45.4	2	0.88255
P00864	PpC	49	0	1
P00864	PpC	49	0.02	0.96278
P00864	PpC	49	0.08	0.808223
P00864	PpC	49	0.4	0.957924
P00864	PpC	49	2	0.818516
P00864	PpC	51.9	0	1
P00864	PpC	51.9	0.02	0.972838
P00864	PpC	51.9	0.08	1.06858
P00864	PpC	51.9	0.4	1.1631
P00864	PpC	51.9	2	0.895378
P00864	PpC	54.8	0	1
P00864	PpC	54.8	0.02	1.11722
P00864	PpC	54.8	0.08	0.776204
P00864	PpC	54.8	0.4	1.02034
P00864	PpC	54.8	2	0.596342
P00864	PpC	57.9	0	1
P00864	PpC	57.9	0.02	1.01988
P00864	PpC	57.9	0.08	2.18238
P00864	PpC	57.9	0.4	1.35976
P00864	PpC	57.9	2	1.61209
P00887	AroH	42	0	1
P00887	AroH	42	0.02	0.937442
P00887	AroH	42	0.08	0.842734
P00887	AroH	42	0.4	0.770239
P00887	AroH	42	2	0.530663
P00887	AroH	45.4	0	1
P00887	AroH	45.4	0.02	1.04026
P00887	AroH	45.4	0.08	1.05178
P00887	AroH	45.4	0.4	0.914845
P00887	AroH	45.4	2	0.716074
P00887	AroH	49	0	1
P00887	AroH	49	0.02	1.00008
P00887	AroH	49	0.08	0.804758
P00887	AroH	49	0.4	0.805018
P00887	AroH	49	2	0.504306
P00887	AroH	51.9	0	1
P00887	AroH	51.9	0.02	0.979493
P00887	AroH	51.9	0.08	0.985155
P00887	AroH	51.9	0.4	0.814485
P00887	AroH	51.9	2	0.514422
P00887	AroH	54.8	0	1
P00887	AroH	54.8	0.02	0.999932
P00887	AroH	54.8	0.08	0.691159
P00887	AroH	54.8	0.4	0.753634
P00887	AroH	54.8	2	0.343519
P00887	AroH	57.9	0	1
P00887	AroH	57.9	0.02	1.03543
P00887	AroH	57.9	0.08	1.28541
P00887	AroH	57.9	0.4	0.813884
P00887	AroH	57.9	2	0.682466
P00888	AroF	42	0	1
P00888	AroF	42	0.02	1.12038
P00888	AroF	42	0.08	0.995739
P00888	AroF	42	0.4	1.04816
P00888	AroF	42	2	0.623217
P00888	AroF	45.4	0	1
P00888	AroF	45.4	0.02	1.03126
P00888	AroF	45.4	0.08	0.986915
P00888	AroF	45.4	0.4	0.794458
P00888	AroF	45.4	2	0.673724
P00888	AroF	49	0	1
P00888	AroF	49	0.02	0.915747
P00888	AroF	49	0.08	1.03566
P00888	AroF	49	0.4	0.902849
P00888	AroF	49	2	0.762234
P00888	AroF	51.9	0	1
P00888	AroF	51.9	0.02	0.747092
P00888	AroF	51.9	0.08	1.16505
P00888	AroF	51.9	0.4	1.16352
P00888	AroF	51.9	2	0.761922
P00892	IlvG	42	0	1
P00892	IlvG	42	0.02	1.02302
P00892	IlvG	42	0.08	1.03463
P00892	IlvG	42	0.4	1.01898
P00892	IlvG	42	2	0.765432
P00892	IlvG	45.4	0	1
P00892	IlvG	45.4	0.02	1.12201
P00892	IlvG	45.4	0.08	1.22783
P00892	IlvG	45.4	0.4	1.11542
P00892	IlvG	45.4	2	0.935887
P00893	IlvI	42	0	1
P00893	IlvI	42	0.02	0.998347
P00893	IlvI	42	0.08	0.995702
P00893	IlvI	42	0.4	1.16316
P00893	IlvI	42	2	0.837283
P00893	IlvI	45.4	0	1
P00893	IlvI	45.4	0.02	1.00868
P00893	IlvI	45.4	0.08	1.14772
P00893	IlvI	45.4	0.4	1.04367
P00893	IlvI	45.4	2	0.848359
P00893	IlvI	49	0	1
P00893	IlvI	49	0.02	1.12543
P00893	IlvI	49	0.08	0.877918
P00893	IlvI	49	0.4	1.1888
P00893	IlvI	49	2	0.986307
P00893	IlvI	51.9	0	1
P00893	IlvI	51.9	0.02	1.00089
P00893	IlvI	51.9	0.08	1.2407
P00893	IlvI	51.9	0.4	1.30036
P00893	IlvI	51.9	2	0.930137
P00894	IlvH	42	0	1
P00894	IlvH	42	0.02	0.977868
P00894	IlvH	42	0.08	0.952508
P00894	IlvH	42	0.4	1.04336
P00894	IlvH	42	2	0.810026
P00894	IlvH	45.4	0	1
P00894	IlvH	45.4	0.02	0.987331
P00894	IlvH	45.4	0.08	1.05926
P00894	IlvH	45.4	0.4	1.09133
P00894	IlvH	45.4	2	0.863253
P00894	IlvH	49	0	1
P00894	IlvH	49	0.02	0.933422
P00894	IlvH	49	0.08	0.89757
P00894	IlvH	49	0.4	1.15291
P00894	IlvH	49	2	1.00003
P00894	IlvH	51.9	0	1
P00894	IlvH	51.9	0.02	0.819342
P00894	IlvH	51.9	0.08	1.01357
P00894	IlvH	51.9	0.4	0.914045
P00894	IlvH	51.9	2	0.859596
P00895	TrpE	42	0	1
P00895	TrpE	42	0.02	0.996715
P00895	TrpE	42	0.08	0.781683
P00895	TrpE	42	0.4	0.974902
P00895	TrpE	42	2	0.364106
P00895	TrpE	45.4	0	1
P00895	TrpE	45.4	0.02	0.952198
P00895	TrpE	45.4	0.08	1.25344
P00895	TrpE	45.4	0.4	1.20926
P00895	TrpE	45.4	2	0.621064
P00903	PabA	42	0	1
P00903	PabA	42	0.02	1.0189
P00903	PabA	42	0.08	0.918101
P00903	PabA	42	0.4	0.773636
P00903	PabA	42	2	0.558968
P00903	PabA	45.4	0	1
P00903	PabA	45.4	0.02	1.01898
P00903	PabA	45.4	0.08	0.912575
P00903	PabA	45.4	0.4	0.87051
P00903	PabA	45.4	2	0.643275
P00903	PabA	49	0	1
P00903	PabA	49	0.02	0.997509
P00903	PabA	49	0.08	0.816156
P00903	PabA	49	0.4	0.859764
P00903	PabA	49	2	0.717063
P00903	PabA	51.9	0	1
P00903	PabA	51.9	0.02	0.944869
P00903	PabA	51.9	0.08	1.24555
P00903	PabA	51.9	0.4	0.925809
P00903	PabA	51.9	2	0.80631
P00909	TrpC	42	0	1
P00909	TrpC	42	0.02	1.07213
P00909	TrpC	42	0.08	0.74487
P00909	TrpC	42	0.4	0.89607
P00909	TrpC	42	2	0.891505
P00909	TrpC	45.4	0	1
P00909	TrpC	45.4	0.02	0.999112
P00909	TrpC	45.4	0.08	1.09069
P00909	TrpC	45.4	0.4	1.02286
P00909	TrpC	45.4	2	1.26171
P00909	TrpC	49	0	1
P00909	TrpC	49	0.02	1.23412
P00909	TrpC	49	0.08	1.22203
P00909	TrpC	49	0.4	1.44416
P00909	TrpC	49	2	1.48046
P00909	TrpC	51.9	0	1
P00909	TrpC	51.9	0.02	0.805709
P00909	TrpC	51.9	0.08	1.0063
P00909	TrpC	51.9	0.4	1.0909
P00909	TrpC	51.9	2	0.915202
P00926	DsdA	42	0	1
P00926	DsdA	42	0.02	1.01586
P00926	DsdA	42	0.08	1.00485
P00926	DsdA	42	0.4	1.11687
P00926	DsdA	42	2	0.602732
P00926	DsdA	45.4	0	1
P00926	DsdA	45.4	0.02	1.01798
P00926	DsdA	45.4	0.08	1.03199
P00926	DsdA	45.4	0.4	1.17388
P00926	DsdA	45.4	2	0.653368
P00926	DsdA	49	0	1
P00926	DsdA	49	0.02	1.00904
P00926	DsdA	49	0.08	0.906827
P00926	DsdA	49	0.4	1.12198
P00926	DsdA	49	2	0.637701
P00926	DsdA	51.9	0	1
P00926	DsdA	51.9	0.02	0.966913
P00926	DsdA	51.9	0.08	1.08545
P00926	DsdA	51.9	0.4	1.21052
P00926	DsdA	51.9	2	0.618102
P00926	DsdA	54.8	0	1
P00926	DsdA	54.8	0.02	1.15972
P00926	DsdA	54.8	0.08	0.896227
P00926	DsdA	54.8	0.4	1.0608
P00926	DsdA	54.8	2	0.469968
P00926	DsdA	57.9	0	1
P00926	DsdA	57.9	0.02	1.08742
P00926	DsdA	57.9	0.08	1.24428
P00926	DsdA	57.9	0.4	1.12681
P00926	DsdA	57.9	2	0.69039
P00926	DsdA	60.5	0	1
P00926	DsdA	60.5	0.02	0.990362
P00926	DsdA	60.5	0.08	0.958873
P00926	DsdA	60.5	0.4	1.03559
P00926	DsdA	60.5	2	0.619153
P00926	DsdA	63.6	0	1
P00926	DsdA	63.6	0.02	1.00626
P00926	DsdA	63.6	0.08	1.04657
P00926	DsdA	63.6	0.4	1.1619
P00926	DsdA	63.6	2	0.670958
P00926	DsdA	67	0	1
P00926	DsdA	67	0.02	1.00173
P00926	DsdA	67	0.08	0.830225
P00926	DsdA	67	0.4	1.07138
P00926	DsdA	67	2	0.432287
P00926	DsdA	71.3	0	1
P00926	DsdA	71.3	0.02	0.913116
P00926	DsdA	71.3	0.08	1.45552
P00926	DsdA	71.3	0.4	1.28983
P00926	DsdA	71.3	2	0.870789
P00934	ThrC	42	0	1
P00934	ThrC	42	0.02	0.938001
P00934	ThrC	42	0.08	0.861111
P00934	ThrC	42	0.4	0.841469
P00934	ThrC	42	2	0.594579
P00934	ThrC	45.4	0	1
P00934	ThrC	45.4	0.02	0.971165
P00934	ThrC	45.4	0.08	0.956301
P00934	ThrC	45.4	0.4	0.972496
P00934	ThrC	45.4	2	0.689927
P00934	ThrC	49	0	1
P00934	ThrC	49	0.02	1.03622
P00934	ThrC	49	0.08	0.974417
P00934	ThrC	49	0.4	1.0421
P00934	ThrC	49	2	0.824113
P00934	ThrC	51.9	0	1
P00934	ThrC	51.9	0.02	0.910062
P00934	ThrC	51.9	0.08	1.16685
P00934	ThrC	51.9	0.4	1.13264
P00934	ThrC	51.9	2	0.73356
P00934	ThrC	54.8	0	1
P00934	ThrC	54.8	0.02	1.19509
P00934	ThrC	54.8	0.08	0.940425
P00934	ThrC	54.8	0.4	1.06614
P00934	ThrC	54.8	2	0.63147
P00934	ThrC	57.9	0	1
P00934	ThrC	57.9	0.02	1.08548
P00934	ThrC	57.9	0.08	1.28884
P00934	ThrC	57.9	0.4	1.00865
P00934	ThrC	57.9	2	0.790775
P00934	ThrC	60.5	0	1
P00934	ThrC	60.5	0.02	0.972837
P00934	ThrC	60.5	0.08	0.988981
P00934	ThrC	60.5	0.4	0.931808
P00934	ThrC	60.5	2	1.03781
P00934	ThrC	63.6	0	1
P00934	ThrC	63.6	0.02	0.996269
P00934	ThrC	63.6	0.08	0.956752
P00934	ThrC	63.6	0.4	1.05779
P00934	ThrC	63.6	2	0.773663
P00934	ThrC	67	0	1
P00934	ThrC	67	0.02	0.97035
P00934	ThrC	67	0.08	0.808605
P00934	ThrC	67	0.4	0.861605
P00934	ThrC	67	2	0.69408
P00934	ThrC	71.3	0	1
P00934	ThrC	71.3	0.02	1.29578
P00934	ThrC	71.3	0.08	1.16308
P00934	ThrC	71.3	0.4	1.18937
P00934	ThrC	71.3	2	0.988461
P00935	MetB	42	0	1
P00935	MetB	42	0.02	0.99643
P00935	MetB	42	0.08	0.986916
P00935	MetB	42	0.4	0.924446
P00935	MetB	42	2	0.907414
P00935	MetB	45.4	0	1
P00935	MetB	45.4	0.02	0.88766
P00935	MetB	45.4	0.08	0.9842
P00935	MetB	45.4	0.4	0.800175
P00935	MetB	45.4	2	0.777877
P00935	MetB	49	0	1
P00935	MetB	49	0.02	1.03849
P00935	MetB	49	0.08	0.778844
P00935	MetB	49	0.4	0.928803
P00935	MetB	49	2	0.88653
P00935	MetB	51.9	0	1
P00935	MetB	51.9	0.02	0.986882
P00935	MetB	51.9	0.08	1.05987
P00935	MetB	51.9	0.4	1.11064
P00935	MetB	51.9	2	0.964146
P00935	MetB	54.8	0	1
P00935	MetB	54.8	0.02	1.17711
P00935	MetB	54.8	0.08	0.821935
P00935	MetB	54.8	0.4	1.00572
P00935	MetB	54.8	2	0.807818
P00935	MetB	57.9	0	1
P00935	MetB	57.9	0.02	1.11967
P00935	MetB	57.9	0.08	1.10726
P00935	MetB	57.9	0.4	1.0154
P00935	MetB	57.9	2	0.950661
P00935	MetB	60.5	0	1
P00935	MetB	60.5	0.02	0.942663
P00935	MetB	60.5	0.08	0.981091
P00935	MetB	60.5	0.4	1.0382
P00935	MetB	60.5	2	1.16103
P00935	MetB	63.6	0	1
P00935	MetB	63.6	0.02	0.951004
P00935	MetB	63.6	0.08	0.968121
P00935	MetB	63.6	0.4	1.01158
P00935	MetB	63.6	2	1.0001
P00936	CyaA	42	0	1
P00936	CyaA	42	0.02	0.986091
P00936	CyaA	42	0.08	0.989457
P00936	CyaA	42	0.4	0.890018
P00936	CyaA	42	2	0.703151
P00936	CyaA	45.4	0	1
P00936	CyaA	45.4	0.02	0.975004
P00936	CyaA	45.4	0.08	1.02471
P00936	CyaA	45.4	0.4	0.92026
P00936	CyaA	45.4	2	0.832762
P00936	CyaA	49	0	1
P00936	CyaA	49	0.02	1.06703
P00936	CyaA	49	0.08	1.0546
P00936	CyaA	49	0.4	1.08055
P00936	CyaA	49	2	0.958463
P00936	CyaA	51.9	0	1
P00936	CyaA	51.9	0.02	1.02584
P00936	CyaA	51.9	0.08	1.42084
P00936	CyaA	51.9	0.4	1.35045
P00936	CyaA	51.9	2	0.81788
P00944	XylA	42	0	1
P00944	XylA	42	0.02	0.943857
P00944	XylA	42	0.08	1.02127
P00944	XylA	42	0.4	1.08652
P00944	XylA	42	2	0.796115
P00944	XylA	45.4	0	1
P00944	XylA	45.4	0.02	1.07339
P00944	XylA	45.4	0.08	1.19167
P00944	XylA	45.4	0.4	1.08624
P00944	XylA	45.4	2	0.882873
P00946	ManA	42	0	1
P00946	ManA	42	0.02	1.09601
P00946	ManA	42	0.08	0.941458
P00946	ManA	42	0.4	0.895903
P00946	ManA	42	2	0.703028
P00946	ManA	45.4	0	1
P00946	ManA	45.4	0.02	1.02102
P00946	ManA	45.4	0.08	1.00874
P00946	ManA	45.4	0.4	0.823834
P00946	ManA	45.4	2	0.725891
P00946	ManA	49	0	1
P00946	ManA	49	0.02	0.989074
P00946	ManA	49	0.08	0.753613
P00946	ManA	49	0.4	0.717965
P00946	ManA	49	2	0.730269
P00946	ManA	51.9	0	1
P00946	ManA	51.9	0.02	0.943686
P00946	ManA	51.9	0.08	0.995801
P00946	ManA	51.9	0.4	0.942199
P00946	ManA	51.9	2	0.746774
P00946	ManA	54.8	0	1
P00946	ManA	54.8	0.02	1.2676
P00946	ManA	54.8	0.08	1.15868
P00946	ManA	54.8	0.4	1.1801
P00946	ManA	54.8	2	0.68584
P00946	ManA	57.9	0	1
P00946	ManA	57.9	0.02	0.93588
P00946	ManA	57.9	0.08	1.50508
P00946	ManA	57.9	0.4	1.24141
P00946	ManA	57.9	2	0.909799
P00946	ManA	60.5	0	1
P00946	ManA	60.5	0.02	1.08076
P00946	ManA	60.5	0.08	1.13576
P00946	ManA	60.5	0.4	1.38897
P00946	ManA	60.5	2	0.569219
P00946	ManA	63.6	0	1
P00946	ManA	63.6	0.02	0.563982
P00946	ManA	63.6	0.08	0.575539
P00946	ManA	63.6	0.4	0.977486
P00946	ManA	63.6	2	0.297542
P00954	TrpS	42	0	1
P00954	TrpS	42	0.02	0.938635
P00954	TrpS	42	0.08	0.844885
P00954	TrpS	42	0.4	0.833209
P00954	TrpS	42	2	0.629089
P00954	TrpS	45.4	0	1
P00954	TrpS	45.4	0.02	1.04077
P00954	TrpS	45.4	0.08	0.968802
P00954	TrpS	45.4	0.4	0.928967
P00954	TrpS	45.4	2	0.743744
P00954	TrpS	49	0	1
P00954	TrpS	49	0.02	0.93026
P00954	TrpS	49	0.08	0.787339
P00954	TrpS	49	0.4	0.847488
P00954	TrpS	49	2	0.730398
P00954	TrpS	51.9	0	1
P00954	TrpS	51.9	0.02	0.955638
P00954	TrpS	51.9	0.08	1.0128
P00954	TrpS	51.9	0.4	0.897228
P00954	TrpS	51.9	2	0.747797
P00954	TrpS	54.8	0	1
P00954	TrpS	54.8	0.02	1.12137
P00954	TrpS	54.8	0.08	0.729253
P00954	TrpS	54.8	0.4	0.837289
P00954	TrpS	54.8	2	0.642116
P00954	TrpS	57.9	0	1
P00954	TrpS	57.9	0.02	1.05282
P00954	TrpS	57.9	0.08	1.13045
P00954	TrpS	57.9	0.4	0.873417
P00954	TrpS	57.9	2	0.714197
P00954	TrpS	60.5	0	1
P00954	TrpS	60.5	0.02	0.903053
P00954	TrpS	60.5	0.08	0.859657
P00954	TrpS	60.5	0.4	0.804969
P00954	TrpS	60.5	2	0.887516
P00954	TrpS	63.6	0	1
P00954	TrpS	63.6	0.02	1.11095
P00954	TrpS	63.6	0.08	1.17552
P00954	TrpS	63.6	0.4	1.18483
P00954	TrpS	63.6	2	0.834157
P00954	TrpS	67	0	1
P00954	TrpS	67	0.02	0.816509
P00954	TrpS	67	0.08	0.956209
P00954	TrpS	67	0.4	0.865846
P00954	TrpS	67	2	0.633797
P00954	TrpS	71.3	0	1
P00954	TrpS	71.3	0.02	1.28511
P00954	TrpS	71.3	0.08	2.24983
P00954	TrpS	71.3	0.4	1.25761
P00954	TrpS	71.3	2	0.940773
P00956	IleS	42	0	1
P00956	IleS	42	0.02	0.92978
P00956	IleS	42	0.08	0.902683
P00956	IleS	42	0.4	0.863998
P00956	IleS	42	2	0.561407
P00956	IleS	45.4	0	1
P00956	IleS	45.4	0.02	1.02921
P00956	IleS	45.4	0.08	1.03514
P00956	IleS	45.4	0.4	0.948056
P00956	IleS	45.4	2	0.664098
P00956	IleS	49	0	1
P00956	IleS	49	0.02	0.963872
P00956	IleS	49	0.08	0.827211
P00956	IleS	49	0.4	0.885315
P00956	IleS	49	2	0.655192
P00956	IleS	51.9	0	1
P00956	IleS	51.9	0.02	0.989977
P00956	IleS	51.9	0.08	1.03728
P00956	IleS	51.9	0.4	1.01802
P00956	IleS	51.9	2	0.686067
P00956	IleS	54.8	0	1
P00956	IleS	54.8	0.02	1.1195
P00956	IleS	54.8	0.08	0.855852
P00956	IleS	54.8	0.4	0.905393
P00956	IleS	54.8	2	0.572341
P00956	IleS	57.9	0	1
P00956	IleS	57.9	0.02	1.04076
P00956	IleS	57.9	0.08	1.16506
P00956	IleS	57.9	0.4	0.972592
P00956	IleS	57.9	2	0.698547
P00956	IleS	60.5	0	1
P00956	IleS	60.5	0.02	0.967846
P00956	IleS	60.5	0.08	0.894056
P00956	IleS	60.5	0.4	0.932023
P00956	IleS	60.5	2	0.724655
P00956	IleS	63.6	0	1
P00956	IleS	63.6	0.02	1.04566
P00956	IleS	63.6	0.08	0.950469
P00956	IleS	63.6	0.4	0.917377
P00956	IleS	63.6	2	0.759304
P00956	IleS	67	0	1
P00956	IleS	67	0.02	0.776488
P00956	IleS	67	0.08	0.61303
P00956	IleS	67	0.4	0.567962
P00956	IleS	67	2	0.572063
P00956	IleS	71.3	0	1
P00956	IleS	71.3	0.02	0.850536
P00956	IleS	71.3	0.08	0.769369
P00956	IleS	71.3	0.4	0.817403
P00956	IleS	71.3	2	0.550846
P00957	AlaS	42	0	1
P00957	AlaS	42	0.02	0.953371
P00957	AlaS	42	0.08	0.931455
P00957	AlaS	42	0.4	0.802886
P00957	AlaS	42	2	0.554543
P00957	AlaS	45.4	0	1
P00957	AlaS	45.4	0.02	1.00812
P00957	AlaS	45.4	0.08	1.03436
P00957	AlaS	45.4	0.4	0.884758
P00957	AlaS	45.4	2	0.641257
P00957	AlaS	49	0	1
P00957	AlaS	49	0.02	0.959848
P00957	AlaS	49	0.08	0.833846
P00957	AlaS	49	0.4	0.812972
P00957	AlaS	49	2	0.629003
P00957	AlaS	51.9	0	1
P00957	AlaS	51.9	0.02	0.977293
P00957	AlaS	51.9	0.08	1.04388
P00957	AlaS	51.9	0.4	0.924038
P00957	AlaS	51.9	2	0.617973
P00957	AlaS	54.8	0	1
P00957	AlaS	54.8	0.02	1.10911
P00957	AlaS	54.8	0.08	0.818297
P00957	AlaS	54.8	0.4	0.753757
P00957	AlaS	54.8	2	0.436733
P00957	AlaS	57.9	0	1
P00957	AlaS	57.9	0.02	1.03253
P00957	AlaS	57.9	0.08	1.12209
P00957	AlaS	57.9	0.4	0.855715
P00957	AlaS	57.9	2	0.702302
P00957	AlaS	60.5	0	1
P00957	AlaS	60.5	0.02	0.916567
P00957	AlaS	60.5	0.08	0.856463
P00957	AlaS	60.5	0.4	0.753191
P00957	AlaS	60.5	2	0.500494
P00957	AlaS	63.6	0	1
P00957	AlaS	63.6	0.02	1.11342
P00957	AlaS	63.6	0.08	1.1894
P00957	AlaS	63.6	0.4	0.948293
P00957	AlaS	63.6	2	0.648225
P00957	AlaS	67	0	1
P00957	AlaS	67	0.02	1.04683
P00957	AlaS	67	0.08	0.975126
P00957	AlaS	67	0.4	0.984486
P00957	AlaS	67	2	0.455181
P00957	AlaS	71.3	0	1
P00957	AlaS	71.3	0.02	0.913497
P00957	AlaS	71.3	0.08	1.15566
P00957	AlaS	71.3	0.4	0.838045
P00957	AlaS	71.3	2	0.322068
P00959	MetG	42	0	1
P00959	MetG	42	0.02	0.94273
P00959	MetG	42	0.08	0.960151
P00959	MetG	42	0.4	0.821438
P00959	MetG	42	2	0.566145
P00959	MetG	45.4	0	1
P00959	MetG	45.4	0.02	0.988058
P00959	MetG	45.4	0.08	1.06026
P00959	MetG	45.4	0.4	0.882254
P00959	MetG	45.4	2	0.661232
P00959	MetG	49	0	1
P00959	MetG	49	0.02	0.9539
P00959	MetG	49	0.08	0.813873
P00959	MetG	49	0.4	0.823228
P00959	MetG	49	2	0.640564
P00959	MetG	51.9	0	1
P00959	MetG	51.9	0.02	0.993517
P00959	MetG	51.9	0.08	1.06124
P00959	MetG	51.9	0.4	1.02016
P00959	MetG	51.9	2	0.68904
P00959	MetG	54.8	0	1
P00959	MetG	54.8	0.02	1.14315
P00959	MetG	54.8	0.08	0.899321
P00959	MetG	54.8	0.4	0.882285
P00959	MetG	54.8	2	0.563928
P00959	MetG	57.9	0	1
P00959	MetG	57.9	0.02	1.09473
P00959	MetG	57.9	0.08	1.20239
P00959	MetG	57.9	0.4	0.98742
P00959	MetG	57.9	2	0.759018
P00959	MetG	60.5	0	1
P00959	MetG	60.5	0.02	0.955955
P00959	MetG	60.5	0.08	0.947891
P00959	MetG	60.5	0.4	0.923577
P00959	MetG	60.5	2	0.764503
P00959	MetG	63.6	0	1
P00959	MetG	63.6	0.02	1.06587
P00959	MetG	63.6	0.08	0.922288
P00959	MetG	63.6	0.4	0.850401
P00959	MetG	63.6	2	0.717395
P00959	MetG	67	0	1
P00959	MetG	67	0.02	0.893544
P00959	MetG	67	0.08	0.870002
P00959	MetG	67	0.4	0.585259
P00959	MetG	67	2	0.532355
P00959	MetG	71.3	0	1
P00959	MetG	71.3	0.02	0.931061
P00959	MetG	71.3	0.08	2.05482
P00959	MetG	71.3	0.4	1.01785
P00959	MetG	71.3	2	1.46253
P00960	GlyQ	42	0	1
P00960	GlyQ	42	0.02	1.02493
P00960	GlyQ	42	0.08	0.965225
P00960	GlyQ	42	0.4	0.902095
P00960	GlyQ	42	2	0.636959
P00960	GlyQ	45.4	0	1
P00960	GlyQ	45.4	0.02	1.02287
P00960	GlyQ	45.4	0.08	1.03525
P00960	GlyQ	45.4	0.4	0.847282
P00960	GlyQ	45.4	2	0.714432
P00960	GlyQ	49	0	1
P00960	GlyQ	49	0.02	0.967755
P00960	GlyQ	49	0.08	0.847691
P00960	GlyQ	49	0.4	0.894369
P00960	GlyQ	49	2	0.771858
P00960	GlyQ	51.9	0	1
P00960	GlyQ	51.9	0.02	0.961063
P00960	GlyQ	51.9	0.08	1.09495
P00960	GlyQ	51.9	0.4	1.1624
P00960	GlyQ	51.9	2	0.920042
P00960	GlyQ	54.8	0	1
P00960	GlyQ	54.8	0.02	1.34039
P00960	GlyQ	54.8	0.08	1.4559
P00960	GlyQ	54.8	0.4	1.75855
P00960	GlyQ	54.8	2	0.948322
P00960	GlyQ	57.9	0	1
P00960	GlyQ	57.9	0.02	1.0974
P00960	GlyQ	57.9	0.08	2.11274
P00960	GlyQ	57.9	0.4	1.33468
P00960	GlyQ	57.9	2	2.13258
P00961	GlyS	42	0	1
P00961	GlyS	42	0.02	0.89398
P00961	GlyS	42	0.08	0.897292
P00961	GlyS	42	0.4	0.805216
P00961	GlyS	42	2	0.564537
P00961	GlyS	45.4	0	1
P00961	GlyS	45.4	0.02	0.995559
P00961	GlyS	45.4	0.08	1.04849
P00961	GlyS	45.4	0.4	0.888471
P00961	GlyS	45.4	2	0.668345
P00961	GlyS	49	0	1
P00961	GlyS	49	0.02	0.958438
P00961	GlyS	49	0.08	0.875113
P00961	GlyS	49	0.4	0.920112
P00961	GlyS	49	2	0.740065
P00961	GlyS	51.9	0	1
P00961	GlyS	51.9	0.02	1.0223
P00961	GlyS	51.9	0.08	1.22143
P00961	GlyS	51.9	0.4	1.36084
P00961	GlyS	51.9	2	0.959075
P00961	GlyS	54.8	0	1
P00961	GlyS	54.8	0.02	1.27139
P00961	GlyS	54.8	0.08	1.40429
P00961	GlyS	54.8	0.4	1.66201
P00961	GlyS	54.8	2	0.877248
P00961	GlyS	57.9	0	1
P00961	GlyS	57.9	0.02	0.995754
P00961	GlyS	57.9	0.08	1.90818
P00961	GlyS	57.9	0.4	1.19224
P00961	GlyS	57.9	2	1.31096
P00961	GlyS	60.5	0	1
P00961	GlyS	60.5	0.02	0.900406
P00961	GlyS	60.5	0.08	1.0416
P00961	GlyS	60.5	0.4	1.09096
P00961	GlyS	60.5	2	0.887119
P00961	GlyS	63.6	0	1
P00961	GlyS	63.6	0.02	0.829549
P00961	GlyS	63.6	0.08	1.63183
P00961	GlyS	63.6	0.4	1.13244
P00961	GlyS	63.6	2	0.797027
P00962	GlnS	42	0	1
P00962	GlnS	42	0.02	0.983013
P00962	GlnS	42	0.08	0.937177
P00962	GlnS	42	0.4	0.796448
P00962	GlnS	42	2	0.586307
P00962	GlnS	45.4	0	1
P00962	GlnS	45.4	0.02	0.981781
P00962	GlnS	45.4	0.08	1.00745
P00962	GlnS	45.4	0.4	0.848568
P00962	GlnS	45.4	2	0.651872
P00962	GlnS	49	0	1
P00962	GlnS	49	0.02	0.993646
P00962	GlnS	49	0.08	0.85972
P00962	GlnS	49	0.4	0.802262
P00962	GlnS	49	2	0.645896
P00962	GlnS	51.9	0	1
P00962	GlnS	51.9	0.02	0.954859
P00962	GlnS	51.9	0.08	1.0915
P00962	GlnS	51.9	0.4	0.962065
P00962	GlnS	51.9	2	0.686584
P00962	GlnS	54.8	0	1
P00962	GlnS	54.8	0.02	1.15058
P00962	GlnS	54.8	0.08	0.882553
P00962	GlnS	54.8	0.4	0.823722
P00962	GlnS	54.8	2	0.538884
P00962	GlnS	57.9	0	1
P00962	GlnS	57.9	0.02	1.01231
P00962	GlnS	57.9	0.08	1.17766
P00962	GlnS	57.9	0.4	0.867735
P00962	GlnS	57.9	2	0.751415
P00962	GlnS	60.5	0	1
P00962	GlnS	60.5	0.02	0.9339
P00962	GlnS	60.5	0.08	0.984566
P00962	GlnS	60.5	0.4	0.873489
P00962	GlnS	60.5	2	0.612025
P00962	GlnS	63.6	0	1
P00962	GlnS	63.6	0.02	1.00756
P00962	GlnS	63.6	0.08	1.52601
P00962	GlnS	63.6	0.4	0.88759
P00962	GlnS	63.6	2	0.873886
P00963	AsnA	42	0	1
P00963	AsnA	42	0.02	0.952521
P00963	AsnA	42	0.08	0.852709
P00963	AsnA	42	0.4	0.88177
P00963	AsnA	42	2	0.701376
P00963	AsnA	45.4	0	1
P00963	AsnA	45.4	0.02	1.04996
P00963	AsnA	45.4	0.08	1.07119
P00963	AsnA	45.4	0.4	1.0703
P00963	AsnA	45.4	2	0.856751
P00963	AsnA	49	0	1
P00963	AsnA	49	0.02	1.11898
P00963	AsnA	49	0.08	1.19037
P00963	AsnA	49	0.4	1.26502
P00963	AsnA	49	2	1.08513
P00963	AsnA	51.9	0	1
P00963	AsnA	51.9	0.02	1.00405
P00963	AsnA	51.9	0.08	1.53301
P00963	AsnA	51.9	0.4	1.54221
P00963	AsnA	51.9	2	0.846154
P00963	AsnA	54.8	0	1
P00963	AsnA	54.8	0.02	1.26297
P00963	AsnA	54.8	0.08	1.37321
P00963	AsnA	54.8	0.4	1.54966
P00963	AsnA	54.8	2	0.796934
P00963	AsnA	57.9	0	1
P00963	AsnA	57.9	0.02	1.00268
P00963	AsnA	57.9	0.08	1.73521
P00963	AsnA	57.9	0.4	0.944437
P00963	AsnA	57.9	2	1.48553
P00968	CarB	42	0	1
P00968	CarB	42	0.02	0.964523
P00968	CarB	42	0.08	0.943103
P00968	CarB	42	0.4	0.885683
P00968	CarB	42	2	0.697096
P00968	CarB	45.4	0	1
P00968	CarB	45.4	0.02	0.986092
P00968	CarB	45.4	0.08	1.07502
P00968	CarB	45.4	0.4	0.946016
P00968	CarB	45.4	2	0.819182
P00968	CarB	49	0	1
P00968	CarB	49	0.02	1.00274
P00968	CarB	49	0.08	0.915034
P00968	CarB	49	0.4	0.915181
P00968	CarB	49	2	0.838144
P00968	CarB	51.9	0	1
P00968	CarB	51.9	0.02	0.99435
P00968	CarB	51.9	0.08	1.13121
P00968	CarB	51.9	0.4	1.04487
P00968	CarB	51.9	2	0.808008
P00968	CarB	54.8	0	1
P00968	CarB	54.8	0.02	1.15992
P00968	CarB	54.8	0.08	0.880194
P00968	CarB	54.8	0.4	0.893752
P00968	CarB	54.8	2	0.674225
P00968	CarB	57.9	0	1
P00968	CarB	57.9	0.02	1.07162
P00968	CarB	57.9	0.08	1.21986
P00968	CarB	57.9	0.4	0.962934
P00968	CarB	57.9	2	0.842315
P00968	CarB	60.5	0	1
P00968	CarB	60.5	0.02	1.01114
P00968	CarB	60.5	0.08	0.953329
P00968	CarB	60.5	0.4	0.97719
P00968	CarB	60.5	2	1.07165
P00968	CarB	63.6	0	1
P00968	CarB	63.6	0.02	1.16537
P00968	CarB	63.6	0.08	1.0862
P00968	CarB	63.6	0.4	1.08417
P00968	CarB	63.6	2	0.770214
P02358	RpsF	42	0	1
P02358	RpsF	42	0.02	0.976629
P02358	RpsF	42	0.08	0.932642
P02358	RpsF	42	0.4	0.789085
P02358	RpsF	42	2	0.586186
P02358	RpsF	45.4	0	1
P02358	RpsF	45.4	0.02	1.07718
P02358	RpsF	45.4	0.08	1.08387
P02358	RpsF	45.4	0.4	0.919876
P02358	RpsF	45.4	2	0.685036
P02358	RpsF	49	0	1
P02358	RpsF	49	0.02	0.992795
P02358	RpsF	49	0.08	0.911044
P02358	RpsF	49	0.4	0.869608
P02358	RpsF	49	2	0.659359
P02358	RpsF	51.9	0	1
P02358	RpsF	51.9	0.02	0.943483
P02358	RpsF	51.9	0.08	1.23532
P02358	RpsF	51.9	0.4	0.943905
P02358	RpsF	51.9	2	0.743702
P02358	RpsF	54.8	0	1
P02358	RpsF	54.8	0.02	0.846811
P02358	RpsF	54.8	0.08	0.939834
P02358	RpsF	54.8	0.4	0.687789
P02358	RpsF	54.8	2	0.551112
P02358	RpsF	57.9	0	1
P02358	RpsF	57.9	0.02	0.88429
P02358	RpsF	57.9	0.08	1.72877
P02358	RpsF	57.9	0.4	0.886163
P02358	RpsF	57.9	2	0.831413
P02358	RpsF	60.5	0	1
P02358	RpsF	60.5	0.02	1.01288
P02358	RpsF	60.5	0.08	1.0683
P02358	RpsF	60.5	0.4	0.822326
P02358	RpsF	60.5	2	0.600199
P02358	RpsF	63.6	0	1
P02358	RpsF	63.6	0.02	1.09996
P02358	RpsF	63.6	0.08	1.23167
P02358	RpsF	63.6	0.4	0.83407
P02358	RpsF	63.6	2	0.767856
P02358	RpsF	67	0	1
P02358	RpsF	67	0.02	1.11403
P02358	RpsF	67	0.08	1.04247
P02358	RpsF	67	0.4	0.682276
P02358	RpsF	67	2	0.562842
P02358	RpsF	71.3	0	1
P02358	RpsF	71.3	0.02	1.19546
P02358	RpsF	71.3	0.08	1.3007
P02358	RpsF	71.3	0.4	0.843284
P02358	RpsF	71.3	2	0.500564
P02359	RpsG	42	0	1
P02359	RpsG	42	0.02	0.981762
P02359	RpsG	42	0.08	0.952596
P02359	RpsG	42	0.4	0.817532
P02359	RpsG	42	2	0.60078
P02359	RpsG	45.4	0	1
P02359	RpsG	45.4	0.02	1.05974
P02359	RpsG	45.4	0.08	1.08832
P02359	RpsG	45.4	0.4	0.904785
P02359	RpsG	45.4	2	0.700911
P02359	RpsG	49	0	1
P02359	RpsG	49	0.02	1.01042
P02359	RpsG	49	0.08	0.970969
P02359	RpsG	49	0.4	0.914897
P02359	RpsG	49	2	0.749577
P02359	RpsG	51.9	0	1
P02359	RpsG	51.9	0.02	0.943712
P02359	RpsG	51.9	0.08	1.29883
P02359	RpsG	51.9	0.4	1.04981
P02359	RpsG	51.9	2	0.853176
P02359	RpsG	54.8	0	1
P02359	RpsG	54.8	0.02	1.04251
P02359	RpsG	54.8	0.08	1.08513
P02359	RpsG	54.8	0.4	0.863362
P02359	RpsG	54.8	2	0.626443
P02359	RpsG	57.9	0	1
P02359	RpsG	57.9	0.02	0.941395
P02359	RpsG	57.9	0.08	1.67937
P02359	RpsG	57.9	0.4	0.843898
P02359	RpsG	57.9	2	0.803161
P02359	RpsG	60.5	0	1
P02359	RpsG	60.5	0.02	0.947243
P02359	RpsG	60.5	0.08	1.23682
P02359	RpsG	60.5	0.4	0.765786
P02359	RpsG	60.5	2	0.747786
P02359	RpsG	63.6	0	1
P02359	RpsG	63.6	0.02	0.983563
P02359	RpsG	63.6	0.08	1.12907
P02359	RpsG	63.6	0.4	0.728242
P02359	RpsG	63.6	2	0.59268
P02359	RpsG	67	0	1
P02359	RpsG	67	0.02	0.985692
P02359	RpsG	67	0.08	1.10505
P02359	RpsG	67	0.4	0.741089
P02359	RpsG	67	2	0.568106
P02359	RpsG	71.3	0	1
P02359	RpsG	71.3	0.02	1.01865
P02359	RpsG	71.3	0.08	1.11839
P02359	RpsG	71.3	0.4	0.818407
P02359	RpsG	71.3	2	0.603834
P02413	RplO	42	0	1
P02413	RplO	42	0.02	0.986509
P02413	RplO	42	0.08	0.961114
P02413	RplO	42	0.4	0.788784
P02413	RplO	42	2	0.575414
P02413	RplO	45.4	0	1
P02413	RplO	45.4	0.02	1.03523
P02413	RplO	45.4	0.08	1.09439
P02413	RplO	45.4	0.4	0.848793
P02413	RplO	45.4	2	0.648932
P02413	RplO	49	0	1
P02413	RplO	49	0.02	0.980575
P02413	RplO	49	0.08	0.846959
P02413	RplO	49	0.4	0.770087
P02413	RplO	49	2	0.631492
P02413	RplO	51.9	0	1
P02413	RplO	51.9	0.02	0.958729
P02413	RplO	51.9	0.08	1.04242
P02413	RplO	51.9	0.4	0.895481
P02413	RplO	51.9	2	0.632383
P02413	RplO	54.8	0	1
P02413	RplO	54.8	0.02	1.05868
P02413	RplO	54.8	0.08	0.893493
P02413	RplO	54.8	0.4	0.753196
P02413	RplO	54.8	2	0.51239
P02413	RplO	57.9	0	1
P02413	RplO	57.9	0.02	1.03697
P02413	RplO	57.9	0.08	1.49002
P02413	RplO	57.9	0.4	0.950697
P02413	RplO	57.9	2	0.991985
P02413	RplO	60.5	0	1
P02413	RplO	60.5	0.02	0.921852
P02413	RplO	60.5	0.08	1.08
P02413	RplO	60.5	0.4	0.926812
P02413	RplO	60.5	2	1.27377
P02413	RplO	63.6	0	1
P02413	RplO	63.6	0.02	0.938427
P02413	RplO	63.6	0.08	1.30399
P02413	RplO	63.6	0.4	0.898421
P02413	RplO	63.6	2	0.696351
P02413	RplO	67	0	1
P02413	RplO	67	0.02	1.04891
P02413	RplO	67	0.08	1.09962
P02413	RplO	67	0.4	0.757779
P02413	RplO	67	2	0.711012
P02413	RplO	71.3	0	1
P02413	RplO	71.3	0.02	0.765346
P02413	RplO	71.3	0.08	1.11885
P02413	RplO	71.3	0.4	1.02403
P02413	RplO	71.3	2	0.336375
P02916	MalF	42	0	1
P02916	MalF	42	0.02	1.02749
P02916	MalF	42	0.08	0.959134
P02916	MalF	42	0.4	1.0065
P02916	MalF	42	2	0.631435
P02916	MalF	45.4	0	1
P02916	MalF	45.4	0.02	1.10323
P02916	MalF	45.4	0.08	1.15192
P02916	MalF	45.4	0.4	1.00524
P02916	MalF	45.4	2	0.730434
P02916	MalF	49	0	1
P02916	MalF	49	0.02	0.911044
P02916	MalF	49	0.08	0.784182
P02916	MalF	49	0.4	0.952038
P02916	MalF	49	2	0.680956
P02916	MalF	51.9	0	1
P02916	MalF	51.9	0.02	1.08508
P02916	MalF	51.9	0.08	1.2775
P02916	MalF	51.9	0.4	1.09955
P02916	MalF	51.9	2	0.734475
P02916	MalF	54.8	0	1
P02916	MalF	54.8	0.02	1.04225
P02916	MalF	54.8	0.08	0.770395
P02916	MalF	54.8	0.4	0.9432
P02916	MalF	54.8	2	0.575722
P02916	MalF	57.9	0	1
P02916	MalF	57.9	0.02	1.14978
P02916	MalF	57.9	0.08	1.54435
P02916	MalF	57.9	0.4	1.0576
P02916	MalF	57.9	2	0.67269
P02916	MalF	60.5	0	1
P02916	MalF	60.5	0.02	0.931563
P02916	MalF	60.5	0.08	0.916687
P02916	MalF	60.5	0.4	1.10213
P02916	MalF	60.5	2	0.716692
P02916	MalF	63.6	0	1
P02916	MalF	63.6	0.02	1.12425
P02916	MalF	63.6	0.08	1.10879
P02916	MalF	63.6	0.4	1.01865
P02916	MalF	63.6	2	0.867807
P02916	MalF	67	0	1
P02916	MalF	67	0.02	1.10513
P02916	MalF	67	0.08	0.928941
P02916	MalF	67	0.4	0.911909
P02916	MalF	67	2	0.663877
P02916	MalF	71.3	0	1
P02916	MalF	71.3	0.02	1.22743
P02916	MalF	71.3	0.08	1.26844
P02916	MalF	71.3	0.4	0.986597
P02916	MalF	71.3	2	0.611563
P02918	MrcA	42	0	1
P02918	MrcA	42	0.02	0.992427
P02918	MrcA	42	0.08	0.97723
P02918	MrcA	42	0.4	0.836927
P02918	MrcA	42	2	0.569389
P02918	MrcA	45.4	0	1
P02918	MrcA	45.4	0.02	1.01555
P02918	MrcA	45.4	0.08	1.09416
P02918	MrcA	45.4	0.4	0.841255
P02918	MrcA	45.4	2	0.617565
P02918	MrcA	49	0	1
P02918	MrcA	49	0.02	0.990873
P02918	MrcA	49	0.08	0.899475
P02918	MrcA	49	0.4	0.811963
P02918	MrcA	49	2	0.575269
P02918	MrcA	51.9	0	1
P02918	MrcA	51.9	0.02	0.982779
P02918	MrcA	51.9	0.08	1.38416
P02918	MrcA	51.9	0.4	1.31196
P02918	MrcA	51.9	2	0.670394
P02918	MrcA	54.8	0	1
P02918	MrcA	54.8	0.02	1.15335
P02918	MrcA	54.8	0.08	1.25303
P02918	MrcA	54.8	0.4	1.43443
P02918	MrcA	54.8	2	0.740527
P02918	MrcA	57.9	0	1
P02918	MrcA	57.9	0.02	0.936265
P02918	MrcA	57.9	0.08	1.67033
P02918	MrcA	57.9	0.4	1.05324
P02918	MrcA	57.9	2	0.714649
P02918	MrcA	60.5	0	1
P02918	MrcA	60.5	0.02	0.775633
P02918	MrcA	60.5	0.08	1.07386
P02918	MrcA	60.5	0.4	1.01874
P02918	MrcA	60.5	2	0.821576
P02918	MrcA	63.6	0	1
P02918	MrcA	63.6	0.02	0.965545
P02918	MrcA	63.6	0.08	1.50876
P02918	MrcA	63.6	0.4	1.26194
P02918	MrcA	63.6	2	1.0691
P02919	MrcB	42	0	1
P02919	MrcB	42	0.02	1.00529
P02919	MrcB	42	0.08	0.977821
P02919	MrcB	42	0.4	0.870523
P02919	MrcB	42	2	0.642597
P02919	MrcB	45.4	0	1
P02919	MrcB	45.4	0.02	1.00942
P02919	MrcB	45.4	0.08	1.08793
P02919	MrcB	45.4	0.4	0.916878
P02919	MrcB	45.4	2	0.709738
P02919	MrcB	49	0	1
P02919	MrcB	49	0.02	1.03102
P02919	MrcB	49	0.08	0.91738
P02919	MrcB	49	0.4	0.944328
P02919	MrcB	49	2	0.721283
P02919	MrcB	51.9	0	1
P02919	MrcB	51.9	0.02	1.01403
P02919	MrcB	51.9	0.08	1.2274
P02919	MrcB	51.9	0.4	1.10293
P02919	MrcB	51.9	2	0.818315
P02919	MrcB	54.8	0	1
P02919	MrcB	54.8	0.02	1.16431
P02919	MrcB	54.8	0.08	0.941457
P02919	MrcB	54.8	0.4	0.932524
P02919	MrcB	54.8	2	0.637632
P02919	MrcB	57.9	0	1
P02919	MrcB	57.9	0.02	1.03075
P02919	MrcB	57.9	0.08	1.29947
P02919	MrcB	57.9	0.4	0.925385
P02919	MrcB	57.9	2	0.732293
P02919	MrcB	60.5	0	1
P02919	MrcB	60.5	0.02	0.992167
P02919	MrcB	60.5	0.08	0.971968
P02919	MrcB	60.5	0.4	0.924906
P02919	MrcB	60.5	2	0.659711
P02919	MrcB	63.6	0	1
P02919	MrcB	63.6	0.02	1.09492
P02919	MrcB	63.6	0.08	1.10766
P02919	MrcB	63.6	0.4	0.965478
P02919	MrcB	63.6	2	0.767599
P02919	MrcB	67	0	1
P02919	MrcB	67	0.02	0.971824
P02919	MrcB	67	0.08	0.914767
P02919	MrcB	67	0.4	0.838968
P02919	MrcB	67	2	0.608272
P02919	MrcB	71.3	0	1
P02919	MrcB	71.3	0.02	1.1343
P02919	MrcB	71.3	0.08	1.12625
P02919	MrcB	71.3	0.4	0.827664
P02919	MrcB	71.3	2	0.511711
P02924	AraF	42	0	1
P02924	AraF	42	0.02	1.24946
P02924	AraF	42	0.08	1.02438
P02924	AraF	42	0.4	1.11494
P02924	AraF	42	2	0.769401
P02924	AraF	45.4	0	1
P02924	AraF	45.4	0.02	1.18715
P02924	AraF	45.4	0.08	1.16239
P02924	AraF	45.4	0.4	1.1204
P02924	AraF	45.4	2	0.80058
P02924	AraF	49	0	1
P02924	AraF	49	0.02	1.14877
P02924	AraF	49	0.08	0.89878
P02924	AraF	49	0.4	0.969864
P02924	AraF	49	2	0.705148
P02924	AraF	51.9	0	1
P02924	AraF	51.9	0.02	1.01632
P02924	AraF	51.9	0.08	1.17519
P02924	AraF	51.9	0.4	1.03634
P02924	AraF	51.9	2	0.759529
P02924	AraF	54.8	0	1
P02924	AraF	54.8	0.02	1.25164
P02924	AraF	54.8	0.08	0.826055
P02924	AraF	54.8	0.4	0.874332
P02924	AraF	54.8	2	0.581027
P02924	AraF	57.9	0	1
P02924	AraF	57.9	0.02	0.936165
P02924	AraF	57.9	0.08	1.09575
P02924	AraF	57.9	0.4	0.964311
P02924	AraF	57.9	2	0.671255
P02924	AraF	67	0	1
P02924	AraF	67	0.02	1.02797
P02924	AraF	67	0.08	0.936372
P02924	AraF	67	0.4	1.20645
P02924	AraF	67	2	0.762175
P02924	AraF	71.3	0	1
P02924	AraF	71.3	0.02	1.36166
P02924	AraF	71.3	0.08	1.22768
P02924	AraF	71.3	0.4	1.17043
P02924	AraF	71.3	2	0.925341
P02925	RbsB	42	0	1
P02925	RbsB	42	0.02	1.05161
P02925	RbsB	42	0.08	1.08079
P02925	RbsB	42	0.4	1.12165
P02925	RbsB	42	2	0.660284
P02925	RbsB	45.4	0	1
P02925	RbsB	45.4	0.02	0.820546
P02925	RbsB	45.4	0.08	0.830474
P02925	RbsB	45.4	0.4	0.808169
P02925	RbsB	45.4	2	0.535038
P02925	RbsB	49	0	1
P02925	RbsB	49	0.02	0.835596
P02925	RbsB	49	0.08	0.763125
P02925	RbsB	49	0.4	0.847163
P02925	RbsB	49	2	0.612004
P02925	RbsB	51.9	0	1
P02925	RbsB	51.9	0.02	0.957236
P02925	RbsB	51.9	0.08	1.06426
P02925	RbsB	51.9	0.4	1.16017
P02925	RbsB	51.9	2	0.757097
P02925	RbsB	54.8	0	1
P02925	RbsB	54.8	0.02	1.22354
P02925	RbsB	54.8	0.08	0.924445
P02925	RbsB	54.8	0.4	1.14732
P02925	RbsB	54.8	2	0.669396
P02925	RbsB	57.9	0	1
P02925	RbsB	57.9	0.02	1.08009
P02925	RbsB	57.9	0.08	1.18074
P02925	RbsB	57.9	0.4	1.14775
P02925	RbsB	57.9	2	0.814212
P02925	RbsB	60.5	0	1
P02925	RbsB	60.5	0.02	0.955476
P02925	RbsB	60.5	0.08	1.04945
P02925	RbsB	60.5	0.4	1.08368
P02925	RbsB	60.5	2	0.874729
P02925	RbsB	63.6	0	1
P02925	RbsB	63.6	0.02	1.20155
P02925	RbsB	63.6	0.08	1.2593
P02925	RbsB	63.6	0.4	1.31176
P02925	RbsB	63.6	2	1.0892
P02925	RbsB	67	0	1
P02925	RbsB	67	0.02	0.986619
P02925	RbsB	67	0.08	1.00831
P02925	RbsB	67	0.4	1.05785
P02925	RbsB	67	2	0.863558
P02925	RbsB	71.3	0	1
P02925	RbsB	71.3	0.02	1.10769
P02925	RbsB	71.3	0.08	1.13829
P02925	RbsB	71.3	0.4	1.14236
P02925	RbsB	71.3	2	0.881444
P02929	TonB	42	0	1
P02929	TonB	42	0.02	0.986283
P02929	TonB	42	0.08	1.08212
P02929	TonB	42	0.4	1.15292
P02929	TonB	42	2	0.753403
P02929	TonB	45.4	0	1
P02929	TonB	45.4	0.02	0.86402
P02929	TonB	45.4	0.08	1.02151
P02929	TonB	45.4	0.4	0.937956
P02929	TonB	45.4	2	0.649705
P02929	TonB	49	0	1
P02929	TonB	49	0.02	0.811969
P02929	TonB	49	0.08	0.79777
P02929	TonB	49	0.4	0.910492
P02929	TonB	49	2	0.696402
P02929	TonB	51.9	0	1
P02929	TonB	51.9	0.02	0.958551
P02929	TonB	51.9	0.08	1.21106
P02929	TonB	51.9	0.4	1.34626
P02929	TonB	51.9	2	0.921895
P02929	TonB	54.8	0	1
P02929	TonB	54.8	0.02	1.14525
P02929	TonB	54.8	0.08	0.943466
P02929	TonB	54.8	0.4	1.30535
P02929	TonB	54.8	2	0.825875
P02929	TonB	57.9	0	1
P02929	TonB	57.9	0.02	1.08952
P02929	TonB	57.9	0.08	1.32505
P02929	TonB	57.9	0.4	1.57109
P02929	TonB	57.9	2	1.14756
P02929	TonB	60.5	0	1
P02929	TonB	60.5	0.02	0.96151
P02929	TonB	60.5	0.08	1.20421
P02929	TonB	60.5	0.4	1.81152
P02929	TonB	60.5	2	1.17314
P02929	TonB	63.6	0	1
P02929	TonB	63.6	0.02	1.06958
P02929	TonB	63.6	0.08	1.2806
P02929	TonB	63.6	0.4	1.93238
[truncated: 84,239 more rows]

[truncated: 21 more sheets: source_Fig.4d, source_Fig.5a, source_Fig.5b_SuppFig.6b, source_Fig.5c, source_Fig.5d, source_Fig.5e_SuppFig.6g, source_SuppFig.1a, source_SuppFig.1b, source_SuppFig.1c, source_SuppFig.1d, source_SuppFig.1e, source_SuppFig.1f, source_SuppFig.2a, source_SuppFig.5a, source_SuppFig.5c, source_SuppFig.5d, source_SuppFig.6a, source_SuppFig.6c, source_SuppFig.6e, source_SuppFig.6f …]
